# Supplementary material for: Mutant RB1 enhances therapeutic efficacy of PARPis in lung adenocarcinoma by triggering the cGAS/STING pathway
Source: JCI Insight. 2023 Nov 8;8(21):e165268. doi: 10.1172/jci.insight.165268 (PMC10721263; doi:10.1172/jci.insight.165268)
Supplement: Supporting data values [file jciinsight-8-165268-s010.xlsx]

## Sheet: Figure1
Figure1B-K
Figures	Dataset_drug	Measures	Group	Value
Figure1B	GDSC1_1017_Olaparib	IC50	RB1-MUT	4.5519
Figure1B	GDSC1_1017_Olaparib	IC50	RB1-MUT	2.25378
Figure1B	GDSC1_1017_Olaparib	IC50	RB1-MUT	3.39612
Figure1B	GDSC1_1017_Olaparib	IC50	RB1-MUT	4.7409
Figure1B	GDSC1_1017_Olaparib	IC50	RB1-MUT	2.86725
Figure1B	GDSC1_1017_Olaparib	IC50	RB1-MUT	1.7679
Figure1B	GDSC1_1017_Olaparib	IC50	RB1-MUT	3.40624
Figure1B	GDSC1_1017_Olaparib	IC50	RB1-MUT	2.07182
Figure1B	GDSC1_1017_Olaparib	IC50	RB1-MUT	3.44725
Figure1B	GDSC1_1017_Olaparib	IC50	RB1-MUT	3.83651
Figure1B	GDSC1_1017_Olaparib	IC50	RB1-MUT	4.01476
Figure1B	GDSC1_1017_Olaparib	IC50	RB1-MUT	0.81458
Figure1B	GDSC1_1017_Olaparib	IC50	RB1-MUT	4.24552
Figure1B	GDSC1_1017_Olaparib	IC50	RB1-MUT	3.59826
Figure1B	GDSC1_1017_Olaparib	IC50	RB1-MUT	3.86274
Figure1B	GDSC1_1017_Olaparib	IC50	RB1-MUT	3.35511
Figure1B	GDSC1_1017_Olaparib	IC50	RB1-MUT	2.8351
Figure1B	GDSC1_1017_Olaparib	IC50	RB1-MUT	2.61377
Figure1B	GDSC1_1017_Olaparib	IC50	RB1-MUT	2.37825
Figure1B	GDSC1_1017_Olaparib	IC50	RB1-MUT	2.19928
Figure1B	GDSC1_1017_Olaparib	IC50	RB1-MUT	3.01244
Figure1B	GDSC1_1017_Olaparib	IC50	RB1-MUT	2.63607
Figure1B	GDSC1_1017_Olaparib	IC50	RB1-MUT	4.0501
Figure1B	GDSC1_1017_Olaparib	IC50	RB1-MUT	3.2085
Figure1B	GDSC1_1017_Olaparib	IC50	RB1-MUT	3.58691
Figure1B	GDSC1_1017_Olaparib	IC50	RB1-MUT	4.01571
Figure1B	GDSC1_1017_Olaparib	IC50	RB1-MUT	4.59305
Figure1B	GDSC1_1017_Olaparib	IC50	RB1-MUT	3.76064
Figure1B	GDSC1_1017_Olaparib	IC50	RB1-MUT	2.8727
Figure1B	GDSC1_1017_Olaparib	IC50	RB1-MUT	2.5362
Figure1B	GDSC1_1017_Olaparib	IC50	RB1-MUT	4.93868
Figure1B	GDSC1_1017_Olaparib	IC50	RB1-MUT	2.23943
Figure1B	GDSC1_1017_Olaparib	IC50	RB1-MUT	3.26802
Figure1B	GDSC1_1017_Olaparib	IC50	RB1-MUT	1.87759
Figure1B	GDSC1_1017_Olaparib	IC50	RB1-MUT	3.97792
Figure1B	GDSC1_1017_Olaparib	IC50	RB1-MUT	2.72202
Figure1B	GDSC1_1017_Olaparib	IC50	RB1-MUT	4.74257
Figure1B	GDSC1_1017_Olaparib	IC50	RB1-MUT	2.10372
Figure1B	GDSC1_1017_Olaparib	IC50	RB1-MUT	4.48299
Figure1B	GDSC1_1017_Olaparib	IC50	RB1-MUT	3.12651
Figure1B	GDSC1_1017_Olaparib	IC50	RB1-MUT	3.03596
Figure1B	GDSC1_1017_Olaparib	IC50	RB1-MUT	4.26248
Figure1B	GDSC1_1017_Olaparib	IC50	RB1-MUT	2.22048
Figure1B	GDSC1_1017_Olaparib	IC50	RB1-MUT	2.86544
Figure1B	GDSC1_1017_Olaparib	IC50	RB1-MUT	3.86677
Figure1B	GDSC1_1017_Olaparib	IC50	RB1-MUT	3.50421
Figure1B	GDSC1_1017_Olaparib	IC50	RB1-MUT	4.62955
Figure1B	GDSC1_1017_Olaparib	IC50	RB1-MUT	4.28777
Figure1B	GDSC1_1017_Olaparib	IC50	RB1-MUT	3.30384
Figure1B	GDSC1_1017_Olaparib	IC50	RB1-MUT	4.77533
Figure1B	GDSC1_1017_Olaparib	IC50	RB1-MUT	1.38024
Figure1B	GDSC1_1017_Olaparib	IC50	RB1-WT	4.20168
Figure1B	GDSC1_1017_Olaparib	IC50	RB1-WT	4.53389
Figure1B	GDSC1_1017_Olaparib	IC50	RB1-WT	3.02389
Figure1B	GDSC1_1017_Olaparib	IC50	RB1-WT	4.10974
Figure1B	GDSC1_1017_Olaparib	IC50	RB1-WT	4.40712
Figure1B	GDSC1_1017_Olaparib	IC50	RB1-WT	4.75502
Figure1B	GDSC1_1017_Olaparib	IC50	RB1-WT	4.487
Figure1B	GDSC1_1017_Olaparib	IC50	RB1-WT	4.07057
Figure1B	GDSC1_1017_Olaparib	IC50	RB1-WT	2.88696
Figure1B	GDSC1_1017_Olaparib	IC50	RB1-WT	5.30348
Figure1B	GDSC1_1017_Olaparib	IC50	RB1-WT	3.31775
Figure1B	GDSC1_1017_Olaparib	IC50	RB1-WT	4.47047
Figure1B	GDSC1_1017_Olaparib	IC50	RB1-WT	4.43461
Figure1B	GDSC1_1017_Olaparib	IC50	RB1-WT	3.69624
Figure1B	GDSC1_1017_Olaparib	IC50	RB1-WT	4.28604
Figure1B	GDSC1_1017_Olaparib	IC50	RB1-WT	4.57844
Figure1B	GDSC1_1017_Olaparib	IC50	RB1-WT	4.09797
Figure1B	GDSC1_1017_Olaparib	IC50	RB1-WT	4.07132
Figure1B	GDSC1_1017_Olaparib	IC50	RB1-WT	4.32565
Figure1B	GDSC1_1017_Olaparib	IC50	RB1-WT	2.00295
Figure1B	GDSC1_1017_Olaparib	IC50	RB1-WT	3.64498
Figure1B	GDSC1_1017_Olaparib	IC50	RB1-WT	2.74737
Figure1B	GDSC1_1017_Olaparib	IC50	RB1-WT	3.94176
Figure1B	GDSC1_1017_Olaparib	IC50	RB1-WT	3.86943
Figure1B	GDSC1_1017_Olaparib	IC50	RB1-WT	3.88054
Figure1B	GDSC1_1017_Olaparib	IC50	RB1-WT	4.2578
Figure1B	GDSC1_1017_Olaparib	IC50	RB1-WT	4.3657
Figure1B	GDSC1_1017_Olaparib	IC50	RB1-WT	4.46875
Figure1B	GDSC1_1017_Olaparib	IC50	RB1-WT	4.7019
Figure1B	GDSC1_1017_Olaparib	IC50	RB1-WT	3.54159
Figure1B	GDSC1_1017_Olaparib	IC50	RB1-WT	3.80787
Figure1B	GDSC1_1017_Olaparib	IC50	RB1-WT	3.60489
Figure1B	GDSC1_1017_Olaparib	IC50	RB1-WT	4.69864
Figure1B	GDSC1_1017_Olaparib	IC50	RB1-WT	3.74493
Figure1B	GDSC1_1017_Olaparib	IC50	RB1-WT	4.32433
Figure1B	GDSC1_1017_Olaparib	IC50	RB1-WT	4.62334
Figure1B	GDSC1_1017_Olaparib	IC50	RB1-WT	3.19503
Figure1B	GDSC1_1017_Olaparib	IC50	RB1-WT	4.23499
Figure1B	GDSC1_1017_Olaparib	IC50	RB1-WT	3.73342
Figure1B	GDSC1_1017_Olaparib	IC50	RB1-WT	2.06635
Figure1B	GDSC1_1017_Olaparib	IC50	RB1-WT	4.09831
Figure1B	GDSC1_1017_Olaparib	IC50	RB1-WT	2.68743
Figure1B	GDSC1_1017_Olaparib	IC50	RB1-WT	4.65402
Figure1B	GDSC1_1017_Olaparib	IC50	RB1-WT	2.48074
Figure1B	GDSC1_1017_Olaparib	IC50	RB1-WT	4.22818
Figure1B	GDSC1_1017_Olaparib	IC50	RB1-WT	2.13461
Figure1B	GDSC1_1017_Olaparib	IC50	RB1-WT	3.67725
Figure1B	GDSC1_1017_Olaparib	IC50	RB1-WT	2.59903
Figure1B	GDSC1_1017_Olaparib	IC50	RB1-WT	2.08172
Figure1B	GDSC1_1017_Olaparib	IC50	RB1-WT	3.26521
Figure1B	GDSC1_1017_Olaparib	IC50	RB1-WT	3.66549
Figure1B	GDSC1_1017_Olaparib	IC50	RB1-WT	4.69524
Figure1B	GDSC1_1017_Olaparib	IC50	RB1-WT	2.45605
Figure1B	GDSC1_1017_Olaparib	IC50	RB1-WT	4.58167
Figure1B	GDSC1_1017_Olaparib	IC50	RB1-WT	3.33763
Figure1B	GDSC1_1017_Olaparib	IC50	RB1-WT	3.62959
Figure1B	GDSC1_1017_Olaparib	IC50	RB1-WT	4.58729
Figure1B	GDSC1_1017_Olaparib	IC50	RB1-WT	3.63896
Figure1B	GDSC1_1017_Olaparib	IC50	RB1-WT	2.64386
Figure1B	GDSC1_1017_Olaparib	IC50	RB1-WT	4.21598
Figure1B	GDSC1_1017_Olaparib	IC50	RB1-WT	5.30006
Figure1B	GDSC1_1017_Olaparib	IC50	RB1-WT	3.81919
Figure1B	GDSC1_1017_Olaparib	IC50	RB1-WT	4.42532
Figure1B	GDSC1_1017_Olaparib	IC50	RB1-WT	2.21267
Figure1B	GDSC1_1017_Olaparib	IC50	RB1-WT	3.91946
Figure1B	GDSC1_1017_Olaparib	IC50	RB1-WT	3.57356
Figure1B	GDSC1_1017_Olaparib	IC50	RB1-WT	2.86883
Figure1B	GDSC1_1017_Olaparib	IC50	RB1-WT	4.42186
Figure1B	GDSC1_1017_Olaparib	IC50	RB1-WT	4.36196
Figure1B	GDSC1_1017_Olaparib	IC50	RB1-WT	4.50498
Figure1B	GDSC1_1017_Olaparib	IC50	RB1-WT	4.04609
Figure1B	GDSC1_1017_Olaparib	IC50	RB1-WT	4.33674
Figure1B	GDSC1_1017_Olaparib	IC50	RB1-WT	3.90028
Figure1B	GDSC1_1017_Olaparib	IC50	RB1-WT	4.38831
Figure1B	GDSC1_1017_Olaparib	IC50	RB1-WT	4.50608
Figure1B	GDSC1_1017_Olaparib	IC50	RB1-WT	2.46425
Figure1B	GDSC1_1017_Olaparib	IC50	RB1-WT	2.19418
Figure1B	GDSC1_1017_Olaparib	IC50	RB1-WT	3.42884
Figure1B	GDSC1_1017_Olaparib	IC50	RB1-WT	2.66397
Figure1B	GDSC1_1017_Olaparib	IC50	RB1-WT	4.49865
Figure1B	GDSC1_1017_Olaparib	IC50	RB1-WT	3.70918
Figure1B	GDSC1_1017_Olaparib	IC50	RB1-WT	2.91786
Figure1B	GDSC1_1017_Olaparib	IC50	RB1-WT	2.84484
Figure1B	GDSC1_1017_Olaparib	IC50	RB1-WT	4.37125
Figure1B	GDSC1_1017_Olaparib	IC50	RB1-WT	2.20052
Figure1B	GDSC1_1017_Olaparib	IC50	RB1-WT	3.9769
Figure1B	GDSC1_1017_Olaparib	IC50	RB1-WT	4.52117
Figure1B	GDSC1_1017_Olaparib	IC50	RB1-WT	4.17328
Figure1B	GDSC1_1017_Olaparib	IC50	RB1-WT	3.94145
Figure1B	GDSC1_1017_Olaparib	IC50	RB1-WT	4.24005
Figure1B	GDSC1_1017_Olaparib	IC50	RB1-WT	2.00345
Figure1B	GDSC1_1017_Olaparib	IC50	RB1-WT	2.7379
Figure1B	GDSC1_1017_Olaparib	IC50	RB1-WT	4.52493
Figure1B	GDSC1_1017_Olaparib	IC50	RB1-WT	3.56188
Figure1B	GDSC1_1017_Olaparib	IC50	RB1-WT	3.73043
Figure1B	GDSC1_1017_Olaparib	IC50	RB1-WT	4.79236
Figure1B	GDSC1_1017_Olaparib	IC50	RB1-WT	4.58859
Figure1B	GDSC1_1017_Olaparib	IC50	RB1-WT	4.25282
Figure1B	GDSC1_1017_Olaparib	IC50	RB1-WT	3.62307
Figure1B	GDSC1_1017_Olaparib	IC50	RB1-WT	2.88545
Figure1B	GDSC1_1017_Olaparib	IC50	RB1-WT	4.37196
Figure1B	GDSC1_1017_Olaparib	IC50	RB1-WT	3.59413
Figure1B	GDSC1_1017_Olaparib	IC50	RB1-WT	4.10673
Figure1B	GDSC1_1017_Olaparib	IC50	RB1-WT	4.31435
Figure1B	GDSC1_1017_Olaparib	IC50	RB1-WT	4.27427
Figure1B	GDSC1_1017_Olaparib	IC50	RB1-WT	4.64088
Figure1B	GDSC1_1017_Olaparib	IC50	RB1-WT	4.46174
Figure1B	GDSC1_1017_Olaparib	IC50	RB1-WT	4.73816
Figure1B	GDSC1_1017_Olaparib	IC50	RB1-WT	4.53786
Figure1B	GDSC1_1017_Olaparib	IC50	RB1-WT	3.56597
Figure1B	GDSC1_1017_Olaparib	IC50	RB1-WT	5.2854
Figure1B	GDSC1_1017_Olaparib	IC50	RB1-WT	4.35525
Figure1B	GDSC1_1017_Olaparib	IC50	RB1-WT	2.84815
Figure1C	GDSC1_1017_Olaparib	AUC	RB1-MUT	0.984211
Figure1C	GDSC1_1017_Olaparib	AUC	RB1-MUT	0.908975
Figure1C	GDSC1_1017_Olaparib	AUC	RB1-MUT	0.974612
Figure1C	GDSC1_1017_Olaparib	AUC	RB1-MUT	0.972727
Figure1C	GDSC1_1017_Olaparib	AUC	RB1-MUT	0.945442
Figure1C	GDSC1_1017_Olaparib	AUC	RB1-MUT	0.911413
Figure1C	GDSC1_1017_Olaparib	AUC	RB1-MUT	0.957399
Figure1C	GDSC1_1017_Olaparib	AUC	RB1-MUT	0.890975
Figure1C	GDSC1_1017_Olaparib	AUC	RB1-MUT	0.974679
Figure1C	GDSC1_1017_Olaparib	AUC	RB1-MUT	0.990387
Figure1C	GDSC1_1017_Olaparib	AUC	RB1-MUT	0.990991
Figure1C	GDSC1_1017_Olaparib	AUC	RB1-MUT	0.772728
Figure1C	GDSC1_1017_Olaparib	AUC	RB1-MUT	0.989439
Figure1C	GDSC1_1017_Olaparib	AUC	RB1-MUT	0.967487
Figure1C	GDSC1_1017_Olaparib	AUC	RB1-MUT	0.98029
Figure1C	GDSC1_1017_Olaparib	AUC	RB1-MUT	0.993302
Figure1C	GDSC1_1017_Olaparib	AUC	RB1-MUT	0.937509
Figure1C	GDSC1_1017_Olaparib	AUC	RB1-MUT	0.928441
Figure1C	GDSC1_1017_Olaparib	AUC	RB1-MUT	0.902495
Figure1C	GDSC1_1017_Olaparib	AUC	RB1-MUT	0.903027
Figure1C	GDSC1_1017_Olaparib	AUC	RB1-MUT	0.965461
Figure1C	GDSC1_1017_Olaparib	AUC	RB1-MUT	0.935692
Figure1C	GDSC1_1017_Olaparib	AUC	RB1-MUT	0.980756
Figure1C	GDSC1_1017_Olaparib	AUC	RB1-MUT	0.933106
Figure1C	GDSC1_1017_Olaparib	AUC	RB1-MUT	0.968396
Figure1C	GDSC1_1017_Olaparib	AUC	RB1-MUT	0.978105
Figure1C	GDSC1_1017_Olaparib	AUC	RB1-MUT	0.980992
Figure1C	GDSC1_1017_Olaparib	AUC	RB1-MUT	0.976979
Figure1C	GDSC1_1017_Olaparib	AUC	RB1-MUT	0.943972
Figure1C	GDSC1_1017_Olaparib	AUC	RB1-MUT	0.920556
Figure1C	GDSC1_1017_Olaparib	AUC	RB1-MUT	0.985472
Figure1C	GDSC1_1017_Olaparib	AUC	RB1-MUT	0.936703
Figure1C	GDSC1_1017_Olaparib	AUC	RB1-MUT	0.961019
Figure1C	GDSC1_1017_Olaparib	AUC	RB1-MUT	0.891285
Figure1C	GDSC1_1017_Olaparib	AUC	RB1-MUT	0.984796
Figure1C	GDSC1_1017_Olaparib	AUC	RB1-MUT	0.910039
Figure1C	GDSC1_1017_Olaparib	AUC	RB1-MUT	0.979602
Figure1C	GDSC1_1017_Olaparib	AUC	RB1-MUT	0.93325
Figure1C	GDSC1_1017_Olaparib	AUC	RB1-MUT	0.981118
Figure1C	GDSC1_1017_Olaparib	AUC	RB1-MUT	0.95871
Figure1C	GDSC1_1017_Olaparib	AUC	RB1-MUT	0.969286
Figure1C	GDSC1_1017_Olaparib	AUC	RB1-MUT	0.98584
Figure1C	GDSC1_1017_Olaparib	AUC	RB1-MUT	0.94495
Figure1C	GDSC1_1017_Olaparib	AUC	RB1-MUT	0.930864
Figure1C	GDSC1_1017_Olaparib	AUC	RB1-MUT	0.977972
Figure1C	GDSC1_1017_Olaparib	AUC	RB1-MUT	0.991285
Figure1C	GDSC1_1017_Olaparib	AUC	RB1-MUT	0.986699
Figure1C	GDSC1_1017_Olaparib	AUC	RB1-MUT	0.987466
Figure1C	GDSC1_1017_Olaparib	AUC	RB1-MUT	0.966747
Figure1C	GDSC1_1017_Olaparib	AUC	RB1-MUT	0.979342
Figure1C	GDSC1_1017_Olaparib	AUC	RB1-MUT	0.85441
Figure1C	GDSC1_1017_Olaparib	AUC	RB1-WT	0.969131
Figure1C	GDSC1_1017_Olaparib	AUC	RB1-WT	0.978844
Figure1C	GDSC1_1017_Olaparib	AUC	RB1-WT	0.961553
Figure1C	GDSC1_1017_Olaparib	AUC	RB1-WT	0.986395
Figure1C	GDSC1_1017_Olaparib	AUC	RB1-WT	0.986353
Figure1C	GDSC1_1017_Olaparib	AUC	RB1-WT	0.983925
Figure1C	GDSC1_1017_Olaparib	AUC	RB1-WT	0.979572
Figure1C	GDSC1_1017_Olaparib	AUC	RB1-WT	0.961499
Figure1C	GDSC1_1017_Olaparib	AUC	RB1-WT	0.898624
Figure1C	GDSC1_1017_Olaparib	AUC	RB1-WT	0.982107
Figure1C	GDSC1_1017_Olaparib	AUC	RB1-WT	0.962765
Figure1C	GDSC1_1017_Olaparib	AUC	RB1-WT	0.983172
Figure1C	GDSC1_1017_Olaparib	AUC	RB1-WT	0.98509
Figure1C	GDSC1_1017_Olaparib	AUC	RB1-WT	0.965057
Figure1C	GDSC1_1017_Olaparib	AUC	RB1-WT	0.980988
Figure1C	GDSC1_1017_Olaparib	AUC	RB1-WT	0.980873
Figure1C	GDSC1_1017_Olaparib	AUC	RB1-WT	0.978103
Figure1C	GDSC1_1017_Olaparib	AUC	RB1-WT	0.979864
Figure1C	GDSC1_1017_Olaparib	AUC	RB1-WT	0.975235
Figure1C	GDSC1_1017_Olaparib	AUC	RB1-WT	0.903931
Figure1C	GDSC1_1017_Olaparib	AUC	RB1-WT	0.992208
Figure1C	GDSC1_1017_Olaparib	AUC	RB1-WT	0.972246
Figure1C	GDSC1_1017_Olaparib	AUC	RB1-WT	0.976511
Figure1C	GDSC1_1017_Olaparib	AUC	RB1-WT	0.981234
Figure1C	GDSC1_1017_Olaparib	AUC	RB1-WT	0.963104
Figure1C	GDSC1_1017_Olaparib	AUC	RB1-WT	0.974803
Figure1C	GDSC1_1017_Olaparib	AUC	RB1-WT	0.962413
Figure1C	GDSC1_1017_Olaparib	AUC	RB1-WT	0.983256
Figure1C	GDSC1_1017_Olaparib	AUC	RB1-WT	0.974889
Figure1C	GDSC1_1017_Olaparib	AUC	RB1-WT	0.987404
Figure1C	GDSC1_1017_Olaparib	AUC	RB1-WT	0.990351
Figure1C	GDSC1_1017_Olaparib	AUC	RB1-WT	0.969563
Figure1C	GDSC1_1017_Olaparib	AUC	RB1-WT	0.971574
Figure1C	GDSC1_1017_Olaparib	AUC	RB1-WT	0.957479
Figure1C	GDSC1_1017_Olaparib	AUC	RB1-WT	0.983673
Figure1C	GDSC1_1017_Olaparib	AUC	RB1-WT	0.982884
Figure1C	GDSC1_1017_Olaparib	AUC	RB1-WT	0.94919
Figure1C	GDSC1_1017_Olaparib	AUC	RB1-WT	0.982165
Figure1C	GDSC1_1017_Olaparib	AUC	RB1-WT	0.954928
Figure1C	GDSC1_1017_Olaparib	AUC	RB1-WT	0.886473
Figure1C	GDSC1_1017_Olaparib	AUC	RB1-WT	0.979075
Figure1C	GDSC1_1017_Olaparib	AUC	RB1-WT	0.946496
Figure1C	GDSC1_1017_Olaparib	AUC	RB1-WT	0.983319
Figure1C	GDSC1_1017_Olaparib	AUC	RB1-WT	0.912567
Figure1C	GDSC1_1017_Olaparib	AUC	RB1-WT	0.987615
Figure1C	GDSC1_1017_Olaparib	AUC	RB1-WT	0.935152
Figure1C	GDSC1_1017_Olaparib	AUC	RB1-WT	0.979798
Figure1C	GDSC1_1017_Olaparib	AUC	RB1-WT	0.949314
Figure1C	GDSC1_1017_Olaparib	AUC	RB1-WT	0.924492
Figure1C	GDSC1_1017_Olaparib	AUC	RB1-WT	0.944804
Figure1C	GDSC1_1017_Olaparib	AUC	RB1-WT	0.943
Figure1C	GDSC1_1017_Olaparib	AUC	RB1-WT	0.947366
Figure1C	GDSC1_1017_Olaparib	AUC	RB1-WT	0.932712
Figure1C	GDSC1_1017_Olaparib	AUC	RB1-WT	0.978007
Figure1C	GDSC1_1017_Olaparib	AUC	RB1-WT	0.953953
Figure1C	GDSC1_1017_Olaparib	AUC	RB1-WT	0.947572
Figure1C	GDSC1_1017_Olaparib	AUC	RB1-WT	0.986362
Figure1C	GDSC1_1017_Olaparib	AUC	RB1-WT	0.976609
Figure1C	GDSC1_1017_Olaparib	AUC	RB1-WT	0.937351
Figure1C	GDSC1_1017_Olaparib	AUC	RB1-WT	0.987072
Figure1C	GDSC1_1017_Olaparib	AUC	RB1-WT	0.976494
Figure1C	GDSC1_1017_Olaparib	AUC	RB1-WT	0.941944
Figure1C	GDSC1_1017_Olaparib	AUC	RB1-WT	0.982283
Figure1C	GDSC1_1017_Olaparib	AUC	RB1-WT	0.945735
Figure1C	GDSC1_1017_Olaparib	AUC	RB1-WT	0.988313
Figure1C	GDSC1_1017_Olaparib	AUC	RB1-WT	0.972041
Figure1C	GDSC1_1017_Olaparib	AUC	RB1-WT	0.937005
Figure1C	GDSC1_1017_Olaparib	AUC	RB1-WT	0.982087
Figure1C	GDSC1_1017_Olaparib	AUC	RB1-WT	0.984214
Figure1C	GDSC1_1017_Olaparib	AUC	RB1-WT	0.972953
Figure1C	GDSC1_1017_Olaparib	AUC	RB1-WT	0.969863
Figure1C	GDSC1_1017_Olaparib	AUC	RB1-WT	0.983897
Figure1C	GDSC1_1017_Olaparib	AUC	RB1-WT	0.989657
Figure1C	GDSC1_1017_Olaparib	AUC	RB1-WT	0.984963
Figure1C	GDSC1_1017_Olaparib	AUC	RB1-WT	0.981677
Figure1C	GDSC1_1017_Olaparib	AUC	RB1-WT	0.930953
Figure1C	GDSC1_1017_Olaparib	AUC	RB1-WT	0.916202
Figure1C	GDSC1_1017_Olaparib	AUC	RB1-WT	0.965112
Figure1C	GDSC1_1017_Olaparib	AUC	RB1-WT	0.964334
Figure1C	GDSC1_1017_Olaparib	AUC	RB1-WT	0.981199
Figure1C	GDSC1_1017_Olaparib	AUC	RB1-WT	0.98222
Figure1C	GDSC1_1017_Olaparib	AUC	RB1-WT	0.950709
Figure1C	GDSC1_1017_Olaparib	AUC	RB1-WT	0.93759
Figure1C	GDSC1_1017_Olaparib	AUC	RB1-WT	0.987563
Figure1C	GDSC1_1017_Olaparib	AUC	RB1-WT	0.930395
Figure1C	GDSC1_1017_Olaparib	AUC	RB1-WT	0.966909
Figure1C	GDSC1_1017_Olaparib	AUC	RB1-WT	0.987004
Figure1C	GDSC1_1017_Olaparib	AUC	RB1-WT	0.977258
Figure1C	GDSC1_1017_Olaparib	AUC	RB1-WT	0.981708
Figure1C	GDSC1_1017_Olaparib	AUC	RB1-WT	0.984439
Figure1C	GDSC1_1017_Olaparib	AUC	RB1-WT	0.884912
Figure1C	GDSC1_1017_Olaparib	AUC	RB1-WT	0.950617
Figure1C	GDSC1_1017_Olaparib	AUC	RB1-WT	0.986528
Figure1C	GDSC1_1017_Olaparib	AUC	RB1-WT	0.973281
Figure1C	GDSC1_1017_Olaparib	AUC	RB1-WT	0.980917
Figure1C	GDSC1_1017_Olaparib	AUC	RB1-WT	0.980588
Figure1C	GDSC1_1017_Olaparib	AUC	RB1-WT	0.982218
Figure1C	GDSC1_1017_Olaparib	AUC	RB1-WT	0.976943
Figure1C	GDSC1_1017_Olaparib	AUC	RB1-WT	0.963896
Figure1C	GDSC1_1017_Olaparib	AUC	RB1-WT	0.939544
Figure1C	GDSC1_1017_Olaparib	AUC	RB1-WT	0.985464
Figure1C	GDSC1_1017_Olaparib	AUC	RB1-WT	0.977695
Figure1C	GDSC1_1017_Olaparib	AUC	RB1-WT	0.970474
Figure1C	GDSC1_1017_Olaparib	AUC	RB1-WT	0.986937
Figure1C	GDSC1_1017_Olaparib	AUC	RB1-WT	0.988888
Figure1C	GDSC1_1017_Olaparib	AUC	RB1-WT	0.987451
Figure1C	GDSC1_1017_Olaparib	AUC	RB1-WT	0.98411
Figure1C	GDSC1_1017_Olaparib	AUC	RB1-WT	0.97271
Figure1C	GDSC1_1017_Olaparib	AUC	RB1-WT	0.982951
Figure1C	GDSC1_1017_Olaparib	AUC	RB1-WT	0.989887
Figure1C	GDSC1_1017_Olaparib	AUC	RB1-WT	0.981611
Figure1C	GDSC1_1017_Olaparib	AUC	RB1-WT	0.978364
Figure1C	GDSC1_1017_Olaparib	AUC	RB1-WT	0.942461
Figure1D	GDSC2_1017_Olaparib	IC50	RB1-MUT	6.1753
Figure1D	GDSC2_1017_Olaparib	IC50	RB1-MUT	0.972486
Figure1D	GDSC2_1017_Olaparib	IC50	RB1-MUT	4.5232
Figure1D	GDSC2_1017_Olaparib	IC50	RB1-MUT	4.09435
Figure1D	GDSC2_1017_Olaparib	IC50	RB1-MUT	3.45802
Figure1D	GDSC2_1017_Olaparib	IC50	RB1-MUT	1.74582
Figure1D	GDSC2_1017_Olaparib	IC50	RB1-MUT	1.76598
Figure1D	GDSC2_1017_Olaparib	IC50	RB1-MUT	2.07832
Figure1D	GDSC2_1017_Olaparib	IC50	RB1-MUT	-0.063604
Figure1D	GDSC2_1017_Olaparib	IC50	RB1-MUT	3.10627
Figure1D	GDSC2_1017_Olaparib	IC50	RB1-MUT	3.54101
Figure1D	GDSC2_1017_Olaparib	IC50	RB1-MUT	4.08862
Figure1D	GDSC2_1017_Olaparib	IC50	RB1-MUT	2.13838
Figure1D	GDSC2_1017_Olaparib	IC50	RB1-MUT	5.79115
Figure1D	GDSC2_1017_Olaparib	IC50	RB1-MUT	4.54846
Figure1D	GDSC2_1017_Olaparib	IC50	RB1-MUT	3.43341
Figure1D	GDSC2_1017_Olaparib	IC50	RB1-MUT	4.41042
Figure1D	GDSC2_1017_Olaparib	IC50	RB1-MUT	3.08056
Figure1D	GDSC2_1017_Olaparib	IC50	RB1-MUT	2.92635
Figure1D	GDSC2_1017_Olaparib	IC50	RB1-MUT	3.4707
Figure1D	GDSC2_1017_Olaparib	IC50	RB1-MUT	5.61668
Figure1D	GDSC2_1017_Olaparib	IC50	RB1-MUT	6.60785
Figure1D	GDSC2_1017_Olaparib	IC50	RB1-MUT	4.69183
Figure1D	GDSC2_1017_Olaparib	IC50	RB1-MUT	5.4086
Figure1D	GDSC2_1017_Olaparib	IC50	RB1-MUT	3.07723
Figure1D	GDSC2_1017_Olaparib	IC50	RB1-MUT	3.65303
Figure1D	GDSC2_1017_Olaparib	IC50	RB1-MUT	4.21781
Figure1D	GDSC2_1017_Olaparib	IC50	RB1-MUT	4.53168
Figure1D	GDSC2_1017_Olaparib	IC50	RB1-MUT	3.61146
Figure1D	GDSC2_1017_Olaparib	IC50	RB1-MUT	2.27661
Figure1D	GDSC2_1017_Olaparib	IC50	RB1-MUT	5.36644
Figure1D	GDSC2_1017_Olaparib	IC50	RB1-MUT	5.92919
Figure1D	GDSC2_1017_Olaparib	IC50	RB1-MUT	3.65477
Figure1D	GDSC2_1017_Olaparib	IC50	RB1-MUT	4.21645
Figure1D	GDSC2_1017_Olaparib	IC50	RB1-WT	6.23008
Figure1D	GDSC2_1017_Olaparib	IC50	RB1-WT	5.70046
Figure1D	GDSC2_1017_Olaparib	IC50	RB1-WT	4.64133
Figure1D	GDSC2_1017_Olaparib	IC50	RB1-WT	5.26662
Figure1D	GDSC2_1017_Olaparib	IC50	RB1-WT	3.77003
Figure1D	GDSC2_1017_Olaparib	IC50	RB1-WT	6.28
Figure1D	GDSC2_1017_Olaparib	IC50	RB1-WT	5.14044
Figure1D	GDSC2_1017_Olaparib	IC50	RB1-WT	4.78928
Figure1D	GDSC2_1017_Olaparib	IC50	RB1-WT	5.85406
Figure1D	GDSC2_1017_Olaparib	IC50	RB1-WT	3.92246
Figure1D	GDSC2_1017_Olaparib	IC50	RB1-WT	5.59999
Figure1D	GDSC2_1017_Olaparib	IC50	RB1-WT	5.48038
Figure1D	GDSC2_1017_Olaparib	IC50	RB1-WT	5.68242
Figure1D	GDSC2_1017_Olaparib	IC50	RB1-WT	5.71185
Figure1D	GDSC2_1017_Olaparib	IC50	RB1-WT	5.61999
Figure1D	GDSC2_1017_Olaparib	IC50	RB1-WT	7.12648
Figure1D	GDSC2_1017_Olaparib	IC50	RB1-WT	4.13314
Figure1D	GDSC2_1017_Olaparib	IC50	RB1-WT	4.36617
Figure1D	GDSC2_1017_Olaparib	IC50	RB1-WT	4.74548
Figure1D	GDSC2_1017_Olaparib	IC50	RB1-WT	4.24646
Figure1D	GDSC2_1017_Olaparib	IC50	RB1-WT	4.6478
Figure1D	GDSC2_1017_Olaparib	IC50	RB1-WT	4.72361
Figure1D	GDSC2_1017_Olaparib	IC50	RB1-WT	5.83874
Figure1D	GDSC2_1017_Olaparib	IC50	RB1-WT	4.36464
Figure1D	GDSC2_1017_Olaparib	IC50	RB1-WT	3.89415
Figure1D	GDSC2_1017_Olaparib	IC50	RB1-WT	5.60841
Figure1D	GDSC2_1017_Olaparib	IC50	RB1-WT	5.67561
Figure1D	GDSC2_1017_Olaparib	IC50	RB1-WT	5.06134
Figure1D	GDSC2_1017_Olaparib	IC50	RB1-WT	5.61778
Figure1D	GDSC2_1017_Olaparib	IC50	RB1-WT	4.18401
Figure1D	GDSC2_1017_Olaparib	IC50	RB1-WT	4.86376
Figure1D	GDSC2_1017_Olaparib	IC50	RB1-WT	5.06332
Figure1D	GDSC2_1017_Olaparib	IC50	RB1-WT	5.76933
Figure1D	GDSC2_1017_Olaparib	IC50	RB1-WT	7.4348
Figure1D	GDSC2_1017_Olaparib	IC50	RB1-WT	7.0378
Figure1D	GDSC2_1017_Olaparib	IC50	RB1-WT	5.58197
Figure1D	GDSC2_1017_Olaparib	IC50	RB1-WT	3.70666
Figure1D	GDSC2_1017_Olaparib	IC50	RB1-WT	4.45097
Figure1D	GDSC2_1017_Olaparib	IC50	RB1-WT	6.33117
Figure1D	GDSC2_1017_Olaparib	IC50	RB1-WT	3.2044
Figure1D	GDSC2_1017_Olaparib	IC50	RB1-WT	4.33432
Figure1D	GDSC2_1017_Olaparib	IC50	RB1-WT	7.8302
Figure1D	GDSC2_1017_Olaparib	IC50	RB1-WT	6.02534
Figure1D	GDSC2_1017_Olaparib	IC50	RB1-WT	5.89925
Figure1D	GDSC2_1017_Olaparib	IC50	RB1-WT	3.13533
Figure1D	GDSC2_1017_Olaparib	IC50	RB1-WT	3.25908
Figure1D	GDSC2_1017_Olaparib	IC50	RB1-WT	4.95893
Figure1D	GDSC2_1017_Olaparib	IC50	RB1-WT	5.69257
Figure1D	GDSC2_1017_Olaparib	IC50	RB1-WT	3.88024
Figure1D	GDSC2_1017_Olaparib	IC50	RB1-WT	4.85785
Figure1D	GDSC2_1017_Olaparib	IC50	RB1-WT	3.80892
Figure1D	GDSC2_1017_Olaparib	IC50	RB1-WT	5.10982
Figure1D	GDSC2_1017_Olaparib	IC50	RB1-WT	5.73792
Figure1D	GDSC2_1017_Olaparib	IC50	RB1-WT	3.83772
Figure1D	GDSC2_1017_Olaparib	IC50	RB1-WT	6.34628
Figure1D	GDSC2_1017_Olaparib	IC50	RB1-WT	4.30118
Figure1D	GDSC2_1017_Olaparib	IC50	RB1-WT	6.01032
Figure1D	GDSC2_1017_Olaparib	IC50	RB1-WT	3.70553
Figure1D	GDSC2_1017_Olaparib	IC50	RB1-WT	4.41959
Figure1D	GDSC2_1017_Olaparib	IC50	RB1-WT	3.77339
Figure1D	GDSC2_1017_Olaparib	IC50	RB1-WT	5.7369
Figure1D	GDSC2_1017_Olaparib	IC50	RB1-WT	4.08707
Figure1D	GDSC2_1017_Olaparib	IC50	RB1-WT	5.62918
Figure1D	GDSC2_1017_Olaparib	IC50	RB1-WT	5.57322
Figure1D	GDSC2_1017_Olaparib	IC50	RB1-WT	4.40505
Figure1D	GDSC2_1017_Olaparib	IC50	RB1-WT	3.65906
Figure1D	GDSC2_1017_Olaparib	IC50	RB1-WT	3.59771
Figure1D	GDSC2_1017_Olaparib	IC50	RB1-WT	7.42645
Figure1D	GDSC2_1017_Olaparib	IC50	RB1-WT	4.80832
Figure1D	GDSC2_1017_Olaparib	IC50	RB1-WT	2.62598
Figure1D	GDSC2_1017_Olaparib	IC50	RB1-WT	1.78372
Figure1D	GDSC2_1017_Olaparib	IC50	RB1-WT	5.74209
Figure1D	GDSC2_1017_Olaparib	IC50	RB1-WT	6.99988
Figure1D	GDSC2_1017_Olaparib	IC50	RB1-WT	6.08349
Figure1D	GDSC2_1017_Olaparib	IC50	RB1-WT	4.07831
Figure1D	GDSC2_1017_Olaparib	IC50	RB1-WT	4.60427
Figure1D	GDSC2_1017_Olaparib	IC50	RB1-WT	8.71566
Figure1D	GDSC2_1017_Olaparib	IC50	RB1-WT	4.40513
Figure1D	GDSC2_1017_Olaparib	IC50	RB1-WT	2.54613
Figure1D	GDSC2_1017_Olaparib	IC50	RB1-WT	3.7198
Figure1D	GDSC2_1017_Olaparib	IC50	RB1-WT	3.08016
Figure1D	GDSC2_1017_Olaparib	IC50	RB1-WT	4.43736
Figure1D	GDSC2_1017_Olaparib	IC50	RB1-WT	5.2444
Figure1D	GDSC2_1017_Olaparib	IC50	RB1-WT	6.18452
Figure1D	GDSC2_1017_Olaparib	IC50	RB1-WT	1.53836
Figure1D	GDSC2_1017_Olaparib	IC50	RB1-WT	3.98195
Figure1D	GDSC2_1017_Olaparib	IC50	RB1-WT	6.50017
Figure1D	GDSC2_1017_Olaparib	IC50	RB1-WT	3.86811
Figure1D	GDSC2_1017_Olaparib	IC50	RB1-WT	5.76769
Figure1D	GDSC2_1017_Olaparib	IC50	RB1-WT	3.06287
Figure1E	GDSC2_1017_Olaparib	AUC	RB1-MUT	0.980511
Figure1E	GDSC2_1017_Olaparib	AUC	RB1-MUT	0.759557
Figure1E	GDSC2_1017_Olaparib	AUC	RB1-MUT	0.967834
Figure1E	GDSC2_1017_Olaparib	AUC	RB1-MUT	0.964277
Figure1E	GDSC2_1017_Olaparib	AUC	RB1-MUT	0.956706
Figure1E	GDSC2_1017_Olaparib	AUC	RB1-MUT	0.843543
Figure1E	GDSC2_1017_Olaparib	AUC	RB1-MUT	0.834867
Figure1E	GDSC2_1017_Olaparib	AUC	RB1-MUT	0.854792
Figure1E	GDSC2_1017_Olaparib	AUC	RB1-MUT	0.642042
Figure1E	GDSC2_1017_Olaparib	AUC	RB1-MUT	0.95058
Figure1E	GDSC2_1017_Olaparib	AUC	RB1-MUT	0.976778
Figure1E	GDSC2_1017_Olaparib	AUC	RB1-MUT	0.922337
Figure1E	GDSC2_1017_Olaparib	AUC	RB1-MUT	0.861676
Figure1E	GDSC2_1017_Olaparib	AUC	RB1-MUT	0.975115
Figure1E	GDSC2_1017_Olaparib	AUC	RB1-MUT	0.965594
Figure1E	GDSC2_1017_Olaparib	AUC	RB1-MUT	0.951746
Figure1E	GDSC2_1017_Olaparib	AUC	RB1-MUT	0.93904
Figure1E	GDSC2_1017_Olaparib	AUC	RB1-MUT	0.952376
Figure1E	GDSC2_1017_Olaparib	AUC	RB1-MUT	0.90099
Figure1E	GDSC2_1017_Olaparib	AUC	RB1-MUT	0.947428
Figure1E	GDSC2_1017_Olaparib	AUC	RB1-MUT	0.969418
Figure1E	GDSC2_1017_Olaparib	AUC	RB1-MUT	0.943128
Figure1E	GDSC2_1017_Olaparib	AUC	RB1-MUT	0.94549
Figure1E	GDSC2_1017_Olaparib	AUC	RB1-MUT	0.964163
Figure1E	GDSC2_1017_Olaparib	AUC	RB1-MUT	0.892899
Figure1E	GDSC2_1017_Olaparib	AUC	RB1-MUT	0.984347
Figure1E	GDSC2_1017_Olaparib	AUC	RB1-MUT	0.951866
Figure1E	GDSC2_1017_Olaparib	AUC	RB1-MUT	0.927601
Figure1E	GDSC2_1017_Olaparib	AUC	RB1-MUT	0.958708
Figure1E	GDSC2_1017_Olaparib	AUC	RB1-MUT	0.858242
Figure1E	GDSC2_1017_Olaparib	AUC	RB1-MUT	0.97407
Figure1E	GDSC2_1017_Olaparib	AUC	RB1-MUT	0.981616
Figure1E	GDSC2_1017_Olaparib	AUC	RB1-MUT	0.981941
Figure1E	GDSC2_1017_Olaparib	AUC	RB1-MUT	0.919091
Figure1E	GDSC2_1017_Olaparib	AUC	RB1-WT	0.970258
Figure1E	GDSC2_1017_Olaparib	AUC	RB1-WT	0.964812
Figure1E	GDSC2_1017_Olaparib	AUC	RB1-WT	0.959073
Figure1E	GDSC2_1017_Olaparib	AUC	RB1-WT	0.972765
Figure1E	GDSC2_1017_Olaparib	AUC	RB1-WT	0.942395
Figure1E	GDSC2_1017_Olaparib	AUC	RB1-WT	0.978402
Figure1E	GDSC2_1017_Olaparib	AUC	RB1-WT	0.882327
Figure1E	GDSC2_1017_Olaparib	AUC	RB1-WT	0.943131
Figure1E	GDSC2_1017_Olaparib	AUC	RB1-WT	0.967203
Figure1E	GDSC2_1017_Olaparib	AUC	RB1-WT	0.918631
Figure1E	GDSC2_1017_Olaparib	AUC	RB1-WT	0.958801
Figure1E	GDSC2_1017_Olaparib	AUC	RB1-WT	0.969862
Figure1E	GDSC2_1017_Olaparib	AUC	RB1-WT	0.95377
Figure1E	GDSC2_1017_Olaparib	AUC	RB1-WT	0.966898
Figure1E	GDSC2_1017_Olaparib	AUC	RB1-WT	0.911967
Figure1E	GDSC2_1017_Olaparib	AUC	RB1-WT	0.973464
Figure1E	GDSC2_1017_Olaparib	AUC	RB1-WT	0.940174
Figure1E	GDSC2_1017_Olaparib	AUC	RB1-WT	0.972421
Figure1E	GDSC2_1017_Olaparib	AUC	RB1-WT	0.941015
Figure1E	GDSC2_1017_Olaparib	AUC	RB1-WT	0.946511
Figure1E	GDSC2_1017_Olaparib	AUC	RB1-WT	0.91944
Figure1E	GDSC2_1017_Olaparib	AUC	RB1-WT	0.956138
Figure1E	GDSC2_1017_Olaparib	AUC	RB1-WT	0.974676
Figure1E	GDSC2_1017_Olaparib	AUC	RB1-WT	0.963425
Figure1E	GDSC2_1017_Olaparib	AUC	RB1-WT	0.934865
Figure1E	GDSC2_1017_Olaparib	AUC	RB1-WT	0.983403
Figure1E	GDSC2_1017_Olaparib	AUC	RB1-WT	0.935381
Figure1E	GDSC2_1017_Olaparib	AUC	RB1-WT	0.951972
Figure1E	GDSC2_1017_Olaparib	AUC	RB1-WT	0.928998
Figure1E	GDSC2_1017_Olaparib	AUC	RB1-WT	0.951946
Figure1E	GDSC2_1017_Olaparib	AUC	RB1-WT	0.931807
Figure1E	GDSC2_1017_Olaparib	AUC	RB1-WT	0.948278
Figure1E	GDSC2_1017_Olaparib	AUC	RB1-WT	0.975787
Figure1E	GDSC2_1017_Olaparib	AUC	RB1-WT	0.968114
Figure1E	GDSC2_1017_Olaparib	AUC	RB1-WT	0.96766
Figure1E	GDSC2_1017_Olaparib	AUC	RB1-WT	0.970315
Figure1E	GDSC2_1017_Olaparib	AUC	RB1-WT	0.966843
Figure1E	GDSC2_1017_Olaparib	AUC	RB1-WT	0.983613
Figure1E	GDSC2_1017_Olaparib	AUC	RB1-WT	0.967938
Figure1E	GDSC2_1017_Olaparib	AUC	RB1-WT	0.937038
Figure1E	GDSC2_1017_Olaparib	AUC	RB1-WT	0.983881
Figure1E	GDSC2_1017_Olaparib	AUC	RB1-WT	0.958133
Figure1E	GDSC2_1017_Olaparib	AUC	RB1-WT	0.984607
Figure1E	GDSC2_1017_Olaparib	AUC	RB1-WT	0.984885
Figure1E	GDSC2_1017_Olaparib	AUC	RB1-WT	0.928866
Figure1E	GDSC2_1017_Olaparib	AUC	RB1-WT	0.880796
Figure1E	GDSC2_1017_Olaparib	AUC	RB1-WT	0.968463
Figure1E	GDSC2_1017_Olaparib	AUC	RB1-WT	0.973598
Figure1E	GDSC2_1017_Olaparib	AUC	RB1-WT	0.949742
Figure1E	GDSC2_1017_Olaparib	AUC	RB1-WT	0.966628
Figure1E	GDSC2_1017_Olaparib	AUC	RB1-WT	0.915074
Figure1E	GDSC2_1017_Olaparib	AUC	RB1-WT	0.957082
Figure1E	GDSC2_1017_Olaparib	AUC	RB1-WT	0.970752
Figure1E	GDSC2_1017_Olaparib	AUC	RB1-WT	0.972005
Figure1E	GDSC2_1017_Olaparib	AUC	RB1-WT	0.974949
Figure1E	GDSC2_1017_Olaparib	AUC	RB1-WT	0.940711
Figure1E	GDSC2_1017_Olaparib	AUC	RB1-WT	0.951133
Figure1E	GDSC2_1017_Olaparib	AUC	RB1-WT	0.971794
Figure1E	GDSC2_1017_Olaparib	AUC	RB1-WT	0.958713
Figure1E	GDSC2_1017_Olaparib	AUC	RB1-WT	0.927226
Figure1E	GDSC2_1017_Olaparib	AUC	RB1-WT	0.985739
Figure1E	GDSC2_1017_Olaparib	AUC	RB1-WT	0.937027
Figure1E	GDSC2_1017_Olaparib	AUC	RB1-WT	0.980897
Figure1E	GDSC2_1017_Olaparib	AUC	RB1-WT	0.908152
Figure1E	GDSC2_1017_Olaparib	AUC	RB1-WT	0.952473
Figure1E	GDSC2_1017_Olaparib	AUC	RB1-WT	0.868073
Figure1E	GDSC2_1017_Olaparib	AUC	RB1-WT	0.921893
Figure1E	GDSC2_1017_Olaparib	AUC	RB1-WT	0.970714
Figure1E	GDSC2_1017_Olaparib	AUC	RB1-WT	0.945221
Figure1E	GDSC2_1017_Olaparib	AUC	RB1-WT	0.912132
Figure1E	GDSC2_1017_Olaparib	AUC	RB1-WT	0.83193
Figure1E	GDSC2_1017_Olaparib	AUC	RB1-WT	0.96234
Figure1E	GDSC2_1017_Olaparib	AUC	RB1-WT	0.983315
Figure1E	GDSC2_1017_Olaparib	AUC	RB1-WT	0.949655
Figure1E	GDSC2_1017_Olaparib	AUC	RB1-WT	0.94973
Figure1E	GDSC2_1017_Olaparib	AUC	RB1-WT	0.933259
Figure1E	GDSC2_1017_Olaparib	AUC	RB1-WT	0.964359
Figure1E	GDSC2_1017_Olaparib	AUC	RB1-WT	0.935298
Figure1E	GDSC2_1017_Olaparib	AUC	RB1-WT	0.838926
Figure1E	GDSC2_1017_Olaparib	AUC	RB1-WT	0.938965
Figure1E	GDSC2_1017_Olaparib	AUC	RB1-WT	0.917337
Figure1E	GDSC2_1017_Olaparib	AUC	RB1-WT	0.939258
Figure1E	GDSC2_1017_Olaparib	AUC	RB1-WT	0.979527
Figure1E	GDSC2_1017_Olaparib	AUC	RB1-WT	0.974219
Figure1E	GDSC2_1017_Olaparib	AUC	RB1-WT	0.81165
Figure1E	GDSC2_1017_Olaparib	AUC	RB1-WT	0.958126
Figure1E	GDSC2_1017_Olaparib	AUC	RB1-WT	0.982387
Figure1E	GDSC2_1017_Olaparib	AUC	RB1-WT	0.976273
Figure1E	GDSC2_1017_Olaparib	AUC	RB1-WT	0.975367
Figure1E	GDSC2_1017_Olaparib	AUC	RB1-WT	0.906795
Figure1F	GDSC2_1177_Niraparib	IC50	RB1-MUT	2.99983
Figure1F	GDSC2_1177_Niraparib	IC50	RB1-MUT	0.521764
Figure1F	GDSC2_1177_Niraparib	IC50	RB1-MUT	4.91772
Figure1F	GDSC2_1177_Niraparib	IC50	RB1-MUT	4.6543
Figure1F	GDSC2_1177_Niraparib	IC50	RB1-MUT	6.41589
Figure1F	GDSC2_1177_Niraparib	IC50	RB1-MUT	3.81652
Figure1F	GDSC2_1177_Niraparib	IC50	RB1-MUT	1.42458
Figure1F	GDSC2_1177_Niraparib	IC50	RB1-MUT	1.78123
Figure1F	GDSC2_1177_Niraparib	IC50	RB1-MUT	1.72474
Figure1F	GDSC2_1177_Niraparib	IC50	RB1-MUT	2.66155
Figure1F	GDSC2_1177_Niraparib	IC50	RB1-MUT	-0.190581
Figure1F	GDSC2_1177_Niraparib	IC50	RB1-MUT	2.35901
Figure1F	GDSC2_1177_Niraparib	IC50	RB1-MUT	1.90807
Figure1F	GDSC2_1177_Niraparib	IC50	RB1-MUT	5.1078
Figure1F	GDSC2_1177_Niraparib	IC50	RB1-MUT	3.35397
Figure1F	GDSC2_1177_Niraparib	IC50	RB1-MUT	3.14692
Figure1F	GDSC2_1177_Niraparib	IC50	RB1-MUT	5.18196
Figure1F	GDSC2_1177_Niraparib	IC50	RB1-MUT	4.22815
Figure1F	GDSC2_1177_Niraparib	IC50	RB1-MUT	4.01562
Figure1F	GDSC2_1177_Niraparib	IC50	RB1-MUT	7.45541
Figure1F	GDSC2_1177_Niraparib	IC50	RB1-MUT	6.27559
Figure1F	GDSC2_1177_Niraparib	IC50	RB1-MUT	6.27283
Figure1F	GDSC2_1177_Niraparib	IC50	RB1-MUT	1.62461
Figure1F	GDSC2_1177_Niraparib	IC50	RB1-MUT	3.76935
Figure1F	GDSC2_1177_Niraparib	IC50	RB1-MUT	3.7594
Figure1F	GDSC2_1177_Niraparib	IC50	RB1-MUT	3.97634
Figure1F	GDSC2_1177_Niraparib	IC50	RB1-MUT	3.59055
Figure1F	GDSC2_1177_Niraparib	IC50	RB1-MUT	5.75328
Figure1F	GDSC2_1177_Niraparib	IC50	RB1-MUT	4.46478
Figure1F	GDSC2_1177_Niraparib	IC50	RB1-MUT	4.41733
Figure1F	GDSC2_1177_Niraparib	IC50	RB1-MUT	5.53948
Figure1F	GDSC2_1177_Niraparib	IC50	RB1-MUT	2.78353
Figure1F	GDSC2_1177_Niraparib	IC50	RB1-MUT	2.32723
Figure1F	GDSC2_1177_Niraparib	IC50	RB1-WT	5.61757
Figure1F	GDSC2_1177_Niraparib	IC50	RB1-WT	4.74948
Figure1F	GDSC2_1177_Niraparib	IC50	RB1-WT	3.78127
Figure1F	GDSC2_1177_Niraparib	IC50	RB1-WT	3.87996
Figure1F	GDSC2_1177_Niraparib	IC50	RB1-WT	5.43353
Figure1F	GDSC2_1177_Niraparib	IC50	RB1-WT	7.97766
Figure1F	GDSC2_1177_Niraparib	IC50	RB1-WT	6.72298
Figure1F	GDSC2_1177_Niraparib	IC50	RB1-WT	8.37069
Figure1F	GDSC2_1177_Niraparib	IC50	RB1-WT	6.50235
Figure1F	GDSC2_1177_Niraparib	IC50	RB1-WT	4.51225
Figure1F	GDSC2_1177_Niraparib	IC50	RB1-WT	5.58008
Figure1F	GDSC2_1177_Niraparib	IC50	RB1-WT	4.76763
Figure1F	GDSC2_1177_Niraparib	IC50	RB1-WT	5.59365
Figure1F	GDSC2_1177_Niraparib	IC50	RB1-WT	6.21854
Figure1F	GDSC2_1177_Niraparib	IC50	RB1-WT	5.80418
Figure1F	GDSC2_1177_Niraparib	IC50	RB1-WT	6.65405
Figure1F	GDSC2_1177_Niraparib	IC50	RB1-WT	4.59613
Figure1F	GDSC2_1177_Niraparib	IC50	RB1-WT	5.3262
Figure1F	GDSC2_1177_Niraparib	IC50	RB1-WT	4.17793
Figure1F	GDSC2_1177_Niraparib	IC50	RB1-WT	5.78034
Figure1F	GDSC2_1177_Niraparib	IC50	RB1-WT	5.23918
Figure1F	GDSC2_1177_Niraparib	IC50	RB1-WT	5.33336
Figure1F	GDSC2_1177_Niraparib	IC50	RB1-WT	4.21736
Figure1F	GDSC2_1177_Niraparib	IC50	RB1-WT	5.16709
Figure1F	GDSC2_1177_Niraparib	IC50	RB1-WT	6.40661
Figure1F	GDSC2_1177_Niraparib	IC50	RB1-WT	5.02753
Figure1F	GDSC2_1177_Niraparib	IC50	RB1-WT	3.42181
Figure1F	GDSC2_1177_Niraparib	IC50	RB1-WT	7.61106
Figure1F	GDSC2_1177_Niraparib	IC50	RB1-WT	5.28902
Figure1F	GDSC2_1177_Niraparib	IC50	RB1-WT	4.3951
Figure1F	GDSC2_1177_Niraparib	IC50	RB1-WT	4.78332
Figure1F	GDSC2_1177_Niraparib	IC50	RB1-WT	6.86007
Figure1F	GDSC2_1177_Niraparib	IC50	RB1-WT	6.16235
Figure1F	GDSC2_1177_Niraparib	IC50	RB1-WT	6.00063
Figure1F	GDSC2_1177_Niraparib	IC50	RB1-WT	5.00037
Figure1F	GDSC2_1177_Niraparib	IC50	RB1-WT	3.22072
Figure1F	GDSC2_1177_Niraparib	IC50	RB1-WT	3.68099
Figure1F	GDSC2_1177_Niraparib	IC50	RB1-WT	4.56595
Figure1F	GDSC2_1177_Niraparib	IC50	RB1-WT	5.56316
Figure1F	GDSC2_1177_Niraparib	IC50	RB1-WT	3.77471
Figure1F	GDSC2_1177_Niraparib	IC50	RB1-WT	4.69077
Figure1F	GDSC2_1177_Niraparib	IC50	RB1-WT	4.9218
Figure1F	GDSC2_1177_Niraparib	IC50	RB1-WT	3.46374
Figure1F	GDSC2_1177_Niraparib	IC50	RB1-WT	4.7881
Figure1F	GDSC2_1177_Niraparib	IC50	RB1-WT	4.53274
Figure1F	GDSC2_1177_Niraparib	IC50	RB1-WT	5.03633
Figure1F	GDSC2_1177_Niraparib	IC50	RB1-WT	6.20155
Figure1F	GDSC2_1177_Niraparib	IC50	RB1-WT	5.22822
Figure1F	GDSC2_1177_Niraparib	IC50	RB1-WT	6.13816
Figure1F	GDSC2_1177_Niraparib	IC50	RB1-WT	1.25177
Figure1F	GDSC2_1177_Niraparib	IC50	RB1-WT	6.27551
Figure1F	GDSC2_1177_Niraparib	IC50	RB1-WT	5.18515
Figure1F	GDSC2_1177_Niraparib	IC50	RB1-WT	6.34321
Figure1F	GDSC2_1177_Niraparib	IC50	RB1-WT	4.48854
Figure1F	GDSC2_1177_Niraparib	IC50	RB1-WT	4.61948
Figure1F	GDSC2_1177_Niraparib	IC50	RB1-WT	5.41183
Figure1F	GDSC2_1177_Niraparib	IC50	RB1-WT	4.96478
Figure1F	GDSC2_1177_Niraparib	IC50	RB1-WT	5.37653
Figure1F	GDSC2_1177_Niraparib	IC50	RB1-WT	5.68472
Figure1F	GDSC2_1177_Niraparib	IC50	RB1-WT	8.11099
Figure1F	GDSC2_1177_Niraparib	IC50	RB1-WT	6.70469
Figure1F	GDSC2_1177_Niraparib	IC50	RB1-WT	6.97764
Figure1F	GDSC2_1177_Niraparib	IC50	RB1-WT	5.84951
Figure1F	GDSC2_1177_Niraparib	IC50	RB1-WT	6.50397
Figure1F	GDSC2_1177_Niraparib	IC50	RB1-WT	3.81189
Figure1F	GDSC2_1177_Niraparib	IC50	RB1-WT	5.34171
Figure1F	GDSC2_1177_Niraparib	IC50	RB1-WT	2.03845
Figure1F	GDSC2_1177_Niraparib	IC50	RB1-WT	4.43426
Figure1F	GDSC2_1177_Niraparib	IC50	RB1-WT	6.88567
Figure1F	GDSC2_1177_Niraparib	IC50	RB1-WT	3.17226
Figure1F	GDSC2_1177_Niraparib	IC50	RB1-WT	6.93616
Figure1F	GDSC2_1177_Niraparib	IC50	RB1-WT	3.02489
Figure1F	GDSC2_1177_Niraparib	IC50	RB1-WT	3.1084
Figure1F	GDSC2_1177_Niraparib	IC50	RB1-WT	1.86201
Figure1F	GDSC2_1177_Niraparib	IC50	RB1-WT	4.66465
Figure1F	GDSC2_1177_Niraparib	IC50	RB1-WT	4.8795
Figure1F	GDSC2_1177_Niraparib	IC50	RB1-WT	5.18824
Figure1F	GDSC2_1177_Niraparib	IC50	RB1-WT	5.82736
Figure1F	GDSC2_1177_Niraparib	IC50	RB1-WT	4.4094
Figure1F	GDSC2_1177_Niraparib	IC50	RB1-WT	3.61242
Figure1F	GDSC2_1177_Niraparib	IC50	RB1-WT	4.22578
Figure1F	GDSC2_1177_Niraparib	IC50	RB1-WT	6.32606
Figure1F	GDSC2_1177_Niraparib	IC50	RB1-WT	2.87859
Figure1F	GDSC2_1177_Niraparib	IC50	RB1-WT	4.28206
Figure1F	GDSC2_1177_Niraparib	IC50	RB1-WT	3.69338
Figure1G	GDSC2_1177_Niraparib	AUC	RB1-MUT	0.886357
Figure1G	GDSC2_1177_Niraparib	AUC	RB1-MUT	0.709103
Figure1G	GDSC2_1177_Niraparib	AUC	RB1-MUT	0.975652
Figure1G	GDSC2_1177_Niraparib	AUC	RB1-MUT	0.976677
Figure1G	GDSC2_1177_Niraparib	AUC	RB1-MUT	0.943487
Figure1G	GDSC2_1177_Niraparib	AUC	RB1-MUT	0.96804
Figure1G	GDSC2_1177_Niraparib	AUC	RB1-MUT	0.843338
Figure1G	GDSC2_1177_Niraparib	AUC	RB1-MUT	0.846698
Figure1G	GDSC2_1177_Niraparib	AUC	RB1-MUT	0.831248
Figure1G	GDSC2_1177_Niraparib	AUC	RB1-MUT	0.895534
Figure1G	GDSC2_1177_Niraparib	AUC	RB1-MUT	0.625836
Figure1G	GDSC2_1177_Niraparib	AUC	RB1-MUT	0.922428
Figure1G	GDSC2_1177_Niraparib	AUC	RB1-MUT	0.843348
Figure1G	GDSC2_1177_Niraparib	AUC	RB1-MUT	0.962982
Figure1G	GDSC2_1177_Niraparib	AUC	RB1-MUT	0.896646
Figure1G	GDSC2_1177_Niraparib	AUC	RB1-MUT	0.955189
Figure1G	GDSC2_1177_Niraparib	AUC	RB1-MUT	0.953
Figure1G	GDSC2_1177_Niraparib	AUC	RB1-MUT	0.970516
Figure1G	GDSC2_1177_Niraparib	AUC	RB1-MUT	0.927342
Figure1G	GDSC2_1177_Niraparib	AUC	RB1-MUT	0.958322
Figure1G	GDSC2_1177_Niraparib	AUC	RB1-MUT	0.976753
Figure1G	GDSC2_1177_Niraparib	AUC	RB1-MUT	0.982584
Figure1G	GDSC2_1177_Niraparib	AUC	RB1-MUT	0.866353
Figure1G	GDSC2_1177_Niraparib	AUC	RB1-MUT	0.93672
Figure1G	GDSC2_1177_Niraparib	AUC	RB1-MUT	0.897854
Figure1G	GDSC2_1177_Niraparib	AUC	RB1-MUT	0.969407
Figure1G	GDSC2_1177_Niraparib	AUC	RB1-MUT	0.931831
Figure1G	GDSC2_1177_Niraparib	AUC	RB1-MUT	0.97971
Figure1G	GDSC2_1177_Niraparib	AUC	RB1-MUT	0.977543
Figure1G	GDSC2_1177_Niraparib	AUC	RB1-MUT	0.953019
Figure1G	GDSC2_1177_Niraparib	AUC	RB1-MUT	0.986272
Figure1G	GDSC2_1177_Niraparib	AUC	RB1-MUT	0.951738
Figure1G	GDSC2_1177_Niraparib	AUC	RB1-MUT	0.820466
Figure1G	GDSC2_1177_Niraparib	AUC	RB1-WT	0.959505
Figure1G	GDSC2_1177_Niraparib	AUC	RB1-WT	0.942779
Figure1G	GDSC2_1177_Niraparib	AUC	RB1-WT	0.932031
Figure1G	GDSC2_1177_Niraparib	AUC	RB1-WT	0.936688
Figure1G	GDSC2_1177_Niraparib	AUC	RB1-WT	0.965301
Figure1G	GDSC2_1177_Niraparib	AUC	RB1-WT	0.951311
Figure1G	GDSC2_1177_Niraparib	AUC	RB1-WT	0.979101
Figure1G	GDSC2_1177_Niraparib	AUC	RB1-WT	0.957711
Figure1G	GDSC2_1177_Niraparib	AUC	RB1-WT	0.976704
Figure1G	GDSC2_1177_Niraparib	AUC	RB1-WT	0.9394
Figure1G	GDSC2_1177_Niraparib	AUC	RB1-WT	0.958392
Figure1G	GDSC2_1177_Niraparib	AUC	RB1-WT	0.954723
Figure1G	GDSC2_1177_Niraparib	AUC	RB1-WT	0.951831
Figure1G	GDSC2_1177_Niraparib	AUC	RB1-WT	0.974802
Figure1G	GDSC2_1177_Niraparib	AUC	RB1-WT	0.969096
Figure1G	GDSC2_1177_Niraparib	AUC	RB1-WT	0.96703
Figure1G	GDSC2_1177_Niraparib	AUC	RB1-WT	0.976975
Figure1G	GDSC2_1177_Niraparib	AUC	RB1-WT	0.955859
Figure1G	GDSC2_1177_Niraparib	AUC	RB1-WT	0.944341
Figure1G	GDSC2_1177_Niraparib	AUC	RB1-WT	0.976487
Figure1G	GDSC2_1177_Niraparib	AUC	RB1-WT	0.964287
Figure1G	GDSC2_1177_Niraparib	AUC	RB1-WT	0.981501
Figure1G	GDSC2_1177_Niraparib	AUC	RB1-WT	0.945923
Figure1G	GDSC2_1177_Niraparib	AUC	RB1-WT	0.977412
Figure1G	GDSC2_1177_Niraparib	AUC	RB1-WT	0.951701
Figure1G	GDSC2_1177_Niraparib	AUC	RB1-WT	0.978629
Figure1G	GDSC2_1177_Niraparib	AUC	RB1-WT	0.893293
Figure1G	GDSC2_1177_Niraparib	AUC	RB1-WT	0.967354
Figure1G	GDSC2_1177_Niraparib	AUC	RB1-WT	0.94362
Figure1G	GDSC2_1177_Niraparib	AUC	RB1-WT	0.9285
Figure1G	GDSC2_1177_Niraparib	AUC	RB1-WT	0.956862
Figure1G	GDSC2_1177_Niraparib	AUC	RB1-WT	0.959619
Figure1G	GDSC2_1177_Niraparib	AUC	RB1-WT	0.952889
Figure1G	GDSC2_1177_Niraparib	AUC	RB1-WT	0.976676
Figure1G	GDSC2_1177_Niraparib	AUC	RB1-WT	0.989901
Figure1G	GDSC2_1177_Niraparib	AUC	RB1-WT	0.950664
Figure1G	GDSC2_1177_Niraparib	AUC	RB1-WT	0.955761
Figure1G	GDSC2_1177_Niraparib	AUC	RB1-WT	0.987163
Figure1G	GDSC2_1177_Niraparib	AUC	RB1-WT	0.909181
Figure1G	GDSC2_1177_Niraparib	AUC	RB1-WT	0.935721
Figure1G	GDSC2_1177_Niraparib	AUC	RB1-WT	0.965998
Figure1G	GDSC2_1177_Niraparib	AUC	RB1-WT	0.980973
Figure1G	GDSC2_1177_Niraparib	AUC	RB1-WT	0.891057
Figure1G	GDSC2_1177_Niraparib	AUC	RB1-WT	0.955556
Figure1G	GDSC2_1177_Niraparib	AUC	RB1-WT	0.967781
Figure1G	GDSC2_1177_Niraparib	AUC	RB1-WT	0.970212
Figure1G	GDSC2_1177_Niraparib	AUC	RB1-WT	0.975867
Figure1G	GDSC2_1177_Niraparib	AUC	RB1-WT	0.959725
Figure1G	GDSC2_1177_Niraparib	AUC	RB1-WT	0.976645
Figure1G	GDSC2_1177_Niraparib	AUC	RB1-WT	0.80513
Figure1G	GDSC2_1177_Niraparib	AUC	RB1-WT	0.973988
Figure1G	GDSC2_1177_Niraparib	AUC	RB1-WT	0.963747
Figure1G	GDSC2_1177_Niraparib	AUC	RB1-WT	0.957646
Figure1G	GDSC2_1177_Niraparib	AUC	RB1-WT	0.986921
Figure1G	GDSC2_1177_Niraparib	AUC	RB1-WT	0.963682
Figure1G	GDSC2_1177_Niraparib	AUC	RB1-WT	0.971812
Figure1G	GDSC2_1177_Niraparib	AUC	RB1-WT	0.975303
Figure1G	GDSC2_1177_Niraparib	AUC	RB1-WT	0.969966
Figure1G	GDSC2_1177_Niraparib	AUC	RB1-WT	0.981593
Figure1G	GDSC2_1177_Niraparib	AUC	RB1-WT	0.961229
Figure1G	GDSC2_1177_Niraparib	AUC	RB1-WT	0.972335
Figure1G	GDSC2_1177_Niraparib	AUC	RB1-WT	0.959106
Figure1G	GDSC2_1177_Niraparib	AUC	RB1-WT	0.980539
Figure1G	GDSC2_1177_Niraparib	AUC	RB1-WT	0.956877
Figure1G	GDSC2_1177_Niraparib	AUC	RB1-WT	0.930622
Figure1G	GDSC2_1177_Niraparib	AUC	RB1-WT	0.958306
Figure1G	GDSC2_1177_Niraparib	AUC	RB1-WT	0.870326
Figure1G	GDSC2_1177_Niraparib	AUC	RB1-WT	0.928655
Figure1G	GDSC2_1177_Niraparib	AUC	RB1-WT	0.982235
Figure1G	GDSC2_1177_Niraparib	AUC	RB1-WT	0.913086
Figure1G	GDSC2_1177_Niraparib	AUC	RB1-WT	0.935596
Figure1G	GDSC2_1177_Niraparib	AUC	RB1-WT	0.875072
Figure1G	GDSC2_1177_Niraparib	AUC	RB1-WT	0.91179
Figure1G	GDSC2_1177_Niraparib	AUC	RB1-WT	0.835544
Figure1G	GDSC2_1177_Niraparib	AUC	RB1-WT	0.96447
Figure1G	GDSC2_1177_Niraparib	AUC	RB1-WT	0.951834
Figure1G	GDSC2_1177_Niraparib	AUC	RB1-WT	0.978699
Figure1G	GDSC2_1177_Niraparib	AUC	RB1-WT	0.972915
Figure1G	GDSC2_1177_Niraparib	AUC	RB1-WT	0.934746
Figure1G	GDSC2_1177_Niraparib	AUC	RB1-WT	0.945306
Figure1G	GDSC2_1177_Niraparib	AUC	RB1-WT	0.964863
Figure1G	GDSC2_1177_Niraparib	AUC	RB1-WT	0.980502
Figure1G	GDSC2_1177_Niraparib	AUC	RB1-WT	0.940868
Figure1G	GDSC2_1177_Niraparib	AUC	RB1-WT	0.942126
Figure1G	GDSC2_1177_Niraparib	AUC	RB1-WT	0.935598
Figure1H	GDSC2_1259_Talazoparib	IC50	RB1-MUT	3.42952
Figure1H	GDSC2_1259_Talazoparib	IC50	RB1-MUT	-3.08582
Figure1H	GDSC2_1259_Talazoparib	IC50	RB1-MUT	4.90913
Figure1H	GDSC2_1259_Talazoparib	IC50	RB1-MUT	2.7125
Figure1H	GDSC2_1259_Talazoparib	IC50	RB1-MUT	3.2715
Figure1H	GDSC2_1259_Talazoparib	IC50	RB1-MUT	-1.29896
Figure1H	GDSC2_1259_Talazoparib	IC50	RB1-MUT	-2.34516
Figure1H	GDSC2_1259_Talazoparib	IC50	RB1-MUT	-1.0799
Figure1H	GDSC2_1259_Talazoparib	IC50	RB1-MUT	-3.97533
Figure1H	GDSC2_1259_Talazoparib	IC50	RB1-MUT	2.38745
Figure1H	GDSC2_1259_Talazoparib	IC50	RB1-MUT	3.02049
Figure1H	GDSC2_1259_Talazoparib	IC50	RB1-MUT	3.3412
Figure1H	GDSC2_1259_Talazoparib	IC50	RB1-MUT	-0.079779
Figure1H	GDSC2_1259_Talazoparib	IC50	RB1-MUT	3.59984
Figure1H	GDSC2_1259_Talazoparib	IC50	RB1-MUT	4.28062
Figure1H	GDSC2_1259_Talazoparib	IC50	RB1-MUT	2.50503
Figure1H	GDSC2_1259_Talazoparib	IC50	RB1-MUT	0.151867
Figure1H	GDSC2_1259_Talazoparib	IC50	RB1-MUT	0.648568
Figure1H	GDSC2_1259_Talazoparib	IC50	RB1-MUT	0.363725
Figure1H	GDSC2_1259_Talazoparib	IC50	RB1-MUT	3.06827
Figure1H	GDSC2_1259_Talazoparib	IC50	RB1-MUT	5.06278
Figure1H	GDSC2_1259_Talazoparib	IC50	RB1-MUT	7.35114
Figure1H	GDSC2_1259_Talazoparib	IC50	RB1-MUT	3.96006
Figure1H	GDSC2_1259_Talazoparib	IC50	RB1-MUT	4.63183
Figure1H	GDSC2_1259_Talazoparib	IC50	RB1-MUT	3.69329
Figure1H	GDSC2_1259_Talazoparib	IC50	RB1-MUT	2.7459
Figure1H	GDSC2_1259_Talazoparib	IC50	RB1-MUT	3.74247
Figure1H	GDSC2_1259_Talazoparib	IC50	RB1-MUT	3.05931
Figure1H	GDSC2_1259_Talazoparib	IC50	RB1-MUT	1.5441
Figure1H	GDSC2_1259_Talazoparib	IC50	RB1-MUT	0.070426
Figure1H	GDSC2_1259_Talazoparib	IC50	RB1-MUT	4.74503
Figure1H	GDSC2_1259_Talazoparib	IC50	RB1-MUT	3.97669
Figure1H	GDSC2_1259_Talazoparib	IC50	RB1-MUT	4.21572
Figure1H	GDSC2_1259_Talazoparib	IC50	RB1-MUT	-1.58288
Figure1H	GDSC2_1259_Talazoparib	IC50	RB1-WT	5.10725
Figure1H	GDSC2_1259_Talazoparib	IC50	RB1-WT	3.6195
Figure1H	GDSC2_1259_Talazoparib	IC50	RB1-WT	3.99207
Figure1H	GDSC2_1259_Talazoparib	IC50	RB1-WT	5.04166
Figure1H	GDSC2_1259_Talazoparib	IC50	RB1-WT	2.18111
Figure1H	GDSC2_1259_Talazoparib	IC50	RB1-WT	5.54557
Figure1H	GDSC2_1259_Talazoparib	IC50	RB1-WT	4.28042
Figure1H	GDSC2_1259_Talazoparib	IC50	RB1-WT	4.84076
Figure1H	GDSC2_1259_Talazoparib	IC50	RB1-WT	5.78662
Figure1H	GDSC2_1259_Talazoparib	IC50	RB1-WT	2.30755
Figure1H	GDSC2_1259_Talazoparib	IC50	RB1-WT	4.14271
Figure1H	GDSC2_1259_Talazoparib	IC50	RB1-WT	4.57934
Figure1H	GDSC2_1259_Talazoparib	IC50	RB1-WT	3.48606
Figure1H	GDSC2_1259_Talazoparib	IC50	RB1-WT	6.62798
Figure1H	GDSC2_1259_Talazoparib	IC50	RB1-WT	6.01638
Figure1H	GDSC2_1259_Talazoparib	IC50	RB1-WT	7.02402
Figure1H	GDSC2_1259_Talazoparib	IC50	RB1-WT	6.13801
Figure1H	GDSC2_1259_Talazoparib	IC50	RB1-WT	2.22615
Figure1H	GDSC2_1259_Talazoparib	IC50	RB1-WT	5.37515
Figure1H	GDSC2_1259_Talazoparib	IC50	RB1-WT	2.70871
Figure1H	GDSC2_1259_Talazoparib	IC50	RB1-WT	5.21241
Figure1H	GDSC2_1259_Talazoparib	IC50	RB1-WT	3.95322
Figure1H	GDSC2_1259_Talazoparib	IC50	RB1-WT	3.46483
Figure1H	GDSC2_1259_Talazoparib	IC50	RB1-WT	5.49125
Figure1H	GDSC2_1259_Talazoparib	IC50	RB1-WT	2.08715
Figure1H	GDSC2_1259_Talazoparib	IC50	RB1-WT	4.31987
Figure1H	GDSC2_1259_Talazoparib	IC50	RB1-WT	3.56387
Figure1H	GDSC2_1259_Talazoparib	IC50	RB1-WT	0.574222
Figure1H	GDSC2_1259_Talazoparib	IC50	RB1-WT	5.98015
Figure1H	GDSC2_1259_Talazoparib	IC50	RB1-WT	2.95255
Figure1H	GDSC2_1259_Talazoparib	IC50	RB1-WT	3.31481
Figure1H	GDSC2_1259_Talazoparib	IC50	RB1-WT	4.04276
Figure1H	GDSC2_1259_Talazoparib	IC50	RB1-WT	4.51688
Figure1H	GDSC2_1259_Talazoparib	IC50	RB1-WT	6.89019
Figure1H	GDSC2_1259_Talazoparib	IC50	RB1-WT	4.81418
Figure1H	GDSC2_1259_Talazoparib	IC50	RB1-WT	4.70842
Figure1H	GDSC2_1259_Talazoparib	IC50	RB1-WT	1.64071
Figure1H	GDSC2_1259_Talazoparib	IC50	RB1-WT	3.59879
Figure1H	GDSC2_1259_Talazoparib	IC50	RB1-WT	6.212
Figure1H	GDSC2_1259_Talazoparib	IC50	RB1-WT	3.88104
Figure1H	GDSC2_1259_Talazoparib	IC50	RB1-WT	3.28797
Figure1H	GDSC2_1259_Talazoparib	IC50	RB1-WT	7.03707
Figure1H	GDSC2_1259_Talazoparib	IC50	RB1-WT	5.3831
Figure1H	GDSC2_1259_Talazoparib	IC50	RB1-WT	3.90384
Figure1H	GDSC2_1259_Talazoparib	IC50	RB1-WT	4.31768
Figure1H	GDSC2_1259_Talazoparib	IC50	RB1-WT	-0.101361
Figure1H	GDSC2_1259_Talazoparib	IC50	RB1-WT	4.59341
Figure1H	GDSC2_1259_Talazoparib	IC50	RB1-WT	3.40196
Figure1H	GDSC2_1259_Talazoparib	IC50	RB1-WT	3.43075
Figure1H	GDSC2_1259_Talazoparib	IC50	RB1-WT	1.6225
Figure1H	GDSC2_1259_Talazoparib	IC50	RB1-WT	3.05667
Figure1H	GDSC2_1259_Talazoparib	IC50	RB1-WT	5.92141
Figure1H	GDSC2_1259_Talazoparib	IC50	RB1-WT	5.50337
Figure1H	GDSC2_1259_Talazoparib	IC50	RB1-WT	1.60435
Figure1H	GDSC2_1259_Talazoparib	IC50	RB1-WT	4.98109
Figure1H	GDSC2_1259_Talazoparib	IC50	RB1-WT	3.52372
Figure1H	GDSC2_1259_Talazoparib	IC50	RB1-WT	5.35534
Figure1H	GDSC2_1259_Talazoparib	IC50	RB1-WT	3.33965
Figure1H	GDSC2_1259_Talazoparib	IC50	RB1-WT	3.39371
Figure1H	GDSC2_1259_Talazoparib	IC50	RB1-WT	2.29041
Figure1H	GDSC2_1259_Talazoparib	IC50	RB1-WT	5.32618
Figure1H	GDSC2_1259_Talazoparib	IC50	RB1-WT	3.64017
Figure1H	GDSC2_1259_Talazoparib	IC50	RB1-WT	3.5574
Figure1H	GDSC2_1259_Talazoparib	IC50	RB1-WT	5.44879
Figure1H	GDSC2_1259_Talazoparib	IC50	RB1-WT	3.28444
Figure1H	GDSC2_1259_Talazoparib	IC50	RB1-WT	1.80002
Figure1H	GDSC2_1259_Talazoparib	IC50	RB1-WT	2.70746
Figure1H	GDSC2_1259_Talazoparib	IC50	RB1-WT	6.15147
Figure1H	GDSC2_1259_Talazoparib	IC50	RB1-WT	4.91381
Figure1H	GDSC2_1259_Talazoparib	IC50	RB1-WT	2.84506
Figure1H	GDSC2_1259_Talazoparib	IC50	RB1-WT	-1.84466
Figure1H	GDSC2_1259_Talazoparib	IC50	RB1-WT	5.89208
Figure1H	GDSC2_1259_Talazoparib	IC50	RB1-WT	6.77219
Figure1H	GDSC2_1259_Talazoparib	IC50	RB1-WT	4.47366
Figure1H	GDSC2_1259_Talazoparib	IC50	RB1-WT	-0.652994
Figure1H	GDSC2_1259_Talazoparib	IC50	RB1-WT	3.49754
Figure1H	GDSC2_1259_Talazoparib	IC50	RB1-WT	7.78881
Figure1H	GDSC2_1259_Talazoparib	IC50	RB1-WT	4.00616
Figure1H	GDSC2_1259_Talazoparib	IC50	RB1-WT	1.89801
Figure1H	GDSC2_1259_Talazoparib	IC50	RB1-WT	3.33673
Figure1H	GDSC2_1259_Talazoparib	IC50	RB1-WT	0.839958
Figure1H	GDSC2_1259_Talazoparib	IC50	RB1-WT	3.82804
Figure1H	GDSC2_1259_Talazoparib	IC50	RB1-WT	3.7365
Figure1H	GDSC2_1259_Talazoparib	IC50	RB1-WT	4.63098
Figure1H	GDSC2_1259_Talazoparib	IC50	RB1-WT	-2.41339
Figure1H	GDSC2_1259_Talazoparib	IC50	RB1-WT	2.70472
Figure1H	GDSC2_1259_Talazoparib	IC50	RB1-WT	6.74423
Figure1H	GDSC2_1259_Talazoparib	IC50	RB1-WT	2.25383
Figure1H	GDSC2_1259_Talazoparib	IC50	RB1-WT	2.64342
Figure1H	GDSC2_1259_Talazoparib	IC50	RB1-WT	1.15978
Figure1I	GDSC2_1259_Talazoparib	AUC	RB1-MUT	0.908377
Figure1I	GDSC2_1259_Talazoparib	AUC	RB1-MUT	0.261097
Figure1I	GDSC2_1259_Talazoparib	AUC	RB1-MUT	0.975503
Figure1I	GDSC2_1259_Talazoparib	AUC	RB1-MUT	0.906226
Figure1I	GDSC2_1259_Talazoparib	AUC	RB1-MUT	0.949533
Figure1I	GDSC2_1259_Talazoparib	AUC	RB1-MUT	0.480429
Figure1I	GDSC2_1259_Talazoparib	AUC	RB1-MUT	0.349258
Figure1I	GDSC2_1259_Talazoparib	AUC	RB1-MUT	0.508976
Figure1I	GDSC2_1259_Talazoparib	AUC	RB1-MUT	0.162855
Figure1I	GDSC2_1259_Talazoparib	AUC	RB1-MUT	0.910364
Figure1I	GDSC2_1259_Talazoparib	AUC	RB1-MUT	0.959255
Figure1I	GDSC2_1259_Talazoparib	AUC	RB1-MUT	0.88967
Figure1I	GDSC2_1259_Talazoparib	AUC	RB1-MUT	0.634216
Figure1I	GDSC2_1259_Talazoparib	AUC	RB1-MUT	0.915387
Figure1I	GDSC2_1259_Talazoparib	AUC	RB1-MUT	0.958857
Figure1I	GDSC2_1259_Talazoparib	AUC	RB1-MUT	0.904246
Figure1I	GDSC2_1259_Talazoparib	AUC	RB1-MUT	0.642238
Figure1I	GDSC2_1259_Talazoparib	AUC	RB1-MUT	0.74051
Figure1I	GDSC2_1259_Talazoparib	AUC	RB1-MUT	0.679986
Figure1I	GDSC2_1259_Talazoparib	AUC	RB1-MUT	0.929778
Figure1I	GDSC2_1259_Talazoparib	AUC	RB1-MUT	0.958405
Figure1I	GDSC2_1259_Talazoparib	AUC	RB1-MUT	0.956681
Figure1I	GDSC2_1259_Talazoparib	AUC	RB1-MUT	0.921
Figure1I	GDSC2_1259_Talazoparib	AUC	RB1-MUT	0.945601
Figure1I	GDSC2_1259_Talazoparib	AUC	RB1-MUT	0.922227
Figure1I	GDSC2_1259_Talazoparib	AUC	RB1-MUT	0.953683
Figure1I	GDSC2_1259_Talazoparib	AUC	RB1-MUT	0.935695
Figure1I	GDSC2_1259_Talazoparib	AUC	RB1-MUT	0.862949
Figure1I	GDSC2_1259_Talazoparib	AUC	RB1-MUT	0.827069
Figure1I	GDSC2_1259_Talazoparib	AUC	RB1-MUT	0.646032
Figure1I	GDSC2_1259_Talazoparib	AUC	RB1-MUT	0.961848
Figure1I	GDSC2_1259_Talazoparib	AUC	RB1-MUT	0.939105
Figure1I	GDSC2_1259_Talazoparib	AUC	RB1-MUT	0.99088
Figure1I	GDSC2_1259_Talazoparib	AUC	RB1-MUT	0.454648
Figure1I	GDSC2_1259_Talazoparib	AUC	RB1-WT	0.947918
Figure1I	GDSC2_1259_Talazoparib	AUC	RB1-WT	0.901429
Figure1I	GDSC2_1259_Talazoparib	AUC	RB1-WT	0.939799
Figure1I	GDSC2_1259_Talazoparib	AUC	RB1-WT	0.968634
Figure1I	GDSC2_1259_Talazoparib	AUC	RB1-WT	0.85539
Figure1I	GDSC2_1259_Talazoparib	AUC	RB1-WT	0.967387
Figure1I	GDSC2_1259_Talazoparib	AUC	RB1-WT	0.849401
Figure1I	GDSC2_1259_Talazoparib	AUC	RB1-WT	0.94457
Figure1I	GDSC2_1259_Talazoparib	AUC	RB1-WT	0.966029
Figure1I	GDSC2_1259_Talazoparib	AUC	RB1-WT	0.830962
Figure1I	GDSC2_1259_Talazoparib	AUC	RB1-WT	0.917207
Figure1I	GDSC2_1259_Talazoparib	AUC	RB1-WT	0.949705
Figure1I	GDSC2_1259_Talazoparib	AUC	RB1-WT	0.879099
Figure1I	GDSC2_1259_Talazoparib	AUC	RB1-WT	0.979846
Figure1I	GDSC2_1259_Talazoparib	AUC	RB1-WT	0.922881
Figure1I	GDSC2_1259_Talazoparib	AUC	RB1-WT	0.972179
Figure1I	GDSC2_1259_Talazoparib	AUC	RB1-WT	0.981796
Figure1I	GDSC2_1259_Talazoparib	AUC	RB1-WT	0.876063
Figure1I	GDSC2_1259_Talazoparib	AUC	RB1-WT	0.95694
Figure1I	GDSC2_1259_Talazoparib	AUC	RB1-WT	0.876566
Figure1I	GDSC2_1259_Talazoparib	AUC	RB1-WT	0.936614
Figure1I	GDSC2_1259_Talazoparib	AUC	RB1-WT	0.932375
Figure1I	GDSC2_1259_Talazoparib	AUC	RB1-WT	0.907191
Figure1I	GDSC2_1259_Talazoparib	AUC	RB1-WT	0.983489
Figure1I	GDSC2_1259_Talazoparib	AUC	RB1-WT	0.834275
Figure1I	GDSC2_1259_Talazoparib	AUC	RB1-WT	0.959841
Figure1I	GDSC2_1259_Talazoparib	AUC	RB1-WT	0.858452
Figure1I	GDSC2_1259_Talazoparib	AUC	RB1-WT	0.681092
Figure1I	GDSC2_1259_Talazoparib	AUC	RB1-WT	0.938116
Figure1I	GDSC2_1259_Talazoparib	AUC	RB1-WT	0.900194
Figure1I	GDSC2_1259_Talazoparib	AUC	RB1-WT	0.869192
Figure1I	GDSC2_1259_Talazoparib	AUC	RB1-WT	0.915642
Figure1I	GDSC2_1259_Talazoparib	AUC	RB1-WT	0.949809
Figure1I	GDSC2_1259_Talazoparib	AUC	RB1-WT	0.960112
Figure1I	GDSC2_1259_Talazoparib	AUC	RB1-WT	0.917838
Figure1I	GDSC2_1259_Talazoparib	AUC	RB1-WT	0.95152
Figure1I	GDSC2_1259_Talazoparib	AUC	RB1-WT	0.842466
Figure1I	GDSC2_1259_Talazoparib	AUC	RB1-WT	0.964369
Figure1I	GDSC2_1259_Talazoparib	AUC	RB1-WT	0.96603
Figure1I	GDSC2_1259_Talazoparib	AUC	RB1-WT	0.96205
Figure1I	GDSC2_1259_Talazoparib	AUC	RB1-WT	0.956934
Figure1I	GDSC2_1259_Talazoparib	AUC	RB1-WT	0.944761
Figure1I	GDSC2_1259_Talazoparib	AUC	RB1-WT	0.976505
Figure1I	GDSC2_1259_Talazoparib	AUC	RB1-WT	0.94384
Figure1I	GDSC2_1259_Talazoparib	AUC	RB1-WT	0.969691
Figure1I	GDSC2_1259_Talazoparib	AUC	RB1-WT	0.610818
Figure1I	GDSC2_1259_Talazoparib	AUC	RB1-WT	0.960312
Figure1I	GDSC2_1259_Talazoparib	AUC	RB1-WT	0.906285
Figure1I	GDSC2_1259_Talazoparib	AUC	RB1-WT	0.932649
Figure1I	GDSC2_1259_Talazoparib	AUC	RB1-WT	0.801767
Figure1I	GDSC2_1259_Talazoparib	AUC	RB1-WT	0.878842
Figure1I	GDSC2_1259_Talazoparib	AUC	RB1-WT	0.972412
Figure1I	GDSC2_1259_Talazoparib	AUC	RB1-WT	0.966675
Figure1I	GDSC2_1259_Talazoparib	AUC	RB1-WT	0.841039
Figure1I	GDSC2_1259_Talazoparib	AUC	RB1-WT	0.949039
Figure1I	GDSC2_1259_Talazoparib	AUC	RB1-WT	0.910745
Figure1I	GDSC2_1259_Talazoparib	AUC	RB1-WT	0.935582
Figure1I	GDSC2_1259_Talazoparib	AUC	RB1-WT	0.960298
Figure1I	GDSC2_1259_Talazoparib	AUC	RB1-WT	0.922546
Figure1I	GDSC2_1259_Talazoparib	AUC	RB1-WT	0.845801
Figure1I	GDSC2_1259_Talazoparib	AUC	RB1-WT	0.980866
Figure1I	GDSC2_1259_Talazoparib	AUC	RB1-WT	0.919772
Figure1I	GDSC2_1259_Talazoparib	AUC	RB1-WT	0.928752
Figure1I	GDSC2_1259_Talazoparib	AUC	RB1-WT	0.904375
Figure1I	GDSC2_1259_Talazoparib	AUC	RB1-WT	0.909908
Figure1I	GDSC2_1259_Talazoparib	AUC	RB1-WT	0.756036
Figure1I	GDSC2_1259_Talazoparib	AUC	RB1-WT	0.875599
Figure1I	GDSC2_1259_Talazoparib	AUC	RB1-WT	0.949924
Figure1I	GDSC2_1259_Talazoparib	AUC	RB1-WT	0.94807
Figure1I	GDSC2_1259_Talazoparib	AUC	RB1-WT	0.924857
Figure1I	GDSC2_1259_Talazoparib	AUC	RB1-WT	0.412632
Figure1I	GDSC2_1259_Talazoparib	AUC	RB1-WT	0.965084
Figure1I	GDSC2_1259_Talazoparib	AUC	RB1-WT	0.981096
Figure1I	GDSC2_1259_Talazoparib	AUC	RB1-WT	0.903828
Figure1I	GDSC2_1259_Talazoparib	AUC	RB1-WT	0.560531
Figure1I	GDSC2_1259_Talazoparib	AUC	RB1-WT	0.889567
Figure1I	GDSC2_1259_Talazoparib	AUC	RB1-WT	0.951343
Figure1I	GDSC2_1259_Talazoparib	AUC	RB1-WT	0.921135
Figure1I	GDSC2_1259_Talazoparib	AUC	RB1-WT	0.793175
Figure1I	GDSC2_1259_Talazoparib	AUC	RB1-WT	0.922907
Figure1I	GDSC2_1259_Talazoparib	AUC	RB1-WT	0.737633
Figure1I	GDSC2_1259_Talazoparib	AUC	RB1-WT	0.917278
Figure1I	GDSC2_1259_Talazoparib	AUC	RB1-WT	0.942963
Figure1I	GDSC2_1259_Talazoparib	AUC	RB1-WT	0.941635
Figure1I	GDSC2_1259_Talazoparib	AUC	RB1-WT	0.342345
Figure1I	GDSC2_1259_Talazoparib	AUC	RB1-WT	0.901724
Figure1I	GDSC2_1259_Talazoparib	AUC	RB1-WT	0.984736
Figure1I	GDSC2_1259_Talazoparib	AUC	RB1-WT	0.901915
Figure1I	GDSC2_1259_Talazoparib	AUC	RB1-WT	0.865597
Figure1I	GDSC2_1259_Talazoparib	AUC	RB1-WT	0.762597
Figure1J	CTRP_Olaparib	AUC	RB1-MUT	12.973
Figure1J	CTRP_Olaparib	AUC	RB1-MUT	12.443
Figure1J	CTRP_Olaparib	AUC	RB1-MUT	13.16
Figure1J	CTRP_Olaparib	AUC	RB1-MUT	11.457
Figure1J	CTRP_Olaparib	AUC	RB1-MUT	14.427
Figure1J	CTRP_Olaparib	AUC	RB1-MUT	12.135
Figure1J	CTRP_Olaparib	AUC	RB1-MUT	14.084
Figure1J	CTRP_Olaparib	AUC	RB1-MUT	11.115
Figure1J	CTRP_Olaparib	AUC	RB1-MUT	13.181
Figure1J	CTRP_Olaparib	AUC	RB1-MUT	10.973
Figure1J	CTRP_Olaparib	AUC	RB1-MUT	14.301
Figure1J	CTRP_Olaparib	AUC	RB1-MUT	12.152
Figure1J	CTRP_Olaparib	AUC	RB1-MUT	13.158
Figure1J	CTRP_Olaparib	AUC	RB1-MUT	14.682
Figure1J	CTRP_Olaparib	AUC	RB1-MUT	12.553
Figure1J	CTRP_Olaparib	AUC	RB1-MUT	11.552
Figure1J	CTRP_Olaparib	AUC	RB1-MUT	13.73
Figure1J	CTRP_Olaparib	AUC	RB1-MUT	12.773
Figure1J	CTRP_Olaparib	AUC	RB1-MUT	14.283
Figure1J	CTRP_Olaparib	AUC	RB1-MUT	13.989
Figure1J	CTRP_Olaparib	AUC	RB1-MUT	12.182
Figure1J	CTRP_Olaparib	AUC	RB1-MUT	14.334
Figure1J	CTRP_Olaparib	AUC	RB1-MUT	13.259
Figure1J	CTRP_Olaparib	AUC	RB1-MUT	11.979
Figure1J	CTRP_Olaparib	AUC	RB1-MUT	11.92
Figure1J	CTRP_Olaparib	AUC	RB1-MUT	11.754
Figure1J	CTRP_Olaparib	AUC	RB1-MUT	12.781
Figure1J	CTRP_Olaparib	AUC	RB1-MUT	12.701
Figure1J	CTRP_Olaparib	AUC	RB1-MUT	13.266
Figure1J	CTRP_Olaparib	AUC	RB1-MUT	14.091
Figure1J	CTRP_Olaparib	AUC	RB1-MUT	12.374
Figure1J	CTRP_Olaparib	AUC	RB1-MUT	13.522
Figure1J	CTRP_Olaparib	AUC	RB1-WT	14.375
Figure1J	CTRP_Olaparib	AUC	RB1-WT	14.512
Figure1J	CTRP_Olaparib	AUC	RB1-WT	12.692
Figure1J	CTRP_Olaparib	AUC	RB1-WT	13.619
Figure1J	CTRP_Olaparib	AUC	RB1-WT	11.625
Figure1J	CTRP_Olaparib	AUC	RB1-WT	13.147
Figure1J	CTRP_Olaparib	AUC	RB1-WT	12.622
Figure1J	CTRP_Olaparib	AUC	RB1-WT	12.999
Figure1J	CTRP_Olaparib	AUC	RB1-WT	15.423
Figure1J	CTRP_Olaparib	AUC	RB1-WT	14.553
Figure1J	CTRP_Olaparib	AUC	RB1-WT	14.753
Figure1J	CTRP_Olaparib	AUC	RB1-WT	13.574
Figure1J	CTRP_Olaparib	AUC	RB1-WT	14.443
Figure1J	CTRP_Olaparib	AUC	RB1-WT	15.307
Figure1J	CTRP_Olaparib	AUC	RB1-WT	13.359
Figure1J	CTRP_Olaparib	AUC	RB1-WT	14.306
Figure1J	CTRP_Olaparib	AUC	RB1-WT	13.53
Figure1J	CTRP_Olaparib	AUC	RB1-WT	13.253
Figure1J	CTRP_Olaparib	AUC	RB1-WT	11.825
Figure1J	CTRP_Olaparib	AUC	RB1-WT	13.611
Figure1J	CTRP_Olaparib	AUC	RB1-WT	14.315
Figure1J	CTRP_Olaparib	AUC	RB1-WT	13.661
Figure1J	CTRP_Olaparib	AUC	RB1-WT	12.925
Figure1J	CTRP_Olaparib	AUC	RB1-WT	12.879
Figure1J	CTRP_Olaparib	AUC	RB1-WT	14.612
Figure1J	CTRP_Olaparib	AUC	RB1-WT	14.636
Figure1J	CTRP_Olaparib	AUC	RB1-WT	13.449
Figure1J	CTRP_Olaparib	AUC	RB1-WT	12.678
Figure1J	CTRP_Olaparib	AUC	RB1-WT	14.136
Figure1J	CTRP_Olaparib	AUC	RB1-WT	14.374
Figure1J	CTRP_Olaparib	AUC	RB1-WT	14.019
Figure1J	CTRP_Olaparib	AUC	RB1-WT	14.597
Figure1J	CTRP_Olaparib	AUC	RB1-WT	15.165
Figure1J	CTRP_Olaparib	AUC	RB1-WT	17.411
Figure1J	CTRP_Olaparib	AUC	RB1-WT	17.199
Figure1J	CTRP_Olaparib	AUC	RB1-WT	14.825
Figure1J	CTRP_Olaparib	AUC	RB1-WT	15.815
Figure1J	CTRP_Olaparib	AUC	RB1-WT	13.776
Figure1J	CTRP_Olaparib	AUC	RB1-WT	14.679
Figure1J	CTRP_Olaparib	AUC	RB1-WT	14.311
Figure1J	CTRP_Olaparib	AUC	RB1-WT	14.792
Figure1J	CTRP_Olaparib	AUC	RB1-WT	13.681
Figure1J	CTRP_Olaparib	AUC	RB1-WT	11.714
Figure1J	CTRP_Olaparib	AUC	RB1-WT	12.83
Figure1J	CTRP_Olaparib	AUC	RB1-WT	14.305
Figure1J	CTRP_Olaparib	AUC	RB1-WT	14.039
Figure1J	CTRP_Olaparib	AUC	RB1-WT	13.562
Figure1J	CTRP_Olaparib	AUC	RB1-WT	14.449
Figure1J	CTRP_Olaparib	AUC	RB1-WT	13.916
Figure1J	CTRP_Olaparib	AUC	RB1-WT	14.475
Figure1J	CTRP_Olaparib	AUC	RB1-WT	14.767
Figure1J	CTRP_Olaparib	AUC	RB1-WT	13.806
Figure1J	CTRP_Olaparib	AUC	RB1-WT	13.249
Figure1J	CTRP_Olaparib	AUC	RB1-WT	14.745
Figure1J	CTRP_Olaparib	AUC	RB1-WT	14.534
Figure1J	CTRP_Olaparib	AUC	RB1-WT	14.699
Figure1J	CTRP_Olaparib	AUC	RB1-WT	14.261
Figure1J	CTRP_Olaparib	AUC	RB1-WT	13.814
Figure1J	CTRP_Olaparib	AUC	RB1-WT	14.002
Figure1J	CTRP_Olaparib	AUC	RB1-WT	14.125
Figure1J	CTRP_Olaparib	AUC	RB1-WT	15.966
Figure1J	CTRP_Olaparib	AUC	RB1-WT	14.244
Figure1J	CTRP_Olaparib	AUC	RB1-WT	16.739
Figure1J	CTRP_Olaparib	AUC	RB1-WT	9.1067
Figure1J	CTRP_Olaparib	AUC	RB1-WT	14.314
Figure1J	CTRP_Olaparib	AUC	RB1-WT	13.706
Figure1J	CTRP_Olaparib	AUC	RB1-WT	12.446
Figure1J	CTRP_Olaparib	AUC	RB1-WT	14.426
Figure1J	CTRP_Olaparib	AUC	RB1-WT	14.564
Figure1J	CTRP_Olaparib	AUC	RB1-WT	13.499
Figure1J	CTRP_Olaparib	AUC	RB1-WT	14.538
Figure1J	CTRP_Olaparib	AUC	RB1-WT	14.19
Figure1J	CTRP_Olaparib	AUC	RB1-WT	13.74
Figure1J	CTRP_Olaparib	AUC	RB1-WT	11.031
Figure1J	CTRP_Olaparib	AUC	RB1-WT	14.298
Figure1J	CTRP_Olaparib	AUC	RB1-WT	12.791
Figure1J	CTRP_Olaparib	AUC	RB1-WT	13.982
Figure1J	CTRP_Olaparib	AUC	RB1-WT	13.427
Figure1J	CTRP_Olaparib	AUC	RB1-WT	14.592
Figure1J	CTRP_Olaparib	AUC	RB1-WT	13.77
Figure1J	CTRP_Olaparib	AUC	RB1-WT	13.66
Figure1J	CTRP_Olaparib	AUC	RB1-WT	13.646
Figure1J	CTRP_Olaparib	AUC	RB1-WT	13.256
Figure1J	CTRP_Olaparib	AUC	RB1-WT	13.981
Figure1J	CTRP_Olaparib	AUC	RB1-WT	13.199
Figure1J	CTRP_Olaparib	AUC	RB1-WT	13.516
Figure1J	CTRP_Olaparib	AUC	RB1-WT	14.006
Figure1J	CTRP_Olaparib	AUC	RB1-WT	14.151
Figure1J	CTRP_Olaparib	AUC	RB1-WT	14.144
Figure1J	CTRP_Olaparib	AUC	RB1-WT	14.597
Figure1J	CTRP_Olaparib	AUC	RB1-WT	14.18
Figure1J	CTRP_Olaparib	AUC	RB1-WT	12.83
Figure1J	CTRP_Olaparib	AUC	RB1-WT	13.456
Figure1J	CTRP_Olaparib	AUC	RB1-WT	14.354
Figure1J	CTRP_Olaparib	AUC	RB1-WT	12.196
Figure1J	CTRP_Olaparib	AUC	RB1-WT	13.731
Figure1J	CTRP_Olaparib	AUC	RB1-WT	12.566
Figure1J	CTRP_Olaparib	AUC	RB1-WT	14.21
Figure1J	CTRP_Olaparib	AUC	RB1-WT	13.803
Figure1J	CTRP_Olaparib	AUC	RB1-WT	12.501
Figure1J	CTRP_Olaparib	AUC	RB1-WT	12.307
Figure1J	CTRP_Olaparib	AUC	RB1-WT	13.562
Figure1J	CTRP_Olaparib	AUC	RB1-WT	8.6666
Figure1J	CTRP_Olaparib	AUC	RB1-WT	13.802
Figure1J	CTRP_Olaparib	AUC	RB1-WT	12.601
Figure1K	DepMap_Achilles_PNAi_PARP3	Dependency score	RB1-MUT	-0.25926
Figure1K	DepMap_Achilles_PNAi_PARP3	Dependency score	RB1-MUT	-0.159361
Figure1K	DepMap_Achilles_PNAi_PARP3	Dependency score	RB1-MUT	-0.100579
Figure1K	DepMap_Achilles_PNAi_PARP3	Dependency score	RB1-MUT	-0.256131
Figure1K	DepMap_Achilles_PNAi_PARP3	Dependency score	RB1-MUT	-0.163441
Figure1K	DepMap_Achilles_PNAi_PARP3	Dependency score	RB1-MUT	-1.08828
Figure1K	DepMap_Achilles_PNAi_PARP3	Dependency score	RB1-MUT	-0.734553
Figure1K	DepMap_Achilles_PNAi_PARP3	Dependency score	RB1-MUT	-0.142368
Figure1K	DepMap_Achilles_PNAi_PARP3	Dependency score	RB1-MUT	-0.70326
Figure1K	DepMap_Achilles_PNAi_PARP3	Dependency score	RB1-MUT	-0.0947955
Figure1K	DepMap_Achilles_PNAi_PARP3	Dependency score	RB1-MUT	-0.591557
Figure1K	DepMap_Achilles_PNAi_PARP3	Dependency score	RB1-MUT	-0.521842
Figure1K	DepMap_Achilles_PNAi_PARP3	Dependency score	RB1-MUT	-0.752378
Figure1K	DepMap_Achilles_PNAi_PARP3	Dependency score	RB1-MUT	0.046497
Figure1K	DepMap_Achilles_PNAi_PARP3	Dependency score	RB1-MUT	-0.460048
Figure1K	DepMap_Achilles_PNAi_PARP3	Dependency score	RB1-MUT	-0.567394
Figure1K	DepMap_Achilles_PNAi_PARP3	Dependency score	RB1-MUT	-0.0407265
Figure1K	DepMap_Achilles_PNAi_PARP3	Dependency score	RB1-MUT	-0.00543306
Figure1K	DepMap_Achilles_PNAi_PARP3	Dependency score	RB1-MUT	-0.118641
Figure1K	DepMap_Achilles_PNAi_PARP3	Dependency score	RB1-WT	-0.16459
Figure1K	DepMap_Achilles_PNAi_PARP3	Dependency score	RB1-WT	-0.2837
Figure1K	DepMap_Achilles_PNAi_PARP3	Dependency score	RB1-WT	0.193414
Figure1K	DepMap_Achilles_PNAi_PARP3	Dependency score	RB1-WT	0.396658
Figure1K	DepMap_Achilles_PNAi_PARP3	Dependency score	RB1-WT	-0.496094
Figure1K	DepMap_Achilles_PNAi_PARP3	Dependency score	RB1-WT	0.300364
Figure1K	DepMap_Achilles_PNAi_PARP3	Dependency score	RB1-WT	-0.217352
Figure1K	DepMap_Achilles_PNAi_PARP3	Dependency score	RB1-WT	-0.666818
Figure1K	DepMap_Achilles_PNAi_PARP3	Dependency score	RB1-WT	-0.378291
Figure1K	DepMap_Achilles_PNAi_PARP3	Dependency score	RB1-WT	0.319496
Figure1K	DepMap_Achilles_PNAi_PARP3	Dependency score	RB1-WT	-0.528972
Figure1K	DepMap_Achilles_PNAi_PARP3	Dependency score	RB1-WT	0.219082
Figure1K	DepMap_Achilles_PNAi_PARP3	Dependency score	RB1-WT	-0.154489
Figure1K	DepMap_Achilles_PNAi_PARP3	Dependency score	RB1-WT	-0.0398154
Figure1K	DepMap_Achilles_PNAi_PARP3	Dependency score	RB1-WT	-0.181504
Figure1K	DepMap_Achilles_PNAi_PARP3	Dependency score	RB1-WT	-0.114244
Figure1K	DepMap_Achilles_PNAi_PARP3	Dependency score	RB1-WT	0.21524
Figure1K	DepMap_Achilles_PNAi_PARP3	Dependency score	RB1-WT	-0.0459551
Figure1K	DepMap_Achilles_PNAi_PARP3	Dependency score	RB1-WT	-0.0921811
Figure1K	DepMap_Achilles_PNAi_PARP3	Dependency score	RB1-WT	0.101873
Figure1K	DepMap_Achilles_PNAi_PARP3	Dependency score	RB1-WT	-0.0768517
Figure1K	DepMap_Achilles_PNAi_PARP3	Dependency score	RB1-WT	0.584097
Figure1K	DepMap_Achilles_PNAi_PARP3	Dependency score	RB1-WT	-0.131158
Figure1K	DepMap_Achilles_PNAi_PARP3	Dependency score	RB1-WT	0.0634108
Figure1K	DepMap_Achilles_PNAi_PARP3	Dependency score	RB1-WT	0.306424
Figure1K	DepMap_Achilles_PNAi_PARP3	Dependency score	RB1-WT	-0.096063
Figure1K	DepMap_Achilles_PNAi_PARP3	Dependency score	RB1-WT	0.180382
Figure1K	DepMap_Achilles_PNAi_PARP3	Dependency score	RB1-WT	-0.117849
Figure1K	DepMap_Achilles_PNAi_PARP3	Dependency score	RB1-WT	-0.109848
Figure1K	DepMap_Achilles_PNAi_PARP3	Dependency score	RB1-WT	0.16121
Figure1K	DepMap_Achilles_PNAi_PARP3	Dependency score	RB1-WT	0.358275
Figure1K	DepMap_Achilles_PNAi_PARP3	Dependency score	RB1-WT	-0.614531
Figure1K	DepMap_Achilles_PNAi_PARP3	Dependency score	RB1-WT	0.108567
Figure1K	DepMap_Achilles_PNAi_PARP3	Dependency score	RB1-WT	-0.230463
Figure1K	DepMap_Achilles_PNAi_PARP3	Dependency score	RB1-WT	0.00974587
Figure1K	DepMap_Achilles_PNAi_PARP3	Dependency score	RB1-WT	0.368099
Figure1K	DepMap_Achilles_PNAi_PARP3	Dependency score	RB1-WT	-0.121454
Figure1K	DepMap_Achilles_PNAi_PARP3	Dependency score	RB1-WT	0.33847
Figure1K	DepMap_Achilles_PNAi_PARP3	Dependency score	RB1-WT	0.456154
Figure1K	DepMap_Achilles_PNAi_PARP3	Dependency score	RB1-WT	-0.361259
Figure1K	DepMap_Achilles_PNAi_PARP3	Dependency score	RB1-WT	-0.648993
Figure1K	DepMap_Achilles_PNAi_PARP3	Dependency score	RB1-WT	-0.136308
Figure1K	DepMap_Achilles_PNAi_PARP3	Dependency score	RB1-WT	0.152773
Figure1K	DepMap_Achilles_PNAi_PARP3	Dependency score	RB1-WT	-0.0449648
Figure1K	DepMap_Achilles_PNAi_PARP3	Dependency score	RB1-WT	0.0471307
Figure1K	DepMap_Achilles_PNAi_PARP3	Dependency score	RB1-WT	-0.657707
Figure1K	DepMap_Achilles_PNAi_PARP3	Dependency score	RB1-WT	-0.028043
Figure1K	DepMap_Achilles_PNAi_PARP3	Dependency score	RB1-WT	0.122431
Figure1K	DepMap_Achilles_PNAi_PARP3	Dependency score	RB1-WT	-0.583635
Figure1K	DepMap_Achilles_PNAi_PARP3	Dependency score	RB1-WT	0.0903859
Figure1K	DepMap_Achilles_PNAi_PARP3	Dependency score	RB1-WT	0.113915
Figure1K	DepMap_Achilles_PNAi_PARP3	Dependency score	RB1-WT	-0.523426
Figure1K	DepMap_Achilles_PNAi_PARP3	Dependency score	RB1-WT	0.360652
Figure1K	DepMap_Achilles_PNAi_PARP3	Dependency score	RB1-WT	0.242017
Figure1K	DepMap_Achilles_PNAi_PARP3	Dependency score	RB1-WT	-0.021325
Figure1K	DepMap_Achilles_PNAi_PARP3	Dependency score	RB1-WT	-0.0587495
Figure1K	DepMap_Achilles_PNAi_PARP3	Dependency score	RB1-WT	-0.141101
Figure1K	DepMap_Achilles_PNAi_PARP3	Dependency score	RB1-WT	0.10215
Figure1K	DepMap_Achilles_PNAi_PARP3	Dependency score	RB1-WT	0.00616108
Figure1K	DepMap_Achilles_PNAi_PARP3	Dependency score	RB1-WT	0.18977
Figure1K	DepMap_Achilles_PNAi_PARP3	Dependency score	RB1-WT	-0.133575
Figure1K	DepMap_Achilles_PNAi_PARP3	Dependency score	RB1-WT	-0.321093
Figure1K	DepMap_Achilles_PNAi_PARP3	Dependency score	RB1-WT	-0.484211
Figure1K	DepMap_Achilles_PNAi_PARP3	Dependency score	RB1-WT	-0.534121
Figure1K	DepMap_Achilles_PNAi_PARP3	Dependency score	RB1-WT	0.33233
Figure1K	DepMap_Achilles_PNAi_PARP3	Dependency score	RB1-WT	-0.146012
Figure1K	DepMap_Achilles_PNAi_PARP3	Dependency score	RB1-WT	-0.799911
Figure1K	DepMap_Achilles_PNAi_PARP3	Dependency score	RB1-WT	-0.555907
Figure1K	DepMap_Achilles_PNAi_PARP3	Dependency score	RB1-WT	0.155308
Figure1K	DepMap_Achilles_PNAi_PARP3	Dependency score	RB1-WT	-0.0732471
Figure1K	DepMap_Achilles_PNAi_PARP3	Dependency score	RB1-WT	0.399906
Figure1K	DepMap_Achilles_PNAi_PARP3	Dependency score	RB1-WT	-0.00556774
Figure1K	DepMap_Achilles_PNAi_PARP3	Dependency score	RB1-WT	-0.125573
Figure1K	DepMap_Achilles_PNAi_PARP3	Dependency score	RB1-WT	0.727885
Figure1K	DepMap_Achilles_PNAi_PARP3	Dependency score	RB1-WT	-0.0304395
Figure1K	DepMap_Achilles_PNAi_PARP3	Dependency score	RB1-WT	0.0815131
Figure1K	DepMap_Achilles_PNAi_PARP3	Dependency score	RB1-WT	0.415751
Figure1K	DepMap_Achilles_PNAi_PARP3	Dependency score	RB1-WT	-0.232008
Figure1K	DepMap_Achilles_PNAi_PARP3	Dependency score	RB1-WT	0.0594101
Figure1K	DepMap_Achilles_PNAi_PARP3	Dependency score	RB1-WT	0.0394383
Figure1K	DepMap_Achilles_PNAi_PARP3	Dependency score	RB1-WT	-0.0895272
Figure1K	DepMap_Achilles_PNAi_PARP3	Dependency score	RB1-WT	0.154001
Figure1K	DepMap_Achilles_PNAi_PARP3	Dependency score	RB1-WT	-0.448561
Figure1K	DepMap_Achilles_PNAi_PARP3	Dependency score	RB1-WT	0.06757
Figure1K	DepMap_Achilles_PNAi_PARP3	Dependency score	RB1-WT	-0.347514
Figure1K	DepMap_Achilles_PNAi_PARP3	Dependency score	RB1-WT	0.445459
Figure1K	DepMap_Achilles_PNAi_PARP3	Dependency score	RB1-WT	0.172341
Figure1K	DepMap_Achilles_PNAi_PARP3	Dependency score	RB1-WT	0.761159
Figure1K	DepMap_Achilles_PNAi_PARP3	Dependency score	RB1-WT	0.181729
Figure1K	DepMap_Achilles_PNAi_PARP3	Dependency score	RB1-WT	-0.189624
Figure1K	DepMap_Achilles_PNAi_PARP3	Dependency score	RB1-WT	0.0954165
Figure1K	DepMap_Achilles_PNAi_PARP3	Dependency score	RB1-WT	-0.00949319
Figure1K	DepMap_Achilles_PNAi_PARP3	Dependency score	RB1-WT	-0.223492
Figure1K	DepMap_Achilles_PNAi_PARP3	Dependency score	RB1-WT	0.232748
Figure1K	DepMap_Achilles_PNAi_PARP3	Dependency score	RB1-WT	-0.6585
Figure1L
Figure	Dataset	Patient_barcode	OS	OS_time	Group
Figure1L	TCGA-LUAD	TCGA.86.8074	0	24	RB1MUT_PARP-upRegulation
Figure1L	TCGA-LUAD	TCGA.05.4397	1	731	RB1MUT_PARP-upRegulation
Figure1L	TCGA-LUAD	TCGA.44.7669	1	574	RB1MUT_PARP-upRegulation
Figure1L	TCGA-LUAD	TCGA.55.6968	1	1293	RB1MUT_PARP-upRegulation
Figure1L	TCGA-LUAD	TCGA.91.6847	0	842	RB1MUT_PARP-upRegulation
Figure1L	TCGA-LUAD	TCGA.49.AARN	1	1135	RB1MUT_PARP-upRegulation
Figure1L	TCGA-LUAD	TCGA.91.6829	1	1258	RB1MUT_PARP-upRegulation
Figure1L	TCGA-LUAD	TCGA.86.8358	0	653	RB1MUT_PARP-upRegulation
Figure1L	TCGA-LUAD	TCGA.91.6835	0	79	RB1MUT_PARP-upRegulation
Figure1L	TCGA-LUAD	TCGA.95.7947	0	477	RB1MUT_PARP-upRegulation
Figure1L	TCGA-LUAD	TCGA.44.7660	0	592	RB1MUT_PARP-upRegulation
Figure1L	TCGA-LUAD	TCGA.05.4415	1	91	RB1MUT_PARP-upRegulation
Figure1L	TCGA-LUAD	TCGA.95.7562	1	87	RB1MUT_PARP-upRegulation
Figure1L	TCGA-LUAD	TCGA.91.6828	0	323	RB1MUT_PARP-upRegulation
Figure1L	TCGA-LUAD	TCGA.93.A4JN	0	718	RB1MUT_PARP-upRegulation
Figure1L	TCGA-LUAD	TCGA.97.8172	0	545	RB1MUT_PARP-downRegulation
Figure1L	TCGA-LUAD	TCGA.55.A48Z	0	651	RB1MUT_PARP-downRegulation
Figure1L	TCGA-LUAD	TCGA.44.6145	0	595	RB1MUT_PARP-downRegulation
Figure1L	TCGA-LUAD	TCGA.99.8025	0	1060	RB1MUT_PARP-downRegulation
Figure1L	TCGA-LUAD	TCGA.L4.A4E5	0	578	RB1MUT_PARP-downRegulation
Figure1L	TCGA-LUAD	TCGA.55.A57B	0	546	RB1MUT_PARP-downRegulation
Figure1L	TCGA-LUAD	TCGA.44.6775	0	705	RB1MUT_PARP-downRegulation
Figure1L	TCGA-LUAD	TCGA.49.AARE	1	1229	RB1MUT_PARP-downRegulation
Figure1L	TCGA-LUAD	TCGA.55.8208	0	674	RB1MUT_PARP-downRegulation
Figure1L	TCGA-LUAD	TCGA.35.5375	0	264	RB1MUT_PARP-downRegulation
Figure1L	TCGA-LUAD	TCGA.49.AARQ	0	6732	RB1MUT_PARP-downRegulation
Figure1L	TCGA-LUAD	TCGA.J2.A4AE	0	1079	RB1MUT_PARP-downRegulation
Figure1L	TCGA-LUAD	TCGA.93.A4JP	0	578	RB1MUT_PARP-downRegulation
Figure1L	TCGA-LUAD	TCGA.97.7553	0	1870	RB1MUT_PARP-downRegulation
Figure1L	TCGA-LUAD	TCGA.86.8056	0	139	RB1MUT_PARP-downRegulation
Figure1M-N
Figures	Datasets	PARP	Group	PARP_expression
Figure1M	TCGA-LUAD	PARP1	RB1-MUT	42.7648
Figure1M	TCGA-LUAD	PARP1	RB1-MUT	23.3176
Figure1M	TCGA-LUAD	PARP1	RB1-MUT	65.5507
Figure1M	TCGA-LUAD	PARP1	RB1-MUT	76.416
Figure1M	TCGA-LUAD	PARP1	RB1-MUT	80.354
Figure1M	TCGA-LUAD	PARP1	RB1-MUT	49.7089
Figure1M	TCGA-LUAD	PARP1	RB1-MUT	25.3294
Figure1M	TCGA-LUAD	PARP1	RB1-MUT	26.0398
Figure1M	TCGA-LUAD	PARP1	RB1-MUT	29.6658
Figure1M	TCGA-LUAD	PARP1	RB1-MUT	56.0867
Figure1M	TCGA-LUAD	PARP1	RB1-MUT	61.2422
Figure1M	TCGA-LUAD	PARP1	RB1-MUT	39.4152
Figure1M	TCGA-LUAD	PARP1	RB1-MUT	41.0052
Figure1M	TCGA-LUAD	PARP1	RB1-MUT	17.3981
Figure1M	TCGA-LUAD	PARP1	RB1-MUT	29.0751
Figure1M	TCGA-LUAD	PARP1	RB1-MUT	21.5375
Figure1M	TCGA-LUAD	PARP1	RB1-MUT	15.944
Figure1M	TCGA-LUAD	PARP1	RB1-MUT	35.2058
Figure1M	TCGA-LUAD	PARP1	RB1-MUT	22.157
Figure1M	TCGA-LUAD	PARP1	RB1-MUT	25.4179
Figure1M	TCGA-LUAD	PARP1	RB1-MUT	53.5049
Figure1M	TCGA-LUAD	PARP1	RB1-MUT	89.7165
Figure1M	TCGA-LUAD	PARP1	RB1-MUT	12.8024
Figure1M	TCGA-LUAD	PARP1	RB1-MUT	41.3594
Figure1M	TCGA-LUAD	PARP1	RB1-MUT	20.7583
Figure1M	TCGA-LUAD	PARP1	RB1-MUT	16.9278
Figure1M	TCGA-LUAD	PARP1	RB1-MUT	18.2444
Figure1M	TCGA-LUAD	PARP1	RB1-MUT	44.564
Figure1M	TCGA-LUAD	PARP1	RB1-MUT	28.0267
Figure1M	TCGA-LUAD	PARP1	RB1-MUT	23.4143
Figure1M	TCGA-LUAD	PARP1	RB1-WT	31.9429
Figure1M	TCGA-LUAD	PARP1	RB1-WT	28.4952
Figure1M	TCGA-LUAD	PARP1	RB1-WT	31.5212
Figure1M	TCGA-LUAD	PARP1	RB1-WT	43.4322
Figure1M	TCGA-LUAD	PARP1	RB1-WT	20.4067
Figure1M	TCGA-LUAD	PARP1	RB1-WT	42.8357
Figure1M	TCGA-LUAD	PARP1	RB1-WT	25.2248
Figure1M	TCGA-LUAD	PARP1	RB1-WT	16.1605
Figure1M	TCGA-LUAD	PARP1	RB1-WT	19.2791
Figure1M	TCGA-LUAD	PARP1	RB1-WT	36.5208
Figure1M	TCGA-LUAD	PARP1	RB1-WT	19.9477
Figure1M	TCGA-LUAD	PARP1	RB1-WT	35.6948
Figure1M	TCGA-LUAD	PARP1	RB1-WT	26.9206
Figure1M	TCGA-LUAD	PARP1	RB1-WT	15.8158
Figure1M	TCGA-LUAD	PARP1	RB1-WT	36.6145
Figure1M	TCGA-LUAD	PARP1	RB1-WT	33.6998
Figure1M	TCGA-LUAD	PARP1	RB1-WT	24.8321
Figure1M	TCGA-LUAD	PARP1	RB1-WT	26.6877
Figure1M	TCGA-LUAD	PARP1	RB1-WT	22.6635
Figure1M	TCGA-LUAD	PARP1	RB1-WT	33.6072
Figure1M	TCGA-LUAD	PARP1	RB1-WT	36.6021
Figure1M	TCGA-LUAD	PARP1	RB1-WT	20.848
Figure1M	TCGA-LUAD	PARP1	RB1-WT	27.4827
Figure1M	TCGA-LUAD	PARP1	RB1-WT	18.3953
Figure1M	TCGA-LUAD	PARP1	RB1-WT	29.6461
Figure1M	TCGA-LUAD	PARP1	RB1-WT	57.1966
Figure1M	TCGA-LUAD	PARP1	RB1-WT	36.3237
Figure1M	TCGA-LUAD	PARP1	RB1-WT	24.4676
Figure1M	TCGA-LUAD	PARP1	RB1-WT	21.2743
Figure1M	TCGA-LUAD	PARP1	RB1-WT	26.9808
Figure1M	TCGA-LUAD	PARP1	RB1-WT	50.7788
Figure1M	TCGA-LUAD	PARP1	RB1-WT	50.1341
Figure1M	TCGA-LUAD	PARP1	RB1-WT	18.5994
Figure1M	TCGA-LUAD	PARP1	RB1-WT	20.2484
Figure1M	TCGA-LUAD	PARP1	RB1-WT	36.3935
Figure1M	TCGA-LUAD	PARP1	RB1-WT	33.1326
Figure1M	TCGA-LUAD	PARP1	RB1-WT	35.4611
Figure1M	TCGA-LUAD	PARP1	RB1-WT	29.9721
Figure1M	TCGA-LUAD	PARP1	RB1-WT	21.1408
Figure1M	TCGA-LUAD	PARP1	RB1-WT	21.4612
Figure1M	TCGA-LUAD	PARP1	RB1-WT	24.6735
Figure1M	TCGA-LUAD	PARP1	RB1-WT	20.5247
Figure1M	TCGA-LUAD	PARP1	RB1-WT	23.7165
Figure1M	TCGA-LUAD	PARP1	RB1-WT	31.7135
Figure1M	TCGA-LUAD	PARP1	RB1-WT	20.3961
Figure1M	TCGA-LUAD	PARP1	RB1-WT	44.3074
Figure1M	TCGA-LUAD	PARP1	RB1-WT	40.1763
Figure1M	TCGA-LUAD	PARP1	RB1-WT	22.8401
Figure1M	TCGA-LUAD	PARP1	RB1-WT	28.945
Figure1M	TCGA-LUAD	PARP1	RB1-WT	22.7733
Figure1M	TCGA-LUAD	PARP1	RB1-WT	23.2029
Figure1M	TCGA-LUAD	PARP1	RB1-WT	25.4166
Figure1M	TCGA-LUAD	PARP1	RB1-WT	12.6064
Figure1M	TCGA-LUAD	PARP1	RB1-WT	46.4302
Figure1M	TCGA-LUAD	PARP1	RB1-WT	89.6758
Figure1M	TCGA-LUAD	PARP1	RB1-WT	47.8713
Figure1M	TCGA-LUAD	PARP1	RB1-WT	25.2056
Figure1M	TCGA-LUAD	PARP1	RB1-WT	44.6055
Figure1M	TCGA-LUAD	PARP1	RB1-WT	31.6971
Figure1M	TCGA-LUAD	PARP1	RB1-WT	24.3797
Figure1M	TCGA-LUAD	PARP1	RB1-WT	27.0014
Figure1M	TCGA-LUAD	PARP1	RB1-WT	35.9667
Figure1M	TCGA-LUAD	PARP1	RB1-WT	29.5731
Figure1M	TCGA-LUAD	PARP1	RB1-WT	34.8992
Figure1M	TCGA-LUAD	PARP1	RB1-WT	47.7078
Figure1M	TCGA-LUAD	PARP1	RB1-WT	16.6462
Figure1M	TCGA-LUAD	PARP1	RB1-WT	29.0916
Figure1M	TCGA-LUAD	PARP1	RB1-WT	31.3679
Figure1M	TCGA-LUAD	PARP1	RB1-WT	29.0256
Figure1M	TCGA-LUAD	PARP1	RB1-WT	39.057
Figure1M	TCGA-LUAD	PARP1	RB1-WT	17.4022
Figure1M	TCGA-LUAD	PARP1	RB1-WT	22.1336
Figure1M	TCGA-LUAD	PARP1	RB1-WT	35.9386
Figure1M	TCGA-LUAD	PARP1	RB1-WT	32.0632
Figure1M	TCGA-LUAD	PARP1	RB1-WT	31.4897
Figure1M	TCGA-LUAD	PARP1	RB1-WT	22.6985
Figure1M	TCGA-LUAD	PARP1	RB1-WT	25.1451
Figure1M	TCGA-LUAD	PARP1	RB1-WT	23.6848
Figure1M	TCGA-LUAD	PARP1	RB1-WT	76.2353
Figure1M	TCGA-LUAD	PARP1	RB1-WT	15.6006
Figure1M	TCGA-LUAD	PARP1	RB1-WT	23.0743
Figure1M	TCGA-LUAD	PARP1	RB1-WT	24.5205
Figure1M	TCGA-LUAD	PARP1	RB1-WT	30.9986
Figure1M	TCGA-LUAD	PARP1	RB1-WT	31.3542
Figure1M	TCGA-LUAD	PARP1	RB1-WT	27.3628
Figure1M	TCGA-LUAD	PARP1	RB1-WT	6.59063
Figure1M	TCGA-LUAD	PARP1	RB1-WT	15.8241
Figure1M	TCGA-LUAD	PARP1	RB1-WT	20.8408
Figure1M	TCGA-LUAD	PARP1	RB1-WT	30.2202
Figure1M	TCGA-LUAD	PARP1	RB1-WT	23.5369
Figure1M	TCGA-LUAD	PARP1	RB1-WT	26.4286
Figure1M	TCGA-LUAD	PARP1	RB1-WT	24.3019
Figure1M	TCGA-LUAD	PARP1	RB1-WT	26.0724
Figure1M	TCGA-LUAD	PARP1	RB1-WT	12.2519
Figure1M	TCGA-LUAD	PARP1	RB1-WT	19.4285
Figure1M	TCGA-LUAD	PARP1	RB1-WT	26.3551
Figure1M	TCGA-LUAD	PARP1	RB1-WT	33.2397
Figure1M	TCGA-LUAD	PARP1	RB1-WT	28.5594
Figure1M	TCGA-LUAD	PARP1	RB1-WT	35.0126
Figure1M	TCGA-LUAD	PARP1	RB1-WT	25.122
Figure1M	TCGA-LUAD	PARP1	RB1-WT	48.1625
Figure1M	TCGA-LUAD	PARP1	RB1-WT	18.118
Figure1M	TCGA-LUAD	PARP1	RB1-WT	32.2822
Figure1M	TCGA-LUAD	PARP1	RB1-WT	80.5254
Figure1M	TCGA-LUAD	PARP1	RB1-WT	25.5848
Figure1M	TCGA-LUAD	PARP1	RB1-WT	19.4268
Figure1M	TCGA-LUAD	PARP1	RB1-WT	28.7578
Figure1M	TCGA-LUAD	PARP1	RB1-WT	22.5486
Figure1M	TCGA-LUAD	PARP1	RB1-WT	17.8785
Figure1M	TCGA-LUAD	PARP1	RB1-WT	22.061
Figure1M	TCGA-LUAD	PARP1	RB1-WT	31.8245
Figure1M	TCGA-LUAD	PARP1	RB1-WT	13.161
Figure1M	TCGA-LUAD	PARP1	RB1-WT	21.5984
Figure1M	TCGA-LUAD	PARP1	RB1-WT	30.2303
Figure1M	TCGA-LUAD	PARP1	RB1-WT	32.9072
Figure1M	TCGA-LUAD	PARP1	RB1-WT	29.7532
Figure1M	TCGA-LUAD	PARP1	RB1-WT	40.1888
Figure1M	TCGA-LUAD	PARP1	RB1-WT	30.1055
Figure1M	TCGA-LUAD	PARP1	RB1-WT	23.9281
Figure1M	TCGA-LUAD	PARP1	RB1-WT	24.5573
Figure1M	TCGA-LUAD	PARP1	RB1-WT	10.7361
Figure1M	TCGA-LUAD	PARP1	RB1-WT	16.8198
Figure1M	TCGA-LUAD	PARP1	RB1-WT	95.0457
Figure1M	TCGA-LUAD	PARP1	RB1-WT	20.3591
Figure1M	TCGA-LUAD	PARP1	RB1-WT	26.6996
Figure1M	TCGA-LUAD	PARP1	RB1-WT	16.7139
Figure1M	TCGA-LUAD	PARP1	RB1-WT	32.3968
Figure1M	TCGA-LUAD	PARP1	RB1-WT	17.3623
Figure1M	TCGA-LUAD	PARP1	RB1-WT	57.0561
Figure1M	TCGA-LUAD	PARP1	RB1-WT	24.8487
Figure1M	TCGA-LUAD	PARP1	RB1-WT	24.6255
Figure1M	TCGA-LUAD	PARP1	RB1-WT	26.8404
Figure1M	TCGA-LUAD	PARP1	RB1-WT	38.0329
Figure1M	TCGA-LUAD	PARP1	RB1-WT	24.9695
Figure1M	TCGA-LUAD	PARP1	RB1-WT	33.1548
Figure1M	TCGA-LUAD	PARP1	RB1-WT	15.6927
Figure1M	TCGA-LUAD	PARP1	RB1-WT	21.6134
Figure1M	TCGA-LUAD	PARP1	RB1-WT	19.3357
Figure1M	TCGA-LUAD	PARP1	RB1-WT	25.4398
Figure1M	TCGA-LUAD	PARP1	RB1-WT	17.2051
Figure1M	TCGA-LUAD	PARP1	RB1-WT	43.1366
Figure1M	TCGA-LUAD	PARP1	RB1-WT	38.3861
Figure1M	TCGA-LUAD	PARP1	RB1-WT	12.1706
Figure1M	TCGA-LUAD	PARP1	RB1-WT	11.659
Figure1M	TCGA-LUAD	PARP1	RB1-WT	9.63568
Figure1M	TCGA-LUAD	PARP1	RB1-WT	20.2514
Figure1M	TCGA-LUAD	PARP1	RB1-WT	41.8218
Figure1M	TCGA-LUAD	PARP1	RB1-WT	34.6586
Figure1M	TCGA-LUAD	PARP1	RB1-WT	22.8096
Figure1M	TCGA-LUAD	PARP1	RB1-WT	8.90057
Figure1M	TCGA-LUAD	PARP1	RB1-WT	16.0704
Figure1M	TCGA-LUAD	PARP1	RB1-WT	53.4011
Figure1M	TCGA-LUAD	PARP1	RB1-WT	19.6161
Figure1M	TCGA-LUAD	PARP1	RB1-WT	20.2776
Figure1M	TCGA-LUAD	PARP1	RB1-WT	35.455
Figure1M	TCGA-LUAD	PARP1	RB1-WT	31.5352
Figure1M	TCGA-LUAD	PARP1	RB1-WT	54.0754
Figure1M	TCGA-LUAD	PARP1	RB1-WT	14.9012
Figure1M	TCGA-LUAD	PARP1	RB1-WT	22.8556
Figure1M	TCGA-LUAD	PARP1	RB1-WT	34.3226
Figure1M	TCGA-LUAD	PARP1	RB1-WT	57.7826
Figure1M	TCGA-LUAD	PARP1	RB1-WT	48.4597
Figure1M	TCGA-LUAD	PARP1	RB1-WT	26.1058
Figure1M	TCGA-LUAD	PARP1	RB1-WT	31.5479
Figure1M	TCGA-LUAD	PARP1	RB1-WT	27.7364
Figure1M	TCGA-LUAD	PARP1	RB1-WT	22.9756
Figure1M	TCGA-LUAD	PARP1	RB1-WT	49.1835
Figure1M	TCGA-LUAD	PARP1	RB1-WT	22.8352
Figure1M	TCGA-LUAD	PARP1	RB1-WT	12.348
Figure1M	TCGA-LUAD	PARP1	RB1-WT	23.9746
Figure1M	TCGA-LUAD	PARP1	RB1-WT	33.4645
Figure1M	TCGA-LUAD	PARP1	RB1-WT	23.5942
Figure1M	TCGA-LUAD	PARP1	RB1-WT	38.0178
Figure1M	TCGA-LUAD	PARP1	RB1-WT	21.7865
Figure1M	TCGA-LUAD	PARP1	RB1-WT	20.615
Figure1M	TCGA-LUAD	PARP1	RB1-WT	11.6064
Figure1M	TCGA-LUAD	PARP1	RB1-WT	22.856
Figure1M	TCGA-LUAD	PARP1	RB1-WT	41.0713
Figure1M	TCGA-LUAD	PARP1	RB1-WT	21.5909
Figure1M	TCGA-LUAD	PARP1	RB1-WT	17.4058
Figure1M	TCGA-LUAD	PARP1	RB1-WT	22.8576
Figure1M	TCGA-LUAD	PARP1	RB1-WT	13.0242
Figure1M	TCGA-LUAD	PARP1	RB1-WT	16.4713
Figure1M	TCGA-LUAD	PARP1	RB1-WT	29.7748
Figure1M	TCGA-LUAD	PARP1	RB1-WT	42.8105
Figure1M	TCGA-LUAD	PARP1	RB1-WT	42.315
Figure1M	TCGA-LUAD	PARP1	RB1-WT	33.5494
Figure1M	TCGA-LUAD	PARP1	RB1-WT	18.7662
Figure1M	TCGA-LUAD	PARP1	RB1-WT	45.6819
Figure1M	TCGA-LUAD	PARP1	RB1-WT	22.6305
Figure1M	TCGA-LUAD	PARP1	RB1-WT	33.7321
Figure1M	TCGA-LUAD	PARP1	RB1-WT	29.7543
Figure1M	TCGA-LUAD	PARP1	RB1-WT	26.0322
Figure1M	TCGA-LUAD	PARP1	RB1-WT	20.1972
Figure1M	TCGA-LUAD	PARP1	RB1-WT	38.052
Figure1M	TCGA-LUAD	PARP1	RB1-WT	30.9462
Figure1M	TCGA-LUAD	PARP1	RB1-WT	22.098
Figure1M	TCGA-LUAD	PARP1	RB1-WT	38.2958
Figure1M	TCGA-LUAD	PARP1	RB1-WT	22.3511
Figure1M	TCGA-LUAD	PARP1	RB1-WT	18.2399
Figure1M	TCGA-LUAD	PARP1	RB1-WT	14.4627
Figure1M	TCGA-LUAD	PARP1	RB1-WT	37.2308
Figure1M	TCGA-LUAD	PARP1	RB1-WT	41.2771
Figure1M	TCGA-LUAD	PARP1	RB1-WT	19.7284
Figure1M	TCGA-LUAD	PARP1	RB1-WT	33.1541
Figure1M	TCGA-LUAD	PARP1	RB1-WT	28.8881
Figure1M	TCGA-LUAD	PARP1	RB1-WT	24.8915
Figure1M	TCGA-LUAD	PARP1	RB1-WT	21.5758
Figure1M	TCGA-LUAD	PARP1	RB1-WT	16.7705
Figure1M	TCGA-LUAD	PARP1	RB1-WT	32.575
Figure1M	TCGA-LUAD	PARP1	RB1-WT	32.2276
Figure1M	TCGA-LUAD	PARP1	RB1-WT	24.7317
Figure1M	TCGA-LUAD	PARP1	RB1-WT	22.3225
Figure1M	TCGA-LUAD	PARP1	RB1-WT	30.7922
Figure1M	TCGA-LUAD	PARP1	RB1-WT	17.339
Figure1M	TCGA-LUAD	PARP1	RB1-WT	26.8342
Figure1M	TCGA-LUAD	PARP1	RB1-WT	59.8725
Figure1M	TCGA-LUAD	PARP1	RB1-WT	36.9004
Figure1M	TCGA-LUAD	PARP1	RB1-WT	33.6782
Figure1M	TCGA-LUAD	PARP1	RB1-WT	28.1449
Figure1M	TCGA-LUAD	PARP1	RB1-WT	42.6759
Figure1M	TCGA-LUAD	PARP1	RB1-WT	36.0481
Figure1M	TCGA-LUAD	PARP1	RB1-WT	28.526
Figure1M	TCGA-LUAD	PARP1	RB1-WT	60.8154
Figure1M	TCGA-LUAD	PARP1	RB1-WT	13.4567
Figure1M	TCGA-LUAD	PARP1	RB1-WT	38.0203
Figure1M	TCGA-LUAD	PARP1	RB1-WT	12.4537
Figure1M	TCGA-LUAD	PARP1	RB1-WT	39.0257
Figure1M	TCGA-LUAD	PARP1	RB1-WT	22.6795
Figure1M	TCGA-LUAD	PARP1	RB1-WT	25.4706
Figure1M	TCGA-LUAD	PARP1	RB1-WT	31.0479
Figure1M	TCGA-LUAD	PARP1	RB1-WT	28.4084
Figure1M	TCGA-LUAD	PARP1	RB1-WT	39.8553
Figure1M	TCGA-LUAD	PARP1	RB1-WT	68.9171
Figure1M	TCGA-LUAD	PARP1	RB1-WT	30.4041
Figure1M	TCGA-LUAD	PARP1	RB1-WT	26.0547
Figure1M	TCGA-LUAD	PARP1	RB1-WT	25.6784
Figure1M	TCGA-LUAD	PARP1	RB1-WT	24.4451
Figure1M	TCGA-LUAD	PARP1	RB1-WT	26.1178
Figure1M	TCGA-LUAD	PARP1	RB1-WT	22.6787
Figure1M	TCGA-LUAD	PARP1	RB1-WT	36.4654
Figure1M	TCGA-LUAD	PARP1	RB1-WT	35.0318
Figure1M	TCGA-LUAD	PARP1	RB1-WT	31.2059
Figure1M	TCGA-LUAD	PARP1	RB1-WT	30.7528
Figure1M	TCGA-LUAD	PARP1	RB1-WT	20.8736
Figure1M	TCGA-LUAD	PARP1	RB1-WT	22.8893
Figure1M	TCGA-LUAD	PARP1	RB1-WT	18.251
Figure1M	TCGA-LUAD	PARP1	RB1-WT	31.767
Figure1M	TCGA-LUAD	PARP1	RB1-WT	8.46606
Figure1M	TCGA-LUAD	PARP1	RB1-WT	39.5454
Figure1M	TCGA-LUAD	PARP1	RB1-WT	13.2
Figure1M	TCGA-LUAD	PARP1	RB1-WT	40.6312
Figure1M	TCGA-LUAD	PARP1	RB1-WT	35.3322
Figure1M	TCGA-LUAD	PARP1	RB1-WT	21.1186
Figure1M	TCGA-LUAD	PARP1	RB1-WT	36.0721
Figure1M	TCGA-LUAD	PARP1	RB1-WT	21.2946
Figure1M	TCGA-LUAD	PARP1	RB1-WT	15.5908
Figure1M	TCGA-LUAD	PARP1	RB1-WT	30.107
Figure1M	TCGA-LUAD	PARP1	RB1-WT	12.4558
Figure1M	TCGA-LUAD	PARP1	RB1-WT	29.5479
Figure1M	TCGA-LUAD	PARP1	RB1-WT	62.6713
Figure1M	TCGA-LUAD	PARP1	RB1-WT	21.0031
Figure1M	TCGA-LUAD	PARP1	RB1-WT	25.6103
Figure1M	TCGA-LUAD	PARP1	RB1-WT	43.7416
Figure1M	TCGA-LUAD	PARP1	RB1-WT	14.0992
Figure1M	TCGA-LUAD	PARP1	RB1-WT	43.825
Figure1M	TCGA-LUAD	PARP1	RB1-WT	25.6961
Figure1M	TCGA-LUAD	PARP1	RB1-WT	12.9187
Figure1M	TCGA-LUAD	PARP1	RB1-WT	30.3208
Figure1M	TCGA-LUAD	PARP1	RB1-WT	18.2583
Figure1M	TCGA-LUAD	PARP1	RB1-WT	25.2917
Figure1M	TCGA-LUAD	PARP1	RB1-WT	14.7191
Figure1M	TCGA-LUAD	PARP1	RB1-WT	48.3771
Figure1M	TCGA-LUAD	PARP1	RB1-WT	27.8119
Figure1M	TCGA-LUAD	PARP1	RB1-WT	26.267
Figure1M	TCGA-LUAD	PARP1	RB1-WT	14.6739
Figure1M	TCGA-LUAD	PARP1	RB1-WT	21.947
Figure1M	TCGA-LUAD	PARP1	RB1-WT	22.7445
Figure1M	TCGA-LUAD	PARP1	RB1-WT	36.0698
Figure1M	TCGA-LUAD	PARP1	RB1-WT	35.634
Figure1M	TCGA-LUAD	PARP1	RB1-WT	36.8522
Figure1M	TCGA-LUAD	PARP1	RB1-WT	29.2891
Figure1M	TCGA-LUAD	PARP1	RB1-WT	15.3333
Figure1M	TCGA-LUAD	PARP1	RB1-WT	31.5873
Figure1M	TCGA-LUAD	PARP1	RB1-WT	19.8054
Figure1M	TCGA-LUAD	PARP1	RB1-WT	31.8732
Figure1M	TCGA-LUAD	PARP1	RB1-WT	57.5048
Figure1M	TCGA-LUAD	PARP1	RB1-WT	12.9825
Figure1M	TCGA-LUAD	PARP1	RB1-WT	23.444
Figure1M	TCGA-LUAD	PARP1	RB1-WT	36.9822
Figure1M	TCGA-LUAD	PARP1	RB1-WT	41.9255
Figure1M	TCGA-LUAD	PARP1	RB1-WT	24.1114
Figure1M	TCGA-LUAD	PARP1	RB1-WT	27.5461
Figure1M	TCGA-LUAD	PARP1	RB1-WT	23.9303
Figure1M	TCGA-LUAD	PARP1	RB1-WT	27.3964
Figure1M	TCGA-LUAD	PARP1	RB1-WT	34.3554
Figure1M	TCGA-LUAD	PARP1	RB1-WT	25.6442
Figure1M	TCGA-LUAD	PARP1	RB1-WT	36.6979
Figure1M	TCGA-LUAD	PARP1	RB1-WT	23.6845
Figure1M	TCGA-LUAD	PARP1	RB1-WT	20.8871
Figure1M	TCGA-LUAD	PARP1	RB1-WT	57.1267
Figure1M	TCGA-LUAD	PARP1	RB1-WT	17.394
Figure1M	TCGA-LUAD	PARP1	RB1-WT	35.2426
Figure1M	TCGA-LUAD	PARP1	RB1-WT	44.5743
Figure1M	TCGA-LUAD	PARP1	RB1-WT	31.037
Figure1M	TCGA-LUAD	PARP1	RB1-WT	32.2964
Figure1M	TCGA-LUAD	PARP1	RB1-WT	23.1904
Figure1M	TCGA-LUAD	PARP1	RB1-WT	19.2257
Figure1M	TCGA-LUAD	PARP1	RB1-WT	28.7221
Figure1M	TCGA-LUAD	PARP1	RB1-WT	42.8337
Figure1M	TCGA-LUAD	PARP1	RB1-WT	37.034
Figure1M	TCGA-LUAD	PARP1	RB1-WT	23.4603
Figure1M	TCGA-LUAD	PARP1	RB1-WT	27.3899
Figure1M	TCGA-LUAD	PARP1	RB1-WT	20.017
Figure1M	TCGA-LUAD	PARP1	RB1-WT	18.2317
Figure1M	TCGA-LUAD	PARP1	RB1-WT	46.8292
Figure1M	TCGA-LUAD	PARP1	RB1-WT	28.6804
Figure1M	TCGA-LUAD	PARP1	RB1-WT	65.4182
Figure1M	TCGA-LUAD	PARP1	RB1-WT	21.3981
Figure1M	TCGA-LUAD	PARP1	RB1-WT	20.3759
Figure1M	TCGA-LUAD	PARP1	RB1-WT	29.6618
Figure1M	TCGA-LUAD	PARP1	RB1-WT	16.0096
Figure1M	TCGA-LUAD	PARP1	RB1-WT	48.6542
Figure1M	TCGA-LUAD	PARP1	RB1-WT	25.8077
Figure1M	TCGA-LUAD	PARP1	RB1-WT	35.924
Figure1M	TCGA-LUAD	PARP1	RB1-WT	12.9411
Figure1M	TCGA-LUAD	PARP1	RB1-WT	36.4857
Figure1M	TCGA-LUAD	PARP1	RB1-WT	19.0102
Figure1M	TCGA-LUAD	PARP1	RB1-WT	14.8721
Figure1M	TCGA-LUAD	PARP1	RB1-WT	24.8661
Figure1M	TCGA-LUAD	PARP1	RB1-WT	11.7994
Figure1M	TCGA-LUAD	PARP1	RB1-WT	17.4359
Figure1M	TCGA-LUAD	PARP1	RB1-WT	33.4755
Figure1M	TCGA-LUAD	PARP1	RB1-WT	13.1332
Figure1M	TCGA-LUAD	PARP1	RB1-WT	18.7695
Figure1M	TCGA-LUAD	PARP1	RB1-WT	22.2849
Figure1M	TCGA-LUAD	PARP1	RB1-WT	44.7532
Figure1M	TCGA-LUAD	PARP1	RB1-WT	17.8128
Figure1M	TCGA-LUAD	PARP1	RB1-WT	24.3412
Figure1M	TCGA-LUAD	PARP1	RB1-WT	22.7394
Figure1M	TCGA-LUAD	PARP1	RB1-WT	22.5232
Figure1M	TCGA-LUAD	PARP1	RB1-WT	25.228
Figure1M	TCGA-LUAD	PARP1	RB1-WT	19.4721
Figure1M	TCGA-LUAD	PARP1	RB1-WT	19.0276
Figure1M	TCGA-LUAD	PARP1	RB1-WT	20.0366
Figure1M	TCGA-LUAD	PARP1	RB1-WT	20.8459
Figure1M	TCGA-LUAD	PARP1	RB1-WT	19.8194
Figure1M	TCGA-LUAD	PARP1	RB1-WT	31.9053
Figure1M	TCGA-LUAD	PARP1	RB1-WT	22.9671
Figure1M	TCGA-LUAD	PARP1	RB1-WT	16.9543
Figure1M	TCGA-LUAD	PARP1	RB1-WT	38.058
Figure1M	TCGA-LUAD	PARP1	RB1-WT	23.1914
Figure1M	TCGA-LUAD	PARP1	RB1-WT	31.8356
Figure1M	TCGA-LUAD	PARP1	RB1-WT	14.6101
Figure1M	TCGA-LUAD	PARP1	RB1-WT	13.1274
Figure1M	TCGA-LUAD	PARP1	RB1-WT	25.9847
Figure1M	TCGA-LUAD	PARP1	RB1-WT	16.7922
Figure1M	TCGA-LUAD	PARP1	RB1-WT	31.6661
Figure1M	TCGA-LUAD	PARP1	RB1-WT	22.7445
Figure1M	TCGA-LUAD	PARP1	RB1-WT	22.9545
Figure1M	TCGA-LUAD	PARP1	RB1-WT	22.8499
Figure1M	TCGA-LUAD	PARP1	RB1-WT	36.3054
Figure1M	TCGA-LUAD	PARP1	RB1-WT	77.0799
Figure1M	TCGA-LUAD	PARP1	RB1-WT	34.318
Figure1M	TCGA-LUAD	PARP1	RB1-WT	25.0805
Figure1M	TCGA-LUAD	PARP1	RB1-WT	17.4618
Figure1M	TCGA-LUAD	PARP1	RB1-WT	30.3978
Figure1M	TCGA-LUAD	PARP1	RB1-WT	25.4339
Figure1M	TCGA-LUAD	PARP1	RB1-WT	9.51608
Figure1M	TCGA-LUAD	PARP1	RB1-WT	59.987
Figure1M	TCGA-LUAD	PARP1	RB1-WT	28.8526
Figure1M	TCGA-LUAD	PARP1	RB1-WT	18.5301
Figure1M	TCGA-LUAD	PARP1	RB1-WT	25.3148
Figure1M	TCGA-LUAD	PARP1	RB1-WT	38.5553
Figure1M	TCGA-LUAD	PARP1	RB1-WT	35.6841
Figure1M	TCGA-LUAD	PARP1	RB1-WT	16.6211
Figure1M	TCGA-LUAD	PARP1	RB1-WT	35.3593
Figure1M	TCGA-LUAD	PARP1	RB1-WT	49.9114
Figure1M	TCGA-LUAD	PARP1	RB1-WT	23.3957
Figure1M	TCGA-LUAD	PARP1	RB1-WT	22.8684
Figure1M	TCGA-LUAD	PARP1	RB1-WT	19.7134
Figure1M	TCGA-LUAD	PARP1	RB1-WT	23.2198
Figure1M	TCGA-LUAD	PARP1	RB1-WT	35.3164
Figure1M	TCGA-LUAD	PARP1	RB1-WT	27.8341
Figure1M	TCGA-LUAD	PARP1	RB1-WT	51.2494
Figure1M	TCGA-LUAD	PARP1	RB1-WT	40.4404
Figure1M	TCGA-LUAD	PARP1	RB1-WT	20.473
Figure1M	TCGA-LUAD	PARP1	RB1-WT	20.6381
Figure1M	TCGA-LUAD	PARP1	RB1-WT	24.7407
Figure1M	TCGA-LUAD	PARP1	RB1-WT	30.2746
Figure1M	TCGA-LUAD	PARP1	RB1-WT	21.6886
Figure1M	TCGA-LUAD	PARP1	RB1-WT	35.9005
Figure1M	TCGA-LUAD	PARP1	RB1-WT	16.4988
Figure1M	TCGA-LUAD	PARP1	RB1-WT	28.7935
Figure1M	TCGA-LUAD	PARP1	RB1-WT	22.323
Figure1M	TCGA-LUAD	PARP1	RB1-WT	28.9621
Figure1M	TCGA-LUAD	PARP1	RB1-WT	34.5215
Figure1M	TCGA-LUAD	PARP1	RB1-WT	21.9934
Figure1M	TCGA-LUAD	PARP1	RB1-WT	30.7837
Figure1M	TCGA-LUAD	PARP1	RB1-WT	33.6027
Figure1M	TCGA-LUAD	PARP1	RB1-WT	45.3995
Figure1M	TCGA-LUAD	PARP1	RB1-WT	10.7166
Figure1M	TCGA-LUAD	PARP1	RB1-WT	19.9219
Figure1M	TCGA-LUAD	PARP1	RB1-WT	19.8198
Figure1M	TCGA-LUAD	PARP1	RB1-WT	8.48658
Figure1M	TCGA-LUAD	PARP1	RB1-WT	18.2761
Figure1M	TCGA-LUAD	PARP1	RB1-WT	14.3691
Figure1M	TCGA-LUAD	PARP1	RB1-WT	31.5344
Figure1M	TCGA-LUAD	PARP1	RB1-WT	15.8657
Figure1M	TCGA-LUAD	PARP1	RB1-WT	16.7186
Figure1M	TCGA-LUAD	PARP1	RB1-WT	23.4101
Figure1M	TCGA-LUAD	PARP1	RB1-WT	29.7383
Figure1M	TCGA-LUAD	PARP1	RB1-WT	21.0931
Figure1M	TCGA-LUAD	PARP1	RB1-WT	25.2073
Figure1M	TCGA-LUAD	PARP1	RB1-WT	20.9822
Figure1M	TCGA-LUAD	PARP1	RB1-WT	11.1459
Figure1M	TCGA-LUAD	PARP1	RB1-WT	54.4357
Figure1M	TCGA-LUAD	PARP1	RB1-WT	27.1471
Figure1M	TCGA-LUAD	PARP1	RB1-WT	27.2036
Figure1M	TCGA-LUAD	PARP1	RB1-WT	27.2925
Figure1M	TCGA-LUAD	PARP1	RB1-WT	24.598
Figure1M	TCGA-LUAD	PARP1	RB1-WT	28.1658
Figure1M	TCGA-LUAD	PARP1	RB1-WT	24.1604
Figure1M	TCGA-LUAD	PARP1	RB1-WT	26.8823
Figure1M	TCGA-LUAD	PARP1	RB1-WT	37.8838
Figure1M	TCGA-LUAD	PARP1	RB1-WT	14.1668
Figure1M	TCGA-LUAD	PARP1	RB1-WT	27.1627
Figure1M	TCGA-LUAD	PARP1	RB1-WT	22.5569
Figure1M	TCGA-LUAD	PARP1	RB1-WT	15.2511
Figure1M	TCGA-LUAD	PARP1	RB1-WT	12.6139
Figure1M	TCGA-LUAD	PARP1	RB1-WT	24.7923
Figure1M	TCGA-LUAD	PARP1	RB1-WT	19.0701
Figure1M	TCGA-LUAD	PARP1	RB1-WT	48.6782
Figure1M	TCGA-LUAD	PARP1	RB1-WT	20.6209
Figure1M	TCGA-LUAD	PARP1	RB1-WT	23.9352
Figure1M	TCGA-LUAD	PARP1	RB1-WT	11.0083
Figure1M	TCGA-LUAD	PARP1	RB1-WT	30.8574
Figure1M	TCGA-LUAD	PARP1	RB1-WT	16.7266
Figure1M	TCGA-LUAD	PARP1	RB1-WT	20.7169
Figure1M	TCGA-LUAD	PARP1	RB1-WT	24.1136
Figure1M	TCGA-LUAD	PARP1	RB1-WT	18.583
Figure1M	TCGA-LUAD	PARP1	RB1-WT	24.65
Figure1M	TCGA-LUAD	PARP1	RB1-WT	16.9157
Figure1M	TCGA-LUAD	PARP1	RB1-WT	20.1713
Figure1M	TCGA-LUAD	PARP1	RB1-WT	11.9382
Figure1M	TCGA-LUAD	PARP1	RB1-WT	30.0842
Figure1M	TCGA-LUAD	PARP1	RB1-WT	31.0677
Figure1M	TCGA-LUAD	PARP1	RB1-WT	22.9471
Figure1M	TCGA-LUAD	PARP1	RB1-WT	21.0141
Figure1M	TCGA-LUAD	PARP1	RB1-WT	24.4073
Figure1M	TCGA-LUAD	PARP1	RB1-WT	47.2562
Figure1M	TCGA-LUAD	PARP1	RB1-WT	37.5253
Figure1M	TCGA-LUAD	PARP1	RB1-WT	22.4453
Figure1M	TCGA-LUAD	PARP1	RB1-WT	44.3636
Figure1M	TCGA-LUAD	PARP1	RB1-WT	15.0289
Figure1M	TCGA-LUAD	PARP1	RB1-WT	28.3723
Figure1M	TCGA-LUAD	PARP1	RB1-WT	17.079
Figure1M	TCGA-LUAD	PARP1	RB1-WT	18.4109
Figure1M	TCGA-LUAD	PARP1	RB1-WT	28.0573
Figure1M	TCGA-LUAD	PARP1	RB1-WT	18.8745
Figure1M	TCGA-LUAD	PARP1	RB1-WT	32.3603
Figure1M	TCGA-LUAD	PARP1	RB1-WT	21.9578
Figure1M	TCGA-LUAD	PARP1	RB1-WT	24.0162
Figure1M	TCGA-LUAD	PARP1	RB1-WT	24.8
Figure1M	TCGA-LUAD	PARP1	RB1-WT	40.5522
Figure1M	TCGA-LUAD	PARP1	RB1-WT	23.1912
Figure1M	TCGA-LUAD	PARP1	RB1-WT	23.5685
Figure1M	TCGA-LUAD	PARP1	RB1-WT	24.9801
Figure1M	TCGA-LUAD	PARP1	RB1-WT	28.5144
Figure1M	TCGA-LUAD	PARP1	RB1-WT	11.5609
Figure1M	TCGA-LUAD	PARP1	RB1-WT	20.2939
Figure1M	TCGA-LUAD	PARP1	RB1-WT	19.6076
Figure1M	TCGA-LUAD	PARP1	RB1-WT	65.1147
Figure1M	TCGA-LUAD	PARP1	RB1-WT	67.5006
Figure1M	TCGA-LUAD	PARP1	RB1-WT	30.869
Figure1M	TCGA-LUAD	PARP1	RB1-WT	24.9423
Figure1M	TCGA-LUAD	PARP1	RB1-WT	21.2717
Figure1M	TCGA-LUAD	PARP1	RB1-WT	30.4523
Figure1M	TCGA-LUAD	PARP1	RB1-WT	19.9463
Figure1M	TCGA-LUAD	PARP2	RB1-MUT	9.8027
Figure1M	TCGA-LUAD	PARP2	RB1-MUT	5.37289
Figure1M	TCGA-LUAD	PARP2	RB1-MUT	13.7723
Figure1M	TCGA-LUAD	PARP2	RB1-MUT	5.62559
Figure1M	TCGA-LUAD	PARP2	RB1-MUT	12.3871
Figure1M	TCGA-LUAD	PARP2	RB1-MUT	23.1716
Figure1M	TCGA-LUAD	PARP2	RB1-MUT	6.93006
Figure1M	TCGA-LUAD	PARP2	RB1-MUT	3.49239
Figure1M	TCGA-LUAD	PARP2	RB1-MUT	7.17895
Figure1M	TCGA-LUAD	PARP2	RB1-MUT	4.0857
Figure1M	TCGA-LUAD	PARP2	RB1-MUT	14.9756
Figure1M	TCGA-LUAD	PARP2	RB1-MUT	6.40801
Figure1M	TCGA-LUAD	PARP2	RB1-MUT	6.77782
Figure1M	TCGA-LUAD	PARP2	RB1-MUT	3.60929
Figure1M	TCGA-LUAD	PARP2	RB1-MUT	9.74824
Figure1M	TCGA-LUAD	PARP2	RB1-MUT	6.90144
Figure1M	TCGA-LUAD	PARP2	RB1-MUT	5.10255
Figure1M	TCGA-LUAD	PARP2	RB1-MUT	11.016
Figure1M	TCGA-LUAD	PARP2	RB1-MUT	6.31178
Figure1M	TCGA-LUAD	PARP2	RB1-MUT	6.13341
Figure1M	TCGA-LUAD	PARP2	RB1-MUT	8.21418
Figure1M	TCGA-LUAD	PARP2	RB1-MUT	22.7791
Figure1M	TCGA-LUAD	PARP2	RB1-MUT	13.335
Figure1M	TCGA-LUAD	PARP2	RB1-MUT	5.11264
Figure1M	TCGA-LUAD	PARP2	RB1-MUT	14.6015
Figure1M	TCGA-LUAD	PARP2	RB1-MUT	8.32416
Figure1M	TCGA-LUAD	PARP2	RB1-MUT	7.10921
Figure1M	TCGA-LUAD	PARP2	RB1-MUT	11.5131
Figure1M	TCGA-LUAD	PARP2	RB1-MUT	3.81956
Figure1M	TCGA-LUAD	PARP2	RB1-MUT	2.84436
Figure1M	TCGA-LUAD	PARP2	RB1-WT	2.43916
Figure1M	TCGA-LUAD	PARP2	RB1-WT	6.60015
Figure1M	TCGA-LUAD	PARP2	RB1-WT	4.02807
Figure1M	TCGA-LUAD	PARP2	RB1-WT	3.67958
Figure1M	TCGA-LUAD	PARP2	RB1-WT	4.96527
Figure1M	TCGA-LUAD	PARP2	RB1-WT	19.3148
Figure1M	TCGA-LUAD	PARP2	RB1-WT	3.60838
Figure1M	TCGA-LUAD	PARP2	RB1-WT	6.59921
Figure1M	TCGA-LUAD	PARP2	RB1-WT	4.64166
Figure1M	TCGA-LUAD	PARP2	RB1-WT	3.43871
Figure1M	TCGA-LUAD	PARP2	RB1-WT	5.57169
Figure1M	TCGA-LUAD	PARP2	RB1-WT	7.75546
Figure1M	TCGA-LUAD	PARP2	RB1-WT	5.19353
Figure1M	TCGA-LUAD	PARP2	RB1-WT	3.58177
Figure1M	TCGA-LUAD	PARP2	RB1-WT	5.05034
Figure1M	TCGA-LUAD	PARP2	RB1-WT	5.20882
Figure1M	TCGA-LUAD	PARP2	RB1-WT	4.04024
Figure1M	TCGA-LUAD	PARP2	RB1-WT	8.31148
Figure1M	TCGA-LUAD	PARP2	RB1-WT	3.70602
Figure1M	TCGA-LUAD	PARP2	RB1-WT	5.23101
Figure1M	TCGA-LUAD	PARP2	RB1-WT	4.76718
Figure1M	TCGA-LUAD	PARP2	RB1-WT	6.35303
Figure1M	TCGA-LUAD	PARP2	RB1-WT	6.72755
Figure1M	TCGA-LUAD	PARP2	RB1-WT	5.6961
Figure1M	TCGA-LUAD	PARP2	RB1-WT	2.91762
Figure1M	TCGA-LUAD	PARP2	RB1-WT	6.01145
Figure1M	TCGA-LUAD	PARP2	RB1-WT	5.99232
Figure1M	TCGA-LUAD	PARP2	RB1-WT	12.3689
Figure1M	TCGA-LUAD	PARP2	RB1-WT	3.91194
Figure1M	TCGA-LUAD	PARP2	RB1-WT	7.14263
Figure1M	TCGA-LUAD	PARP2	RB1-WT	8.73015
Figure1M	TCGA-LUAD	PARP2	RB1-WT	5.41175
Figure1M	TCGA-LUAD	PARP2	RB1-WT	8.35753
Figure1M	TCGA-LUAD	PARP2	RB1-WT	9.14406
Figure1M	TCGA-LUAD	PARP2	RB1-WT	5.89837
Figure1M	TCGA-LUAD	PARP2	RB1-WT	4.77716
Figure1M	TCGA-LUAD	PARP2	RB1-WT	10.2934
Figure1M	TCGA-LUAD	PARP2	RB1-WT	4.66873
Figure1M	TCGA-LUAD	PARP2	RB1-WT	6.08635
Figure1M	TCGA-LUAD	PARP2	RB1-WT	5.34796
Figure1M	TCGA-LUAD	PARP2	RB1-WT	4.72619
Figure1M	TCGA-LUAD	PARP2	RB1-WT	4.80698
Figure1M	TCGA-LUAD	PARP2	RB1-WT	3.54035
Figure1M	TCGA-LUAD	PARP2	RB1-WT	3.63333
Figure1M	TCGA-LUAD	PARP2	RB1-WT	2.72362
Figure1M	TCGA-LUAD	PARP2	RB1-WT	4.63967
Figure1M	TCGA-LUAD	PARP2	RB1-WT	3.85883
Figure1M	TCGA-LUAD	PARP2	RB1-WT	4.26407
Figure1M	TCGA-LUAD	PARP2	RB1-WT	12.1524
Figure1M	TCGA-LUAD	PARP2	RB1-WT	5.76141
Figure1M	TCGA-LUAD	PARP2	RB1-WT	5.48857
Figure1M	TCGA-LUAD	PARP2	RB1-WT	2.57193
Figure1M	TCGA-LUAD	PARP2	RB1-WT	5.21803
Figure1M	TCGA-LUAD	PARP2	RB1-WT	8.23195
Figure1M	TCGA-LUAD	PARP2	RB1-WT	4.15327
Figure1M	TCGA-LUAD	PARP2	RB1-WT	5.84381
Figure1M	TCGA-LUAD	PARP2	RB1-WT	4.25589
Figure1M	TCGA-LUAD	PARP2	RB1-WT	6.66047
Figure1M	TCGA-LUAD	PARP2	RB1-WT	3.51862
Figure1M	TCGA-LUAD	PARP2	RB1-WT	3.79388
Figure1M	TCGA-LUAD	PARP2	RB1-WT	11.1406
Figure1M	TCGA-LUAD	PARP2	RB1-WT	6.22615
Figure1M	TCGA-LUAD	PARP2	RB1-WT	3.48397
Figure1M	TCGA-LUAD	PARP2	RB1-WT	6.05619
Figure1M	TCGA-LUAD	PARP2	RB1-WT	3.74466
Figure1M	TCGA-LUAD	PARP2	RB1-WT	4.32217
Figure1M	TCGA-LUAD	PARP2	RB1-WT	8.94549
Figure1M	TCGA-LUAD	PARP2	RB1-WT	4.55528
Figure1M	TCGA-LUAD	PARP2	RB1-WT	10.8818
Figure1M	TCGA-LUAD	PARP2	RB1-WT	3.2291
Figure1M	TCGA-LUAD	PARP2	RB1-WT	5.09497
Figure1M	TCGA-LUAD	PARP2	RB1-WT	5.07825
Figure1M	TCGA-LUAD	PARP2	RB1-WT	7.27353
Figure1M	TCGA-LUAD	PARP2	RB1-WT	4.70965
Figure1M	TCGA-LUAD	PARP2	RB1-WT	4.32807
Figure1M	TCGA-LUAD	PARP2	RB1-WT	3.02001
Figure1M	TCGA-LUAD	PARP2	RB1-WT	4.11111
Figure1M	TCGA-LUAD	PARP2	RB1-WT	6.96078
Figure1M	TCGA-LUAD	PARP2	RB1-WT	6.81018
Figure1M	TCGA-LUAD	PARP2	RB1-WT	2.87565
Figure1M	TCGA-LUAD	PARP2	RB1-WT	12.7933
Figure1M	TCGA-LUAD	PARP2	RB1-WT	6.89068
Figure1M	TCGA-LUAD	PARP2	RB1-WT	4.32754
Figure1M	TCGA-LUAD	PARP2	RB1-WT	3.68946
Figure1M	TCGA-LUAD	PARP2	RB1-WT	7.41504
Figure1M	TCGA-LUAD	PARP2	RB1-WT	4.51667
Figure1M	TCGA-LUAD	PARP2	RB1-WT	3.41177
Figure1M	TCGA-LUAD	PARP2	RB1-WT	2.90765
Figure1M	TCGA-LUAD	PARP2	RB1-WT	4.47192
Figure1M	TCGA-LUAD	PARP2	RB1-WT	5.65864
Figure1M	TCGA-LUAD	PARP2	RB1-WT	6.75037
Figure1M	TCGA-LUAD	PARP2	RB1-WT	4.12646
Figure1M	TCGA-LUAD	PARP2	RB1-WT	4.88429
Figure1M	TCGA-LUAD	PARP2	RB1-WT	6.14191
Figure1M	TCGA-LUAD	PARP2	RB1-WT	6.76568
Figure1M	TCGA-LUAD	PARP2	RB1-WT	6.07369
Figure1M	TCGA-LUAD	PARP2	RB1-WT	6.21348
Figure1M	TCGA-LUAD	PARP2	RB1-WT	2.15159
Figure1M	TCGA-LUAD	PARP2	RB1-WT	5.2811
Figure1M	TCGA-LUAD	PARP2	RB1-WT	5.28227
Figure1M	TCGA-LUAD	PARP2	RB1-WT	3.44359
Figure1M	TCGA-LUAD	PARP2	RB1-WT	3.30591
Figure1M	TCGA-LUAD	PARP2	RB1-WT	3.13204
Figure1M	TCGA-LUAD	PARP2	RB1-WT	9.90369
Figure1M	TCGA-LUAD	PARP2	RB1-WT	2.23683
Figure1M	TCGA-LUAD	PARP2	RB1-WT	3.90873
Figure1M	TCGA-LUAD	PARP2	RB1-WT	5.94055
Figure1M	TCGA-LUAD	PARP2	RB1-WT	3.8994
Figure1M	TCGA-LUAD	PARP2	RB1-WT	2.76912
Figure1M	TCGA-LUAD	PARP2	RB1-WT	3.31263
Figure1M	TCGA-LUAD	PARP2	RB1-WT	3.53686
Figure1M	TCGA-LUAD	PARP2	RB1-WT	3.69613
Figure1M	TCGA-LUAD	PARP2	RB1-WT	3.78626
Figure1M	TCGA-LUAD	PARP2	RB1-WT	5.96438
[truncated: 475 more rows]

## Sheet: Figure2
Figure2A
Figures	Datasets	Cell lines	Group	RB1 expression
Figure2A	DepMap	NCIH510_LUNG	RB1-MUT	1.0635
Figure2A	DepMap	T3M10_LUNG	RB1-MUT	1.09085
Figure2A	DepMap	NCIH2009_LUNG	RB1-WT	1.25701
Figure2A	DepMap	DMS454_LUNG	RB1-WT	1.29866
Figure2A	DepMap	NCIH1781_LUNG	RB1-WT	1.58496
Figure2A	DepMap	HCC15_LUNG	RB1-MUT	1.60407
Figure2A	DepMap	NCIH2073_LUNG	RB1-WT	1.63691
Figure2A	DepMap	LK2_LUNG	RB1-WT	1.74416
Figure2A	DepMap	NCIH524_LUNG	RB1-MUT	1.75702
Figure2A	DepMap	SHP77_LUNG	RB1-WT	1.7866
Figure2A	DepMap	NCIH2228_LUNG	RB1-MUT	1.79077
Figure2A	DepMap	NCIH1930_LUNG	RB1-MUT	1.81967
Figure2A	DepMap	NCIH1792_LUNG	RB1-WT	1.82782
Figure2A	DepMap	CHAGOK1_LUNG	RB1-MUT	1.82782
Figure2A	DepMap	CORL279_LUNG	RB1-WT	1.84398
Figure2A	DepMap	NCIH1048_LUNG	RB1-MUT	1.848
Figure2A	DepMap	SCLC22H_LUNG	RB1-MUT	1.97085
Figure2A	DepMap	SCLC21H_LUNG	RB1-MUT	2.0072
Figure2A	DepMap	NCIH2081_LUNG	RB1-MUT	2.04264
Figure2A	DepMap	HCC1438_LUNG	RB1-WT	2.05311
Figure2A	DepMap	NCIH82_LUNG	RB1-MUT	2.10434
Figure2A	DepMap	NCIH2066_LUNG	RB1-WT	2.10769
Figure2A	DepMap	HCC1195_LUNG	RB1-WT	2.13422
Figure2A	DepMap	NCIH1623_LUNG	RB1-WT	2.16993
Figure2A	DepMap	NCIH596_LUNG	RB1-MUT	2.24793
Figure2A	DepMap	NCIH1836_LUNG	RB1-WT	2.25399
Figure2A	DepMap	NCIH1155_LUNG	RB1-MUT	2.28392
Figure2A	DepMap	NCIH1734_LUNG	RB1-MUT	2.29572
Figure2A	DepMap	NCIH2171_LUNG	RB1-MUT	2.30451
Figure2A	DepMap	HCC2450_LUNG	RB1-WT	2.31325
Figure2A	DepMap	NCIH2227_LUNG	RB1-MUT	2.36177
Figure2A	DepMap	NCIH2106_LUNG	RB1-MUT	2.43296
Figure2A	DepMap	BEN_LUNG	RB1-WT	2.488
Figure2A	DepMap	NCIH1975_LUNG	RB1-WT	2.51096
Figure2A	DepMap	NCIH146_LUNG	RB1-MUT	2.53356
Figure2A	DepMap	NCIH1395_LUNG	RB1-WT	2.67582
Figure2A	DepMap	NCIH1385_LUNG	RB1-WT	2.74631
Figure2A	DepMap	NCIH69_LUNG	RB1-MUT	2.77189
Figure2A	DepMap	DMS79_LUNG	RB1-MUT	2.78241
Figure2A	DepMap	NCIH2029_LUNG	RB1-MUT	2.88362
Figure2A	DepMap	LCLC97TM1_LUNG	RB1-WT	2.88947
Figure2A	DepMap	LU65_LUNG	RB1-MUT	2.90304
Figure2A	DepMap	NCIH3255_LUNG	RB1-WT	2.91839
Figure2A	DepMap	NCIH196_LUNG	RB1-MUT	2.93168
Figure2A	DepMap	NCIH889_LUNG	RB1-WT	2.97269
Figure2A	DepMap	PC9_LUNG	RB1-WT	2.98732
Figure2A	DepMap	DMS153_LUNG	RB1-MUT	3.01078
Figure2A	DepMap	NCIH1355_LUNG	RB1-WT	3.0268
Figure2A	DepMap	NCIH522_LUNG	RB1-WT	3.05658
Figure2A	DepMap	HCC827GR5_LUNG	RB1-WT	3.0635
Figure2A	DepMap	NCIH1963_LUNG	RB1-MUT	3.09761
Figure2A	DepMap	PC14_LUNG	RB1-WT	3.11603
Figure2A	DepMap	HCC78_LUNG	RB1-WT	3.14078
Figure2A	DepMap	NCIH2291_LUNG	RB1-WT	3.15866
Figure2A	DepMap	NCIH1650_LUNG	RB1-WT	3.22033
Figure2A	DepMap	HCC33_LUNG	RB1-MUT	3.22033
Figure2A	DepMap	CORL47_LUNG	RB1-MUT	3.23419
Figure2A	DepMap	NCIH2087_LUNG	RB1-MUT	3.23726
Figure2A	DepMap	HCC827_LUNG	RB1-WT	3.24641
Figure2A	DepMap	NCIH2030_LUNG	RB1-WT	3.24641
Figure2A	DepMap	NCIH2110_LUNG	RB1-MUT	3.25248
Figure2A	DepMap	NCIH1693_LUNG	RB1-WT	3.25399
Figure2A	DepMap	NCIH2122_LUNG	RB1-WT	3.27947
Figure2A	DepMap	NCIH854_LUNG	RB1-WT	3.28244
Figure2A	DepMap	NCIH2347_LUNG	RB1-WT	3.30597
Figure2A	DepMap	RERFLCKJ_LUNG	RB1-WT	3.31179
Figure2A	DepMap	NCIH1869_LUNG	RB1-WT	3.37156
Figure2A	DepMap	NCIH1666_LUNG	RB1-WT	3.38957
Figure2A	DepMap	IALM_LUNG	RB1-WT	3.41143
Figure2A	DepMap	HCC44_LUNG	RB1-MUT	3.41954
Figure2A	DepMap	CALU3_LUNG	RB1-WT	3.44361
Figure2A	DepMap	NCIH2077_LUNG	RB1-WT	3.47119
Figure2A	DepMap	NCIH1819_LUNG	RB1-WT	3.49697
Figure2A	DepMap	NCIH460_LUNG	RB1-WT	3.50208
Figure2A	DepMap	NCIH1373_LUNG	RB1-WT	3.50208
Figure2A	DepMap	NCIH647_LUNG	RB1-WT	3.52482
Figure2A	DepMap	HCC2429_LUNG	RB1-WT	3.5435
Figure2A	DepMap	LU99_LUNG	RB1-WT	3.54473
Figure2A	DepMap	NCIH1915_LUNG	RB1-WT	3.54967
Figure2A	DepMap	ABC1_LUNG	RB1-WT	3.56438
Figure2A	DepMap	NCIH1437_LUNG	RB1-WT	3.57531
Figure2A	DepMap	HCC1359_LUNG	RB1-WT	3.58135
Figure2A	DepMap	COLO699_LUNG	RB1-WT	3.64846
Figure2A	DepMap	LCLC103H_LUNG	RB1-WT	3.65306
Figure2A	DepMap	NCIH2887_LUNG	RB1-WT	3.67582
Figure2A	DepMap	NCIH526_LUNG	RB1-MUT	3.67694
Figure2A	DepMap	NCIH1648_LUNG	RB1-WT	3.68032
Figure2A	DepMap	HCC515_LUNG	RB1-WT	3.69265
Figure2A	DepMap	NCIH1618_LUNG	RB1-MUT	3.69933
Figure2A	DepMap	MORCPR_LUNG	RB1-WT	3.73335
Figure2A	DepMap	RERFLCAD1_LUNG	RB1-WT	3.7366
Figure2A	DepMap	HCC2108_LUNG	RB1-WT	3.74308
Figure2A	DepMap	NCIH441_LUNG	RB1-WT	3.75916
Figure2A	DepMap	CORL23_LUNG	RB1-WT	3.76765
Figure2A	DepMap	NCIH2342_LUNG	RB1-WT	3.7761
Figure2A	DepMap	NCIH1581_LUNG	RB1-WT	3.7845
Figure2A	DepMap	CALU1_LUNG	RB1-WT	3.78869
Figure2A	DepMap	NCIH211_LUNG	RB1-WT	3.78869
Figure2A	DepMap	SQ1_LUNG	RB1-WT	3.79701
Figure2A	DepMap	RERFLCAD2_LUNG	RB1-WT	3.80426
Figure2A	DepMap	HCC4006_LUNG	RB1-WT	3.80632
Figure2A	DepMap	NCIH1563_LUNG	RB1-WT	3.81147
Figure2A	DepMap	NCIH2882_LUNG	RB1-WT	3.82069
Figure2A	DepMap	HCC1833_LUNG	RB1-WT	3.82579
Figure2A	DepMap	NCIH3122_LUNG	RB1-WT	3.85997
Figure2A	DepMap	NCIH2444_LUNG	RB1-WT	3.87774
Figure2A	DepMap	NCIH841_LUNG	RB1-WT	3.88655
Figure2A	DepMap	NCIH322_LUNG	RB1-WT	3.89239
Figure2A	DepMap	NCIH23_LUNG	RB1-WT	3.8953
Figure2A	DepMap	NCIH727_LUNG	RB1-WT	3.89724
Figure2A	DepMap	RERFLCMS_LUNG	RB1-WT	3.90111
Figure2A	DepMap	SKLU1_LUNG	RB1-WT	3.92315
Figure2A	DepMap	SBC5_LUNG	RB1-WT	3.92979
Figure2A	DepMap	HCC2935_LUNG	RB1-WT	3.9514
Figure2A	DepMap	HOP92_LUNG	RB1-WT	3.96993
Figure2A	DepMap	NCIH226_LUNG	RB1-WT	3.97085
Figure2A	DepMap	NCIH2196_LUNG	RB1-MUT	3.97728
Figure2A	DepMap	CALU6_LUNG	RB1-WT	3.98277
Figure2A	DepMap	NCIH2172_LUNG	RB1-MUT	3.9991
Figure2A	DepMap	SW900_LUNG	RB1-WT	4.0054
Figure2A	DepMap	NCIH446_LUNG	RB1-MUT	4.02414
Figure2A	DepMap	NCIH650_LUNG	RB1-WT	4.03826
Figure2A	DepMap	NCIH358_LUNG	RB1-WT	4.04701
Figure2A	DepMap	NCIH1944_LUNG	RB1-WT	4.04963
Figure2A	DepMap	HCC364_LUNG	RB1-WT	4.0781
Figure2A	DepMap	NCIH1299_LUNG	RB1-WT	4.08831
Figure2A	DepMap	A549_LUNG	RB1-WT	4.10266
Figure2A	DepMap	KNS62_LUNG	RB1-WT	4.12102
Figure2A	DepMap	NCIH1876_LUNG	RB1-MUT	4.12433
Figure2A	DepMap	HCC2279_LUNG	RB1-WT	4.12846
Figure2A	DepMap	HOP62_LUNG	RB1-WT	4.1416
Figure2A	DepMap	DMS53_LUNG	RB1-WT	4.14649
Figure2A	DepMap	NCIH292_LUNG	RB1-WT	4.15543
Figure2A	DepMap	CORL105_LUNG	RB1-WT	4.1643
Figure2A	DepMap	LOUNH91_LUNG	RB1-WT	4.17871
Figure2A	DepMap	HCC1588_LUNG	RB1-WT	4.18824
Figure2A	DepMap	EKVX_LUNG	RB1-WT	4.19456
Figure2A	DepMap	HCC1171_LUNG	RB1-WT	4.19535
Figure2A	DepMap	SKMES1_LUNG	RB1-WT	4.19692
Figure2A	DepMap	LXF289_LUNG	RB1-WT	4.19692
Figure2A	DepMap	CORL95_LUNG	RB1-MUT	4.20555
Figure2A	DepMap	EPLC272H_LUNG	RB1-WT	4.25096
Figure2A	DepMap	NCIH2023_LUNG	RB1-WT	4.26303
Figure2A	DepMap	LUDLU1_LUNG	RB1-WT	4.26903
Figure2A	DepMap	A427_LUNG	RB1-WT	4.27947
Figure2A	DepMap	NCIH810_LUNG	RB1-WT	4.29646
Figure2A	DepMap	NCIH1838_LUNG	RB1-WT	4.31397
Figure2A	DepMap	NCIH2126_LUNG	RB1-WT	4.3147
Figure2A	DepMap	NCIH1573_LUNG	RB1-WT	4.32625
Figure2A	DepMap	CAL12T_LUNG	RB1-MUT	4.34908
Figure2A	DepMap	NCIH1793_LUNG	RB1-WT	4.35544
Figure2A	DepMap	SALE_LUNG	RB1-WT	4.35755
Figure2A	DepMap	DMS273_LUNG	RB1-MUT	4.35755
Figure2A	DepMap	LC1F_LUNG	RB1-WT	4.36877
Figure2A	DepMap	NCIH2085_LUNG	RB1-WT	4.37504
Figure2A	DepMap	DV90_LUNG	RB1-WT	4.40803
Figure2A	DepMap	NCIH1755_LUNG	RB1-WT	4.42089
Figure2A	DepMap	NCIH2286_LUNG	RB1-WT	4.42089
Figure2A	DepMap	DMS114_LUNG	RB1-WT	4.42425
Figure2A	DepMap	NCIH838_LUNG	RB1-WT	4.4489
Figure2A	DepMap	NCIH1568_LUNG	RB1-WT	4.45352
Figure2A	DepMap	EBC1_LUNG	RB1-WT	4.46989
Figure2A	DepMap	CORL88_LUNG	RB1-MUT	4.49761
Figure2A	DepMap	NCIH2405_LUNG	RB1-WT	4.50335
Figure2A	DepMap	NCIH1651_LUNG	RB1-WT	4.50843
Figure2A	DepMap	NCIH1092_LUNG	RB1-WT	4.5472
Figure2A	DepMap	NCIH1436_LUNG	RB1-WT	4.58015
Figure2A	DepMap	NCIH2170_LUNG	RB1-WT	4.59096
Figure2A	DepMap	NCIH1703_LUNG	RB1-WT	4.59634
Figure2A	DepMap	SW1573_LUNG	RB1-WT	4.60051
Figure2A	DepMap	CORL24_LUNG	RB1-MUT	4.6311
Figure2A	DepMap	HCC2814_LUNG	RB1-WT	4.64443
Figure2A	DepMap	RERFLCAI_LUNG	RB1-WT	4.73552
Figure2A	DepMap	HARA_LUNG	RB1-WT	4.75862
Figure2A	DepMap	NCIH520_LUNG	RB1-WT	4.78031
Figure2A	DepMap	HCC461_LUNG	RB1-WT	4.78031
Figure2A	DepMap	HCC95_LUNG	RB1-WT	4.80735
Figure2A	DepMap	SW1271_LUNG	RB1-WT	4.81044
Figure2A	DepMap	NCIH1435_LUNG	RB1-WT	4.8268
Figure2A	DepMap	COLO668_LUNG	RB1-MUT	4.83086
Figure2A	DepMap	NCIH1339_LUNG	RB1-WT	4.85748
Figure2A	DepMap	HCC366_LUNG	RB1-WT	4.95187
Figure2A	DepMap	NCIH661_LUNG	RB1-WT	5.0018
Figure2A	DepMap	RERFLCSQ1_LUNG	RB1-WT	5.09043
Figure2A	DepMap	NCIH1694_LUNG	RB1-WT	5.23189
Figure2A	DepMap	NCIH209_LUNG	RB1-MUT	5.38163
Figure2A	DepMap	CORL311_LUNG	RB1-MUT	5.50589
Figure2A	DepMap	NCIH1105_LUNG	RB1-MUT	5.6017
Figure2A	DepMap	NCIH1341_LUNG	RB1-WT	5.75141
Figure2A	DepMap	NCIH1184_LUNG	RB1-MUT	5.81275
Figure2A	COSMIC	NCI-H1417	RB1-MUT	2.80962
Figure2A	COSMIC	NCI-H1048	RB1-MUT	2.91818
Figure2A	COSMIC	NCI-H250	RB1-MUT	2.91893
Figure2A	COSMIC	NCI-H510A	RB1-MUT	2.93045
Figure2A	COSMIC	NCI-H187	RB1-WT	2.94
Figure2A	COSMIC	NCI-H1836	RB1-WT	2.98996
Figure2A	COSMIC	LK-2	RB1-WT	2.99087
Figure2A	COSMIC	SBC-1	RB1-MUT	3.01391
Figure2A	COSMIC	NCI-H1688	RB1-WT	3.03849
Figure2A	COSMIC	NCI-H2228	RB1-MUT	3.05436
Figure2A	COSMIC	ChaGo-K-1	RB1-MUT	3.06553
Figure2A	COSMIC	IST-SL1	RB1-MUT	3.06913
Figure2A	COSMIC	NCI-H345	RB1-WT	3.08286
Figure2A	COSMIC	HCC-15	RB1-MUT	3.08952
Figure2A	COSMIC	CPC-N	RB1-MUT	3.09031
Figure2A	COSMIC	NCI-H2227	RB1-MUT	3.09398
Figure2A	COSMIC	NCI-H1734	RB1-MUT	3.10293
Figure2A	COSMIC	NCI-H748	RB1-MUT	3.13051
Figure2A	COSMIC	NCI-H1623	RB1-WT	3.14742
Figure2A	COSMIC	LU-139	RB1-MUT	3.15172
Figure2A	COSMIC	NCI-H64	RB1-MUT	3.15653
Figure2A	COSMIC	DMS-79	RB1-MUT	3.17218
Figure2A	COSMIC	HCC-44	RB1-WT	3.19768
Figure2A	COSMIC	NCI-H2066	RB1-WT	3.19799
Figure2A	COSMIC	NCI-H2029	RB1-MUT	3.19988
Figure2A	COSMIC	NCI-H720	RB1-MUT	3.20568
Figure2A	COSMIC	LU-65	RB1-MUT	3.22161
Figure2A	COSMIC	NCI-H1304	RB1-MUT	3.23839
Figure2A	COSMIC	LU-135	RB1-MUT	3.24106
Figure2A	COSMIC	NCI-H1781	RB1-MUT	3.24687
Figure2A	COSMIC	NCI-H1792	RB1-WT	3.25278
Figure2A	COSMIC	NCI-H1355	RB1-WT	3.25423
Figure2A	COSMIC	NCI-H378	RB1-WT	3.25897
Figure2A	COSMIC	MS-1	RB1-MUT	3.26706
Figure2A	COSMIC	NCI-H146	RB1-MUT	3.26932
Figure2A	COSMIC	SHP-77	RB1-WT	3.28466
Figure2A	COSMIC	SK-LU-1	RB1-WT	3.28971
Figure2A	COSMIC	NCI-H1770	RB1-MUT	3.29378
Figure2A	COSMIC	NCI-H2052	RB1-WT	3.30687
Figure2A	COSMIC	IST-SL2	RB1-MUT	3.3107
Figure2A	COSMIC	NCI-H524	RB1-MUT	3.31673
Figure2A	COSMIC	PC-3_[JPC-3]	RB1-WT	3.3184
Figure2A	COSMIC	H3255	RB1-WT	3.31935
Figure2A	COSMIC	NCI-H2196	RB1-WT	3.32482
Figure2A	COSMIC	COR-L279	RB1-WT	3.32574
Figure2A	COSMIC	NCI-H82	RB1-MUT	3.32718
Figure2A	COSMIC	NCI-H1993	RB1-WT	3.32969
Figure2A	COSMIC	NCI-H1963	RB1-MUT	3.33178
Figure2A	COSMIC	NCI-H1975	RB1-WT	3.33594
Figure2A	COSMIC	NCI-H69	RB1-MUT	3.33758
Figure2A	COSMIC	NCI-H526	RB1-WT	3.34402
Figure2A	COSMIC	NCI-H847	RB1-MUT	3.35411
Figure2A	COSMIC	NCI-H596	RB1-MUT	3.35661
Figure2A	COSMIC	NCI-H196	RB1-MUT	3.36076
Figure2A	COSMIC	NCI-H1581	RB1-WT	3.37234
Figure2A	COSMIC	NCI-H2347	RB1-WT	3.37445
Figure2A	COSMIC	LCLC-103H	RB1-WT	3.38757
Figure2A	COSMIC	BEN	RB1-WT	3.38895
Figure2A	COSMIC	VMRC-LCD	RB1-WT	3.39604
Figure2A	COSMIC	PC-14	RB1-WT	3.4401
Figure2A	COSMIC	HCC-827	RB1-WT	3.45178
Figure2A	COSMIC	NCI-H1155	RB1-MUT	3.46528
Figure2A	COSMIC	Calu-3	RB1-WT	3.47845
Figure2A	COSMIC	NCI-H2141	RB1-MUT	3.48215
Figure2A	COSMIC	LCLC-97TM1	RB1-WT	3.48478
Figure2A	COSMIC	NCI-H1666	RB1-WT	3.49689
Figure2A	COSMIC	EBC-1	RB1-WT	3.49823
Figure2A	COSMIC	NCI-H2291	RB1-WT	3.5151
Figure2A	COSMIC	NCI-H841	RB1-WT	3.51883
Figure2A	COSMIC	Calu-6	RB1-WT	3.54615
Figure2A	COSMIC	NCI-H522	RB1-WT	3.54924
Figure2A	COSMIC	NCI-H1651	RB1-WT	3.55765
Figure2A	COSMIC	NCI-H2135	RB1-WT	3.56275
Figure2A	COSMIC	NCI-H2009	RB1-WT	3.56616
Figure2A	COSMIC	A431	RB1-WT	3.57037
Figure2A	COSMIC	EMC-BAC-1	RB1-WT	3.5743
Figure2A	COSMIC	SW1573	RB1-WT	3.58108
Figure2A	COSMIC	NCI-H2110	RB1-MUT	3.58806
Figure2A	COSMIC	NCI-H1105	RB1-WT	3.60388
Figure2A	COSMIC	NCI-H2030	RB1-WT	3.63262
Figure2A	COSMIC	ABC-1	RB1-WT	3.64512
Figure2A	COSMIC	NCI-H1573	RB1-WT	3.64864
Figure2A	COSMIC	LU-99A	RB1-WT	3.65771
Figure2A	COSMIC	A549	RB1-WT	3.66431
Figure2A	COSMIC	NCI-H1793	RB1-WT	3.6694
Figure2A	COSMIC	COR-L32	RB1-MUT	3.67532
Figure2A	COSMIC	NCI-H1876	RB1-MUT	3.67774
Figure2A	COSMIC	NCI-H1648	RB1-WT	3.67861
Figure2A	COSMIC	RERF-LC-KJ	RB1-WT	3.68013
Figure2A	COSMIC	NCI-H2452	RB1-WT	3.68347
Figure2A	COSMIC	SCC-9	RB1-WT	3.69249
Figure2A	COSMIC	NCI-H1693	RB1-WT	3.69526
Figure2A	COSMIC	LU-165	RB1-MUT	3.69997
Figure2A	COSMIC	HOP-92	RB1-WT	3.70825
Figure2A	COSMIC	SW900	RB1-WT	3.7115
Figure2A	COSMIC	NCI-H441	RB1-WT	3.74255
Figure2A	COSMIC	NCI-H1915	RB1-WT	3.7467
Figure2A	COSMIC	NCI-H358	RB1-WT	3.76567
Figure2A	COSMIC	NCI-H211	RB1-WT	3.7659
Figure2A	COSMIC	NCI-H1650	RB1-WT	3.77317
Figure2A	COSMIC	PC-3	RB1-WT	3.77441
Figure2A	COSMIC	NCI-H2444	RB1-WT	3.79631
Figure2A	COSMIC	NCI-H2087	RB1-MUT	3.79896
Figure2A	COSMIC	IA-LM	RB1-WT	3.8019
Figure2A	COSMIC	NCI-H322M	RB1-WT	3.80193
Figure2A	COSMIC	NCI-H1703	RB1-WT	3.80625
Figure2A	COSMIC	NCI-H1563	RB1-WT	3.80755
Figure2A	COSMIC	DMS-53	RB1-WT	3.82739
Figure2A	COSMIC	COR-L95	RB1-MUT	3.82876
Figure2A	COSMIC	EPLC-272H	RB1-WT	3.83293
Figure2A	COSMIC	H4	RB1-WT	3.84177
Figure2A	COSMIC	NCI-H835	RB1-MUT	3.84559
Figure2A	COSMIC	LB647-SCLC	RB1-WT	3.86839
Figure2A	COSMIC	NCI-H292	RB1-WT	3.87532
Figure2A	COSMIC	RERF-LC-MS	RB1-WT	3.87665
Figure2A	COSMIC	NCI-H727	RB1-WT	3.88553
Figure2A	COSMIC	COR-L23	RB1-WT	3.88748
Figure2A	COSMIC	NCI-H810	RB1-WT	3.89354
Figure2A	COSMIC	SCC-15	RB1-WT	3.899
Figure2A	COSMIC	NCI-H1869	RB1-WT	3.91357
Figure2A	COSMIC	SCC-3	RB1-WT	3.92412
Figure2A	COSMIC	NCI-H647	RB1-WT	3.9259
Figure2A	COSMIC	NCI-H1568	RB1-WT	3.93332
Figure2A	COSMIC	COR-L88	RB1-MUT	3.93435
Figure2A	COSMIC	COLO-668	RB1-MUT	3.94572
Figure2A	COSMIC	NCI-H650	RB1-WT	3.96122
Figure2A	COSMIC	NCI-H23	RB1-WT	3.97162
Figure2A	COSMIC	LC-2-ad	RB1-WT	3.97368
Figure2A	COSMIC	NCI-H2023	RB1-WT	3.9765
Figure2A	COSMIC	UMC-11	RB1-WT	3.98409
Figure2A	COSMIC	SK-MES-1	RB1-WT	3.98597
Figure2A	COSMIC	SBC-3	RB1-WT	3.99178
Figure2A	COSMIC	NCI-H3122	RB1-WT	3.99653
Figure2A	COSMIC	LXF-289	RB1-WT	4.0018
Figure2A	COSMIC	A427	RB1-WT	4.00975
Figure2A	COSMIC	HOP-62	RB1-WT	4.0329
Figure2A	COSMIC	NCI-H1436	RB1-MUT	4.04157
Figure2A	COSMIC	NCI-H2085	RB1-WT	4.06649
Figure2A	COSMIC	SCC-4	RB1-WT	4.06726
Figure2A	COSMIC	HCC-78	RB1-WT	4.07053
Figure2A	COSMIC	SBC-5	RB1-WT	4.07452
Figure2A	COSMIC	NCI-H2122	RB1-WT	4.075
Figure2A	COSMIC	NCI-H1755	RB1-WT	4.08143
Figure2A	COSMIC	EMC-BAC-2	RB1-WT	4.0981
Figure2A	COSMIC	NCI-H2342	RB1-WT	4.10609
Figure2A	COSMIC	201T	RB1-WT	4.12992
Figure2A	COSMIC	HARA	RB1-WT	4.13709
Figure2A	COSMIC	NCI-H1838	RB1-WT	4.1506
Figure2A	COSMIC	SW1271	RB1-WT	4.15997
Figure2A	COSMIC	EKVX	RB1-WT	4.1608
Figure2A	COSMIC	CAL-12T	RB1-MUT	4.16252
Figure2A	COSMIC	LOU-NH91	RB1-WT	4.16587
Figure2A	COSMIC	NCI-H2405	RB1-WT	4.16882
Figure2A	COSMIC	NCI-H1944	RB1-WT	4.1983
Figure2A	COSMIC	NCI-H1299	RB1-WT	4.20722
Figure2A	COSMIC	NCI-H1092	RB1-MUT	4.20906
Figure2A	COSMIC	SCC-25	RB1-WT	4.24935
Figure2A	COSMIC	DMS-114	RB1-WT	4.26131
Figure2A	COSMIC	LC-1-sq	RB1-WT	4.31009
Figure2A	COSMIC	NCI-H520	RB1-WT	4.31063
Figure2A	COSMIC	HT-29	RB1-WT	4.35235
Figure2A	COSMIC	NCI-H838	RB1-WT	4.36817
Figure2A	COSMIC	DMS-273	RB1-MUT	4.38126
Figure2A	COSMIC	RERF-LC-Sq1	RB1-WT	4.39615
Figure2A	COSMIC	NCI-H661	RB1-WT	4.43145
Figure2A	COSMIC	NCI-H28	RB1-WT	4.44892
Figure2A	COSMIC	COR-L105	RB1-WT	4.4687
Figure2A	COSMIC	NCI-H1694	RB1-MUT	4.47094
Figure2A	COSMIC	NCI-H1395	RB1-WT	4.50216
Figure2A	COSMIC	NCI-H2172	RB1-MUT	4.60159
Figure2A	COSMIC	NCI-H209	RB1-MUT	4.66761
Figure2A	COSMIC	NCI-H226	RB1-WT	4.71
Figure2A	COSMIC	NCI-H2170	RB1-WT	4.73372
Figure2A	COSMIC	NCI-H1435	RB1-WT	4.88724
Figure2A	COSMIC	NCI-H446	RB1-MUT	4.91436
Figure2A	COSMIC	KNS-62	RB1-WT	4.96079
Figure2A	COSMIC	LU-134-A	RB1-MUT	4.98306
Figure2A	COSMIC	COR-L303	RB1-MUT	5.14616
Figure2A	COSMIC	HCC-366	RB1-WT	5.20789
Figure2A	COSMIC	COR-L311	RB1-MUT	5.32785
Figure2A	COSMIC	NCI-H1341	RB1-WT	5.81773
Figure2A	COSMIC	NCI-H2126	RB1-WT	5.84641
Figure2B	olaparib
	Cell viability%
concentration		A549					H1650					H1975					H2228					H1781
0		100	100	100	100		100	100	100	100		100	100	100	100		100	100	100	100		100	100	100	100
0.025		95.78	96.16	95.34	94.04		91.54	93.81	94.25	91.28		92.37	87.9	88.29	91.24		90.89	93.26	92.82	89.44		89.88	91.67	86.27	95.38
0.25		84.3	83.08	85.93	78.3		83.02	87.19	88.49	76.11		83.67	81.84	80.09	85.24		84.77	88.65	86.71	81.07		77.03	79.05	73.67	80.08
1.25		79.41	79.59	78.93	69.7		78.87	81.58	80.37	69.55		73.02	68.53	67.44	68.67		65.11	68.07	66.96	68.66		68.78	68.76	67.04	63.35
2.5		68.74	73.07	68.31	56.97		69.54	73.42	70.82	52.9		62.43	64.74	61.73	58.64		47.51	50.66	51.58	49.62		58.14	64.59	56.55	54.14
12.5		55.04	56.82	58.63	43.43		56.26	55.45	54.7	43.45		48.69	54.33	53.49	48.49		30.84	36.77	33.89	38.14		44.3	40.5	37.19	36.84
25		40.04	38.85	44.44	38.68		36.84	44	43.37	35.22		41.48	46.1	43.47	39.53		26.51	30.96	28.93	25.91		32.52	30.92	26.31	25.49
Figure2C	niraparib
	Cell viability%
concentration		A549					H1650					H1975					H2228					H1781
0		100	100	100	100		100	100	100	100		100	100	100	100		100	100	100	100		100	100	100	100
0.025		93.02	94.4	92.78	91.65		90	92.88	91.03	92.3		94.96	91.74	90.05	91.07		89.23	89.03	96.46	90.66		91.22	85.99	86.74	88.78
0.25		83.01	87.14	87.51	81.57		88.88	87.89	85.77	87.79		91.53	89.29	78.5	81.98		78.73	78.81	73.02	78.14		76.26	77.94	72.29	75.26
1.25		80.8	80.48	82.92	70.26		77.49	73.5	66.17	79.79		77.69	87.59	76.32	65.21		56.12	60.86	64.89	62.05		67.59	63.68	55.31	56.26
2.5		72.43	75.25	78.7	66.49		55.69	56.91	53.92	69.34		58.82	58.96	55.7	54.95		36.59	38.86	35.9	43.38		43.59	36.34	44.66	40.96
12.5		58.16	58.03	61.46	53.91		52.73	54.51	46.19	49.77		53.43	51	46.56	43.84		20.37	25.1	29.02	25.66		36.01	30.99	35.59	36.34
25		34.13	38.25	41.28	40.28		44.31	42.82	39.41	40.73		39.86	40.65	41.96	33.78		13.18	13.05	12.67	11.22		19.58	18.22	15.66	15.38
Figure2D	rucaparib
	Cell viability%
concentration		A549					H1650					H1975					H2228					H1781
0		100	100	100	100		100	100	100	100		100	100	100	100		100	100	100	100		100	100	100	100
0.025		89.06	88.25	91	92.26		93.84	95.2	92.83	94.97		97.72	95.18	96.98	96.44		82.69	87.14	84.77	85.03		88.31	84.18	92.55	93.99
0.25		82.91	79.09	82.06	89.8		85.48	87.88	83.11	82.31		87.29	88.26	92.79	88.22		75.67	76.45	75.33	79.58		82.34	79.35	76.65	82.48
1.25		69.82	70.46	69.46	72.31		76.69	77.66	71.58	77.57		75.42	73.51	76.75	75.44		64.42	61.71	61.81	69.91		65.59	66.67	65.02	67.26
2.5		62	59.24	55.71	62.41		66.05	66.16	63.61	67.74		66.04	63.36	60.21	70.72		49.16	44.1	44.67	47.95		44.15	46.11	47.26	47.69
12.5		45.95	42.43	46.52	48.32		62.67	56.78	53.98	62.25		50.38	52.24	56.85	53.13		33.17	29.96	26.42	32.5		32.82	32.71	35.03	28.61
25		34.63	39.01	45.69	41.83		47.73	42.53	52.25	56.39		43.31	47.04	48.88	45.89		17.45	19.96	22.17	17.08		14.77	15.82	16.01	15.84
Figure 2F	Colony relative number（%）
A549	DMSO	H2228	DMSO
	0.991667		0.917073
	1.00833		1.08293
	1.01636		1.15591
	0.985685		0.844094
	Niraparib		Niraparib
	0.866667		0.62439
	0.783333		0.507317
	0.824131		0.450394
	0.895706		0.381102
	Rucaparib		Rucaparib
	0.708333		0.468293
	0.675		0.497561
	1.01432		0.333858
	0.912065		0.32126
Figure2H	TUNEL positive cell（%）
A549			H1975			H2228			H1781
DMSO	niraparib		DMSO	niraparib		DMSO	niraparib		DMSO	niraparib
0.0111111	0.227273		0.15	0.28777		0.0961538	0.419355		0.0786517	0.72
0.0535714	0.118644		0.111111	0.210526		0.0394737	0.497175		0.0927835	0.576923
0.0224719	0.44898		0.126437	0.189189		0.0508475	0.790323		0.0833333	0.75
0.0740741	0.222222		0.137931	0.236111		0.0254237	0.650602		0.0618557	0.576923
0.0645161	0.296296		0.134146	0.125		0.05	0.850575		0.173913	0.87234
0.0210526	0.386364		0.157895	0.181818		0.0983607	0.555556		0.0673077	0.578313

## Sheet: Figure3
Figure3A-E
Figures	Datasets	mRNA/Protein	Group	Expression
Figure3A	TCGA_LUAD	RB1_mRNA	RB1-MUT	4.91405
Figure3A	TCGA_LUAD	RB1_mRNA	RB1-MUT	9.42007
Figure3A	TCGA_LUAD	RB1_mRNA	RB1-MUT	5.11618
Figure3A	TCGA_LUAD	RB1_mRNA	RB1-MUT	4.83508
Figure3A	TCGA_LUAD	RB1_mRNA	RB1-MUT	4.09266
Figure3A	TCGA_LUAD	RB1_mRNA	RB1-MUT	4.99239
Figure3A	TCGA_LUAD	RB1_mRNA	RB1-MUT	4.49979
Figure3A	TCGA_LUAD	RB1_mRNA	RB1-MUT	10.2677
Figure3A	TCGA_LUAD	RB1_mRNA	RB1-MUT	6.03528
Figure3A	TCGA_LUAD	RB1_mRNA	RB1-MUT	4.58004
Figure3A	TCGA_LUAD	RB1_mRNA	RB1-MUT	4.952
Figure3A	TCGA_LUAD	RB1_mRNA	RB1-MUT	8.54579
Figure3A	TCGA_LUAD	RB1_mRNA	RB1-MUT	2.93045
Figure3A	TCGA_LUAD	RB1_mRNA	RB1-MUT	7.6499
Figure3A	TCGA_LUAD	RB1_mRNA	RB1-MUT	2.82423
Figure3A	TCGA_LUAD	RB1_mRNA	RB1-MUT	7.43042
Figure3A	TCGA_LUAD	RB1_mRNA	RB1-MUT	17.8071
Figure3A	TCGA_LUAD	RB1_mRNA	RB1-MUT	4.88689
Figure3A	TCGA_LUAD	RB1_mRNA	RB1-MUT	3.69364
Figure3A	TCGA_LUAD	RB1_mRNA	RB1-MUT	7.63046
Figure3A	TCGA_LUAD	RB1_mRNA	RB1-MUT	13.554
Figure3A	TCGA_LUAD	RB1_mRNA	RB1-MUT	2.78782
Figure3A	TCGA_LUAD	RB1_mRNA	RB1-MUT	6.91781
Figure3A	TCGA_LUAD	RB1_mRNA	RB1-MUT	11.9078
Figure3A	TCGA_LUAD	RB1_mRNA	RB1-MUT	4.18142
Figure3A	TCGA_LUAD	RB1_mRNA	RB1-MUT	3.54559
Figure3A	TCGA_LUAD	RB1_mRNA	RB1-MUT	6.6356
Figure3A	TCGA_LUAD	RB1_mRNA	RB1-MUT	4.80298
Figure3A	TCGA_LUAD	RB1_mRNA	RB1-MUT	10.4745
Figure3A	TCGA_LUAD	RB1_mRNA	RB1-MUT	11.369
Figure3A	TCGA_LUAD	RB1_mRNA	RB1-WT	8.33586
Figure3A	TCGA_LUAD	RB1_mRNA	RB1-WT	9.45228
Figure3A	TCGA_LUAD	RB1_mRNA	RB1-WT	10.1869
Figure3A	TCGA_LUAD	RB1_mRNA	RB1-WT	5.33129
Figure3A	TCGA_LUAD	RB1_mRNA	RB1-WT	8.00249
Figure3A	TCGA_LUAD	RB1_mRNA	RB1-WT	7.48897
Figure3A	TCGA_LUAD	RB1_mRNA	RB1-WT	7.22716
Figure3A	TCGA_LUAD	RB1_mRNA	RB1-WT	7.19349
Figure3A	TCGA_LUAD	RB1_mRNA	RB1-WT	6.76906
Figure3A	TCGA_LUAD	RB1_mRNA	RB1-WT	9.92486
Figure3A	TCGA_LUAD	RB1_mRNA	RB1-WT	5.50919
Figure3A	TCGA_LUAD	RB1_mRNA	RB1-WT	4.81252
Figure3A	TCGA_LUAD	RB1_mRNA	RB1-WT	11.0158
Figure3A	TCGA_LUAD	RB1_mRNA	RB1-WT	6.95556
Figure3A	TCGA_LUAD	RB1_mRNA	RB1-WT	6.38462
Figure3A	TCGA_LUAD	RB1_mRNA	RB1-WT	3.30432
Figure3A	TCGA_LUAD	RB1_mRNA	RB1-WT	8.16382
Figure3A	TCGA_LUAD	RB1_mRNA	RB1-WT	8.45786
Figure3A	TCGA_LUAD	RB1_mRNA	RB1-WT	11.0324
Figure3A	TCGA_LUAD	RB1_mRNA	RB1-WT	16.649
Figure3A	TCGA_LUAD	RB1_mRNA	RB1-WT	4.23986
Figure3A	TCGA_LUAD	RB1_mRNA	RB1-WT	4.94115
Figure3A	TCGA_LUAD	RB1_mRNA	RB1-WT	7.99081
Figure3A	TCGA_LUAD	RB1_mRNA	RB1-WT	10.6845
Figure3A	TCGA_LUAD	RB1_mRNA	RB1-WT	5.38008
Figure3A	TCGA_LUAD	RB1_mRNA	RB1-WT	3.86589
Figure3A	TCGA_LUAD	RB1_mRNA	RB1-WT	1.03388
Figure3A	TCGA_LUAD	RB1_mRNA	RB1-WT	6.42349
Figure3A	TCGA_LUAD	RB1_mRNA	RB1-WT	6.34024
Figure3A	TCGA_LUAD	RB1_mRNA	RB1-WT	6.42541
Figure3A	TCGA_LUAD	RB1_mRNA	RB1-WT	6.28761
Figure3A	TCGA_LUAD	RB1_mRNA	RB1-WT	3.29491
Figure3A	TCGA_LUAD	RB1_mRNA	RB1-WT	6.24003
Figure3A	TCGA_LUAD	RB1_mRNA	RB1-WT	5.1011
Figure3A	TCGA_LUAD	RB1_mRNA	RB1-WT	5.49133
Figure3A	TCGA_LUAD	RB1_mRNA	RB1-WT	5.80095
Figure3A	TCGA_LUAD	RB1_mRNA	RB1-WT	6.54637
Figure3A	TCGA_LUAD	RB1_mRNA	RB1-WT	9.98738
Figure3A	TCGA_LUAD	RB1_mRNA	RB1-WT	4.88474
Figure3A	TCGA_LUAD	RB1_mRNA	RB1-WT	7.94261
Figure3A	TCGA_LUAD	RB1_mRNA	RB1-WT	10.0967
Figure3A	TCGA_LUAD	RB1_mRNA	RB1-WT	8.59031
Figure3A	TCGA_LUAD	RB1_mRNA	RB1-WT	8.42102
Figure3A	TCGA_LUAD	RB1_mRNA	RB1-WT	11.6249
Figure3A	TCGA_LUAD	RB1_mRNA	RB1-WT	7.20777
Figure3A	TCGA_LUAD	RB1_mRNA	RB1-WT	10.9632
Figure3A	TCGA_LUAD	RB1_mRNA	RB1-WT	8.59708
Figure3A	TCGA_LUAD	RB1_mRNA	RB1-WT	10.6393
Figure3A	TCGA_LUAD	RB1_mRNA	RB1-WT	4.74741
Figure3A	TCGA_LUAD	RB1_mRNA	RB1-WT	10.9167
Figure3A	TCGA_LUAD	RB1_mRNA	RB1-WT	6.47647
Figure3A	TCGA_LUAD	RB1_mRNA	RB1-WT	6.67025
Figure3A	TCGA_LUAD	RB1_mRNA	RB1-WT	22.8848
Figure3A	TCGA_LUAD	RB1_mRNA	RB1-WT	4.04166
Figure3A	TCGA_LUAD	RB1_mRNA	RB1-WT	2.04055
Figure3A	TCGA_LUAD	RB1_mRNA	RB1-WT	6.17954
Figure3A	TCGA_LUAD	RB1_mRNA	RB1-WT	7.24482
Figure3A	TCGA_LUAD	RB1_mRNA	RB1-WT	4.94931
Figure3A	TCGA_LUAD	RB1_mRNA	RB1-WT	6.56441
Figure3A	TCGA_LUAD	RB1_mRNA	RB1-WT	14.012
Figure3A	TCGA_LUAD	RB1_mRNA	RB1-WT	8.68745
Figure3A	TCGA_LUAD	RB1_mRNA	RB1-WT	7.57671
Figure3A	TCGA_LUAD	RB1_mRNA	RB1-WT	4.24093
Figure3A	TCGA_LUAD	RB1_mRNA	RB1-WT	4.56837
Figure3A	TCGA_LUAD	RB1_mRNA	RB1-WT	11.1222
Figure3A	TCGA_LUAD	RB1_mRNA	RB1-WT	7.29103
Figure3A	TCGA_LUAD	RB1_mRNA	RB1-WT	8.10339
Figure3A	TCGA_LUAD	RB1_mRNA	RB1-WT	10.3203
Figure3A	TCGA_LUAD	RB1_mRNA	RB1-WT	6.57844
Figure3A	TCGA_LUAD	RB1_mRNA	RB1-WT	11.1337
Figure3A	TCGA_LUAD	RB1_mRNA	RB1-WT	7.44858
Figure3A	TCGA_LUAD	RB1_mRNA	RB1-WT	8.46401
Figure3A	TCGA_LUAD	RB1_mRNA	RB1-WT	9.36281
Figure3A	TCGA_LUAD	RB1_mRNA	RB1-WT	5.55166
Figure3A	TCGA_LUAD	RB1_mRNA	RB1-WT	9.17876
Figure3A	TCGA_LUAD	RB1_mRNA	RB1-WT	7.035
Figure3A	TCGA_LUAD	RB1_mRNA	RB1-WT	9.31779
Figure3A	TCGA_LUAD	RB1_mRNA	RB1-WT	16.1893
Figure3A	TCGA_LUAD	RB1_mRNA	RB1-WT	7.82015
Figure3A	TCGA_LUAD	RB1_mRNA	RB1-WT	5.28922
Figure3A	TCGA_LUAD	RB1_mRNA	RB1-WT	5.96908
Figure3A	TCGA_LUAD	RB1_mRNA	RB1-WT	12.3319
Figure3A	TCGA_LUAD	RB1_mRNA	RB1-WT	5.90926
Figure3A	TCGA_LUAD	RB1_mRNA	RB1-WT	8.90724
Figure3A	TCGA_LUAD	RB1_mRNA	RB1-WT	6.13986
Figure3A	TCGA_LUAD	RB1_mRNA	RB1-WT	3.73149
Figure3A	TCGA_LUAD	RB1_mRNA	RB1-WT	8.8548
Figure3A	TCGA_LUAD	RB1_mRNA	RB1-WT	5.47092
Figure3A	TCGA_LUAD	RB1_mRNA	RB1-WT	6.38422
Figure3A	TCGA_LUAD	RB1_mRNA	RB1-WT	5.29356
Figure3A	TCGA_LUAD	RB1_mRNA	RB1-WT	10.5985
Figure3A	TCGA_LUAD	RB1_mRNA	RB1-WT	6.20919
Figure3A	TCGA_LUAD	RB1_mRNA	RB1-WT	7.24621
Figure3A	TCGA_LUAD	RB1_mRNA	RB1-WT	17.7133
Figure3A	TCGA_LUAD	RB1_mRNA	RB1-WT	6.98735
Figure3A	TCGA_LUAD	RB1_mRNA	RB1-WT	5.99912
Figure3A	TCGA_LUAD	RB1_mRNA	RB1-WT	10.4145
Figure3A	TCGA_LUAD	RB1_mRNA	RB1-WT	6.98687
Figure3A	TCGA_LUAD	RB1_mRNA	RB1-WT	9.72212
Figure3A	TCGA_LUAD	RB1_mRNA	RB1-WT	9.14946
Figure3A	TCGA_LUAD	RB1_mRNA	RB1-WT	3.64043
Figure3A	TCGA_LUAD	RB1_mRNA	RB1-WT	8.32294
Figure3A	TCGA_LUAD	RB1_mRNA	RB1-WT	7.11038
Figure3A	TCGA_LUAD	RB1_mRNA	RB1-WT	5.82879
Figure3A	TCGA_LUAD	RB1_mRNA	RB1-WT	11.696
Figure3A	TCGA_LUAD	RB1_mRNA	RB1-WT	5.91894
Figure3A	TCGA_LUAD	RB1_mRNA	RB1-WT	3.24395
Figure3A	TCGA_LUAD	RB1_mRNA	RB1-WT	5.59554
Figure3A	TCGA_LUAD	RB1_mRNA	RB1-WT	8.9448
Figure3A	TCGA_LUAD	RB1_mRNA	RB1-WT	6.9892
Figure3A	TCGA_LUAD	RB1_mRNA	RB1-WT	10.7157
Figure3A	TCGA_LUAD	RB1_mRNA	RB1-WT	18.6738
Figure3A	TCGA_LUAD	RB1_mRNA	RB1-WT	7.23808
Figure3A	TCGA_LUAD	RB1_mRNA	RB1-WT	7.49046
Figure3A	TCGA_LUAD	RB1_mRNA	RB1-WT	10.3692
Figure3A	TCGA_LUAD	RB1_mRNA	RB1-WT	6.10626
Figure3A	TCGA_LUAD	RB1_mRNA	RB1-WT	9.10399
Figure3A	TCGA_LUAD	RB1_mRNA	RB1-WT	9.5363
Figure3A	TCGA_LUAD	RB1_mRNA	RB1-WT	14.1146
Figure3A	TCGA_LUAD	RB1_mRNA	RB1-WT	7.13143
Figure3A	TCGA_LUAD	RB1_mRNA	RB1-WT	1.69231
Figure3A	TCGA_LUAD	RB1_mRNA	RB1-WT	5.50922
Figure3A	TCGA_LUAD	RB1_mRNA	RB1-WT	24.2859
Figure3A	TCGA_LUAD	RB1_mRNA	RB1-WT	9.29194
Figure3A	TCGA_LUAD	RB1_mRNA	RB1-WT	14.041
Figure3A	TCGA_LUAD	RB1_mRNA	RB1-WT	6.21462
Figure3A	TCGA_LUAD	RB1_mRNA	RB1-WT	12.7913
Figure3A	TCGA_LUAD	RB1_mRNA	RB1-WT	5.32224
Figure3A	TCGA_LUAD	RB1_mRNA	RB1-WT	3.80567
Figure3A	TCGA_LUAD	RB1_mRNA	RB1-WT	4.00074
Figure3A	TCGA_LUAD	RB1_mRNA	RB1-WT	10.3832
Figure3A	TCGA_LUAD	RB1_mRNA	RB1-WT	7.17781
Figure3A	TCGA_LUAD	RB1_mRNA	RB1-WT	11.5874
Figure3A	TCGA_LUAD	RB1_mRNA	RB1-WT	5.23723
Figure3A	TCGA_LUAD	RB1_mRNA	RB1-WT	7.28081
Figure3A	TCGA_LUAD	RB1_mRNA	RB1-WT	21.8061
Figure3A	TCGA_LUAD	RB1_mRNA	RB1-WT	4.88458
Figure3A	TCGA_LUAD	RB1_mRNA	RB1-WT	13.3096
Figure3A	TCGA_LUAD	RB1_mRNA	RB1-WT	17.2441
Figure3A	TCGA_LUAD	RB1_mRNA	RB1-WT	9.46906
Figure3A	TCGA_LUAD	RB1_mRNA	RB1-WT	5.96362
Figure3A	TCGA_LUAD	RB1_mRNA	RB1-WT	7.96718
Figure3A	TCGA_LUAD	RB1_mRNA	RB1-WT	12.0938
Figure3A	TCGA_LUAD	RB1_mRNA	RB1-WT	3.48845
Figure3A	TCGA_LUAD	RB1_mRNA	RB1-WT	7.80742
Figure3A	TCGA_LUAD	RB1_mRNA	RB1-WT	4.64132
Figure3A	TCGA_LUAD	RB1_mRNA	RB1-WT	8.66149
Figure3A	TCGA_LUAD	RB1_mRNA	RB1-WT	6.86131
Figure3A	TCGA_LUAD	RB1_mRNA	RB1-WT	12.1959
Figure3A	TCGA_LUAD	RB1_mRNA	RB1-WT	4.46678
Figure3A	TCGA_LUAD	RB1_mRNA	RB1-WT	7.45955
Figure3A	TCGA_LUAD	RB1_mRNA	RB1-WT	3.77997
Figure3A	TCGA_LUAD	RB1_mRNA	RB1-WT	10.7055
Figure3A	TCGA_LUAD	RB1_mRNA	RB1-WT	8.79217
Figure3A	TCGA_LUAD	RB1_mRNA	RB1-WT	5.56776
Figure3A	TCGA_LUAD	RB1_mRNA	RB1-WT	4.75618
Figure3A	TCGA_LUAD	RB1_mRNA	RB1-WT	3.81044
Figure3A	TCGA_LUAD	RB1_mRNA	RB1-WT	3.4433
Figure3A	TCGA_LUAD	RB1_mRNA	RB1-WT	3.60677
Figure3A	TCGA_LUAD	RB1_mRNA	RB1-WT	9.90145
Figure3A	TCGA_LUAD	RB1_mRNA	RB1-WT	8.27275
Figure3A	TCGA_LUAD	RB1_mRNA	RB1-WT	4.72544
Figure3A	TCGA_LUAD	RB1_mRNA	RB1-WT	5.44091
Figure3A	TCGA_LUAD	RB1_mRNA	RB1-WT	9.2705
Figure3A	TCGA_LUAD	RB1_mRNA	RB1-WT	11.8516
Figure3A	TCGA_LUAD	RB1_mRNA	RB1-WT	9.02258
Figure3A	TCGA_LUAD	RB1_mRNA	RB1-WT	11.6442
Figure3A	TCGA_LUAD	RB1_mRNA	RB1-WT	13.4521
Figure3A	TCGA_LUAD	RB1_mRNA	RB1-WT	3.91009
Figure3A	TCGA_LUAD	RB1_mRNA	RB1-WT	4.71797
Figure3A	TCGA_LUAD	RB1_mRNA	RB1-WT	10.663
Figure3A	TCGA_LUAD	RB1_mRNA	RB1-WT	6.7939
Figure3A	TCGA_LUAD	RB1_mRNA	RB1-WT	2.35235
Figure3A	TCGA_LUAD	RB1_mRNA	RB1-WT	5.84531
Figure3A	TCGA_LUAD	RB1_mRNA	RB1-WT	4.53876
Figure3A	TCGA_LUAD	RB1_mRNA	RB1-WT	5.93395
Figure3A	TCGA_LUAD	RB1_mRNA	RB1-WT	8.19424
Figure3A	TCGA_LUAD	RB1_mRNA	RB1-WT	4.10541
Figure3A	TCGA_LUAD	RB1_mRNA	RB1-WT	7.75899
Figure3A	TCGA_LUAD	RB1_mRNA	RB1-WT	7.32484
Figure3A	TCGA_LUAD	RB1_mRNA	RB1-WT	12.638
Figure3A	TCGA_LUAD	RB1_mRNA	RB1-WT	9.697
Figure3A	TCGA_LUAD	RB1_mRNA	RB1-WT	6.34514
Figure3A	TCGA_LUAD	RB1_mRNA	RB1-WT	7.84269
Figure3A	TCGA_LUAD	RB1_mRNA	RB1-WT	10.7399
Figure3A	TCGA_LUAD	RB1_mRNA	RB1-WT	8.69371
Figure3A	TCGA_LUAD	RB1_mRNA	RB1-WT	2.50708
Figure3A	TCGA_LUAD	RB1_mRNA	RB1-WT	6.30136
Figure3A	TCGA_LUAD	RB1_mRNA	RB1-WT	5.84268
Figure3A	TCGA_LUAD	RB1_mRNA	RB1-WT	11.5327
Figure3A	TCGA_LUAD	RB1_mRNA	RB1-WT	10.142
Figure3A	TCGA_LUAD	RB1_mRNA	RB1-WT	6.13742
Figure3A	TCGA_LUAD	RB1_mRNA	RB1-WT	8.82431
Figure3A	TCGA_LUAD	RB1_mRNA	RB1-WT	10.4916
Figure3A	TCGA_LUAD	RB1_mRNA	RB1-WT	8.5674
Figure3A	TCGA_LUAD	RB1_mRNA	RB1-WT	8.51499
Figure3A	TCGA_LUAD	RB1_mRNA	RB1-WT	3.84979
Figure3A	TCGA_LUAD	RB1_mRNA	RB1-WT	7.5803
Figure3A	TCGA_LUAD	RB1_mRNA	RB1-WT	6.03412
Figure3A	TCGA_LUAD	RB1_mRNA	RB1-WT	6.24982
Figure3A	TCGA_LUAD	RB1_mRNA	RB1-WT	8.3152
Figure3A	TCGA_LUAD	RB1_mRNA	RB1-WT	6.46322
Figure3A	TCGA_LUAD	RB1_mRNA	RB1-WT	4.99041
Figure3A	TCGA_LUAD	RB1_mRNA	RB1-WT	6.84589
Figure3A	TCGA_LUAD	RB1_mRNA	RB1-WT	5.45126
Figure3A	TCGA_LUAD	RB1_mRNA	RB1-WT	9.79421
Figure3A	TCGA_LUAD	RB1_mRNA	RB1-WT	3.65657
Figure3A	TCGA_LUAD	RB1_mRNA	RB1-WT	9.75811
Figure3A	TCGA_LUAD	RB1_mRNA	RB1-WT	8.20153
Figure3A	TCGA_LUAD	RB1_mRNA	RB1-WT	3.43435
Figure3A	TCGA_LUAD	RB1_mRNA	RB1-WT	6.82227
Figure3A	TCGA_LUAD	RB1_mRNA	RB1-WT	6.93481
Figure3A	TCGA_LUAD	RB1_mRNA	RB1-WT	9.69862
Figure3A	TCGA_LUAD	RB1_mRNA	RB1-WT	12.9983
Figure3A	TCGA_LUAD	RB1_mRNA	RB1-WT	6.39804
Figure3A	TCGA_LUAD	RB1_mRNA	RB1-WT	4.54044
Figure3A	TCGA_LUAD	RB1_mRNA	RB1-WT	9.15697
Figure3A	TCGA_LUAD	RB1_mRNA	RB1-WT	4.22003
Figure3A	TCGA_LUAD	RB1_mRNA	RB1-WT	13.5947
Figure3A	TCGA_LUAD	RB1_mRNA	RB1-WT	3.48041
Figure3A	TCGA_LUAD	RB1_mRNA	RB1-WT	9.41787
Figure3A	TCGA_LUAD	RB1_mRNA	RB1-WT	7.94373
Figure3A	TCGA_LUAD	RB1_mRNA	RB1-WT	7.7963
Figure3A	TCGA_LUAD	RB1_mRNA	RB1-WT	9.08551
Figure3A	TCGA_LUAD	RB1_mRNA	RB1-WT	19.555
Figure3A	TCGA_LUAD	RB1_mRNA	RB1-WT	11.4221
Figure3A	TCGA_LUAD	RB1_mRNA	RB1-WT	18.4069
Figure3A	TCGA_LUAD	RB1_mRNA	RB1-WT	26.5447
Figure3A	TCGA_LUAD	RB1_mRNA	RB1-WT	10.4248
Figure3A	TCGA_LUAD	RB1_mRNA	RB1-WT	9.41645
Figure3A	TCGA_LUAD	RB1_mRNA	RB1-WT	9.35253
Figure3A	TCGA_LUAD	RB1_mRNA	RB1-WT	4.67174
Figure3A	TCGA_LUAD	RB1_mRNA	RB1-WT	8.91918
Figure3A	TCGA_LUAD	RB1_mRNA	RB1-WT	0.944999
Figure3A	TCGA_LUAD	RB1_mRNA	RB1-WT	2.88327
Figure3A	TCGA_LUAD	RB1_mRNA	RB1-WT	8.72903
Figure3A	TCGA_LUAD	RB1_mRNA	RB1-WT	10.2829
Figure3A	TCGA_LUAD	RB1_mRNA	RB1-WT	11.7587
Figure3A	TCGA_LUAD	RB1_mRNA	RB1-WT	7.51995
Figure3A	TCGA_LUAD	RB1_mRNA	RB1-WT	8.06929
Figure3A	TCGA_LUAD	RB1_mRNA	RB1-WT	6.72247
Figure3A	TCGA_LUAD	RB1_mRNA	RB1-WT	4.96486
Figure3A	TCGA_LUAD	RB1_mRNA	RB1-WT	6.93358
Figure3A	TCGA_LUAD	RB1_mRNA	RB1-WT	9.91265
Figure3A	TCGA_LUAD	RB1_mRNA	RB1-WT	9.63932
Figure3A	TCGA_LUAD	RB1_mRNA	RB1-WT	11.6571
Figure3A	TCGA_LUAD	RB1_mRNA	RB1-WT	9.21726
Figure3A	TCGA_LUAD	RB1_mRNA	RB1-WT	8.77682
Figure3A	TCGA_LUAD	RB1_mRNA	RB1-WT	15.5326
Figure3A	TCGA_LUAD	RB1_mRNA	RB1-WT	12.8583
Figure3A	TCGA_LUAD	RB1_mRNA	RB1-WT	7.45362
Figure3A	TCGA_LUAD	RB1_mRNA	RB1-WT	12.4502
Figure3A	TCGA_LUAD	RB1_mRNA	RB1-WT	11.4904
Figure3A	TCGA_LUAD	RB1_mRNA	RB1-WT	8.04192
Figure3A	TCGA_LUAD	RB1_mRNA	RB1-WT	2.04432
Figure3A	TCGA_LUAD	RB1_mRNA	RB1-WT	3.72513
Figure3A	TCGA_LUAD	RB1_mRNA	RB1-WT	12.2583
Figure3A	TCGA_LUAD	RB1_mRNA	RB1-WT	13.112
Figure3A	TCGA_LUAD	RB1_mRNA	RB1-WT	10.8297
Figure3A	TCGA_LUAD	RB1_mRNA	RB1-WT	7.08795
Figure3A	TCGA_LUAD	RB1_mRNA	RB1-WT	8.25997
Figure3A	TCGA_LUAD	RB1_mRNA	RB1-WT	5.39276
Figure3A	TCGA_LUAD	RB1_mRNA	RB1-WT	7.13774
Figure3A	TCGA_LUAD	RB1_mRNA	RB1-WT	7.16644
Figure3A	TCGA_LUAD	RB1_mRNA	RB1-WT	6.07988
Figure3A	TCGA_LUAD	RB1_mRNA	RB1-WT	6.70646
Figure3A	TCGA_LUAD	RB1_mRNA	RB1-WT	4.46614
Figure3A	TCGA_LUAD	RB1_mRNA	RB1-WT	12.8517
Figure3A	TCGA_LUAD	RB1_mRNA	RB1-WT	9.31696
Figure3A	TCGA_LUAD	RB1_mRNA	RB1-WT	7.6883
Figure3A	TCGA_LUAD	RB1_mRNA	RB1-WT	6.78496
Figure3A	TCGA_LUAD	RB1_mRNA	RB1-WT	8.80367
Figure3A	TCGA_LUAD	RB1_mRNA	RB1-WT	8.78126
Figure3A	TCGA_LUAD	RB1_mRNA	RB1-WT	7.39558
Figure3A	TCGA_LUAD	RB1_mRNA	RB1-WT	9.26365
Figure3A	TCGA_LUAD	RB1_mRNA	RB1-WT	6.70613
Figure3A	TCGA_LUAD	RB1_mRNA	RB1-WT	7.96206
Figure3A	TCGA_LUAD	RB1_mRNA	RB1-WT	7.08014
Figure3A	TCGA_LUAD	RB1_mRNA	RB1-WT	12.139
Figure3A	TCGA_LUAD	RB1_mRNA	RB1-WT	6.97702
Figure3A	TCGA_LUAD	RB1_mRNA	RB1-WT	9.59587
Figure3A	TCGA_LUAD	RB1_mRNA	RB1-WT	7.20112
Figure3A	TCGA_LUAD	RB1_mRNA	RB1-WT	5.0947
Figure3A	TCGA_LUAD	RB1_mRNA	RB1-WT	5.05791
Figure3A	TCGA_LUAD	RB1_mRNA	RB1-WT	3.95325
Figure3A	TCGA_LUAD	RB1_mRNA	RB1-WT	8.14741
Figure3A	TCGA_LUAD	RB1_mRNA	RB1-WT	8.29826
Figure3A	TCGA_LUAD	RB1_mRNA	RB1-WT	14.3939
Figure3A	TCGA_LUAD	RB1_mRNA	RB1-WT	6.74532
Figure3A	TCGA_LUAD	RB1_mRNA	RB1-WT	7.87291
Figure3A	TCGA_LUAD	RB1_mRNA	RB1-WT	5.08299
Figure3A	TCGA_LUAD	RB1_mRNA	RB1-WT	5.93206
Figure3A	TCGA_LUAD	RB1_mRNA	RB1-WT	11.8776
Figure3A	TCGA_LUAD	RB1_mRNA	RB1-WT	7.88215
Figure3A	TCGA_LUAD	RB1_mRNA	RB1-WT	6.91835
Figure3A	TCGA_LUAD	RB1_mRNA	RB1-WT	9.25131
Figure3A	TCGA_LUAD	RB1_mRNA	RB1-WT	10.4246
Figure3A	TCGA_LUAD	RB1_mRNA	RB1-WT	8.13226
Figure3A	TCGA_LUAD	RB1_mRNA	RB1-WT	6.57255
Figure3A	TCGA_LUAD	RB1_mRNA	RB1-WT	8.04386
Figure3A	TCGA_LUAD	RB1_mRNA	RB1-WT	5.60193
Figure3A	TCGA_LUAD	RB1_mRNA	RB1-WT	5.74202
Figure3A	TCGA_LUAD	RB1_mRNA	RB1-WT	4.1233
Figure3A	TCGA_LUAD	RB1_mRNA	RB1-WT	7.85909
Figure3A	TCGA_LUAD	RB1_mRNA	RB1-WT	6.07514
Figure3A	TCGA_LUAD	RB1_mRNA	RB1-WT	10.5527
Figure3A	TCGA_LUAD	RB1_mRNA	RB1-WT	6.53786
Figure3A	TCGA_LUAD	RB1_mRNA	RB1-WT	8.34532
Figure3A	TCGA_LUAD	RB1_mRNA	RB1-WT	5.35409
Figure3A	TCGA_LUAD	RB1_mRNA	RB1-WT	5.02391
Figure3A	TCGA_LUAD	RB1_mRNA	RB1-WT	7.67065
Figure3A	TCGA_LUAD	RB1_mRNA	RB1-WT	4.71383
Figure3A	TCGA_LUAD	RB1_mRNA	RB1-WT	6.48907
Figure3A	TCGA_LUAD	RB1_mRNA	RB1-WT	6.8807
Figure3A	TCGA_LUAD	RB1_mRNA	RB1-WT	6.87628
Figure3A	TCGA_LUAD	RB1_mRNA	RB1-WT	7.68681
Figure3A	TCGA_LUAD	RB1_mRNA	RB1-WT	7.1948
Figure3A	TCGA_LUAD	RB1_mRNA	RB1-WT	12.0551
Figure3A	TCGA_LUAD	RB1_mRNA	RB1-WT	8.68318
Figure3A	TCGA_LUAD	RB1_mRNA	RB1-WT	5.79598
Figure3A	TCGA_LUAD	RB1_mRNA	RB1-WT	8.97523
Figure3A	TCGA_LUAD	RB1_mRNA	RB1-WT	6.82444
Figure3A	TCGA_LUAD	RB1_mRNA	RB1-WT	8.96488
Figure3A	TCGA_LUAD	RB1_mRNA	RB1-WT	8.54777
Figure3A	TCGA_LUAD	RB1_mRNA	RB1-WT	2.80873
Figure3A	TCGA_LUAD	RB1_mRNA	RB1-WT	2.35299
Figure3A	TCGA_LUAD	RB1_mRNA	RB1-WT	11.6123
Figure3A	TCGA_LUAD	RB1_mRNA	RB1-WT	9.30861
Figure3A	TCGA_LUAD	RB1_mRNA	RB1-WT	7.03989
Figure3A	TCGA_LUAD	RB1_mRNA	RB1-WT	6.46513
Figure3A	TCGA_LUAD	RB1_mRNA	RB1-WT	7.32279
Figure3A	TCGA_LUAD	RB1_mRNA	RB1-WT	4.79557
Figure3A	TCGA_LUAD	RB1_mRNA	RB1-WT	7.52331
Figure3A	TCGA_LUAD	RB1_mRNA	RB1-WT	12.6895
Figure3A	TCGA_LUAD	RB1_mRNA	RB1-WT	8.52832
Figure3A	TCGA_LUAD	RB1_mRNA	RB1-WT	12.0044
Figure3A	TCGA_LUAD	RB1_mRNA	RB1-WT	10.8397
Figure3A	TCGA_LUAD	RB1_mRNA	RB1-WT	10.8634
Figure3A	TCGA_LUAD	RB1_mRNA	RB1-WT	15.1279
Figure3A	TCGA_LUAD	RB1_mRNA	RB1-WT	5.83997
Figure3A	TCGA_LUAD	RB1_mRNA	RB1-WT	7.08243
Figure3A	TCGA_LUAD	RB1_mRNA	RB1-WT	7.43867
Figure3A	TCGA_LUAD	RB1_mRNA	RB1-WT	10.4674
Figure3A	TCGA_LUAD	RB1_mRNA	RB1-WT	7.8033
Figure3A	TCGA_LUAD	RB1_mRNA	RB1-WT	4.37109
Figure3A	TCGA_LUAD	RB1_mRNA	RB1-WT	8.44857
Figure3A	TCGA_LUAD	RB1_mRNA	RB1-WT	3.85319
Figure3A	TCGA_LUAD	RB1_mRNA	RB1-WT	7.76665
Figure3A	TCGA_LUAD	RB1_mRNA	RB1-WT	7.25518
Figure3A	TCGA_LUAD	RB1_mRNA	RB1-WT	8.53283
Figure3A	TCGA_LUAD	RB1_mRNA	RB1-WT	7.42639
Figure3A	TCGA_LUAD	RB1_mRNA	RB1-WT	14.5423
Figure3A	TCGA_LUAD	RB1_mRNA	RB1-WT	11.51
Figure3A	TCGA_LUAD	RB1_mRNA	RB1-WT	7.29988
Figure3A	TCGA_LUAD	RB1_mRNA	RB1-WT	8.39672
Figure3A	TCGA_LUAD	RB1_mRNA	RB1-WT	15.4711
Figure3A	TCGA_LUAD	RB1_mRNA	RB1-WT	7.07777
Figure3A	TCGA_LUAD	RB1_mRNA	RB1-WT	6.28172
Figure3A	TCGA_LUAD	RB1_mRNA	RB1-WT	6.77005
Figure3A	TCGA_LUAD	RB1_mRNA	RB1-WT	9.05433
Figure3A	TCGA_LUAD	RB1_mRNA	RB1-WT	7.49937
Figure3A	TCGA_LUAD	RB1_mRNA	RB1-WT	6.49457
Figure3A	TCGA_LUAD	RB1_mRNA	RB1-WT	9.28626
Figure3A	TCGA_LUAD	RB1_mRNA	RB1-WT	6.58892
Figure3A	TCGA_LUAD	RB1_mRNA	RB1-WT	4.18252
Figure3A	TCGA_LUAD	RB1_mRNA	RB1-WT	9.99812
Figure3A	TCGA_LUAD	RB1_mRNA	RB1-WT	6.74457
Figure3A	TCGA_LUAD	RB1_mRNA	RB1-WT	7.40042
Figure3A	TCGA_LUAD	RB1_mRNA	RB1-WT	1.69677
Figure3A	TCGA_LUAD	RB1_mRNA	RB1-WT	11.4869
Figure3A	TCGA_LUAD	RB1_mRNA	RB1-WT	7.47832
Figure3A	TCGA_LUAD	RB1_mRNA	RB1-WT	4.19693
Figure3A	TCGA_LUAD	RB1_mRNA	RB1-WT	4.13975
Figure3A	TCGA_LUAD	RB1_mRNA	RB1-WT	13.1318
Figure3A	TCGA_LUAD	RB1_mRNA	RB1-WT	20.7723
Figure3A	TCGA_LUAD	RB1_mRNA	RB1-WT	7.21523
Figure3A	TCGA_LUAD	RB1_mRNA	RB1-WT	5.12173
Figure3A	TCGA_LUAD	RB1_mRNA	RB1-WT	10.7946
Figure3A	TCGA_LUAD	RB1_mRNA	RB1-WT	6.64539
Figure3A	TCGA_LUAD	RB1_mRNA	RB1-WT	3.3163
Figure3A	TCGA_LUAD	RB1_mRNA	RB1-WT	8.30052
Figure3A	TCGA_LUAD	RB1_mRNA	RB1-WT	9.38524
Figure3A	TCGA_LUAD	RB1_mRNA	RB1-WT	5.76316
Figure3A	TCGA_LUAD	RB1_mRNA	RB1-WT	5.70343
Figure3A	TCGA_LUAD	RB1_mRNA	RB1-WT	15.8752
Figure3A	TCGA_LUAD	RB1_mRNA	RB1-WT	10.639
Figure3A	TCGA_LUAD	RB1_mRNA	RB1-WT	4.73824
Figure3A	TCGA_LUAD	RB1_mRNA	RB1-WT	5.24071
Figure3A	TCGA_LUAD	RB1_mRNA	RB1-WT	7.49076
Figure3A	TCGA_LUAD	RB1_mRNA	RB1-WT	9.62051
Figure3A	TCGA_LUAD	RB1_mRNA	RB1-WT	7.24458
Figure3A	TCGA_LUAD	RB1_mRNA	RB1-WT	6.33614
Figure3A	TCGA_LUAD	RB1_mRNA	RB1-WT	14.3125
Figure3A	TCGA_LUAD	RB1_mRNA	RB1-WT	6.59514
Figure3A	TCGA_LUAD	RB1_mRNA	RB1-WT	7.2769
Figure3A	TCGA_LUAD	RB1_mRNA	RB1-WT	7.62134
Figure3A	TCGA_LUAD	RB1_mRNA	RB1-WT	11.6998
Figure3A	TCGA_LUAD	RB1_mRNA	RB1-WT	4.25361
Figure3A	TCGA_LUAD	RB1_mRNA	RB1-WT	11.328
Figure3A	TCGA_LUAD	RB1_mRNA	RB1-WT	6.17979
Figure3A	TCGA_LUAD	RB1_mRNA	RB1-WT	7.90519
Figure3A	TCGA_LUAD	RB1_mRNA	RB1-WT	6.21976
Figure3A	TCGA_LUAD	RB1_mRNA	RB1-WT	8.09584
Figure3A	TCGA_LUAD	RB1_mRNA	RB1-WT	14.135
Figure3A	TCGA_LUAD	RB1_mRNA	RB1-WT	9.60574
Figure3A	TCGA_LUAD	RB1_mRNA	RB1-WT	6.9687
Figure3A	TCGA_LUAD	RB1_mRNA	RB1-WT	8.3524
Figure3A	TCGA_LUAD	RB1_mRNA	RB1-WT	3.53446
Figure3A	TCGA_LUAD	RB1_mRNA	RB1-WT	7.63872
Figure3A	TCGA_LUAD	RB1_mRNA	RB1-WT	8.49155
Figure3A	TCGA_LUAD	RB1_mRNA	RB1-WT	11.0208
Figure3A	TCGA_LUAD	RB1_mRNA	RB1-WT	8.12364
Figure3A	TCGA_LUAD	RB1_mRNA	RB1-WT	6.84935
Figure3A	TCGA_LUAD	RB1_mRNA	RB1-WT	13.5795
Figure3A	TCGA_LUAD	RB1_mRNA	RB1-WT	5.74006
Figure3A	TCGA_LUAD	RB1_mRNA	RB1-WT	10.4518
Figure3A	TCGA_LUAD	RB1_mRNA	RB1-WT	5.51801
Figure3A	TCGA_LUAD	RB1_mRNA	RB1-WT	8.48777
Figure3A	TCGA_LUAD	RB1_mRNA	RB1-WT	3.81267
Figure3A	TCGA_LUAD	RB1_mRNA	RB1-WT	7.47916
Figure3A	TCGA_LUAD	RB1_mRNA	RB1-WT	4.46735
Figure3A	TCGA_LUAD	RB1_mRNA	RB1-WT	13.4532
Figure3A	TCGA_LUAD	RB1_mRNA	RB1-WT	2.51468
Figure3A	TCGA_LUAD	RB1_mRNA	RB1-WT	7.92961
Figure3A	TCGA_LUAD	RB1_mRNA	RB1-WT	5.54162
Figure3A	TCGA_LUAD	RB1_mRNA	RB1-WT	7.32993
Figure3A	TCGA_LUAD	RB1_mRNA	RB1-WT	3.67213
Figure3A	TCGA_LUAD	RB1_mRNA	RB1-WT	8.47634
Figure3A	TCGA_LUAD	RB1_mRNA	RB1-WT	8.45265
Figure3A	TCGA_LUAD	RB1_mRNA	RB1-WT	22.0577
Figure3A	TCGA_LUAD	RB1_mRNA	RB1-WT	10.2341
Figure3A	TCGA_LUAD	RB1_mRNA	RB1-WT	13.8192
Figure3A	TCGA_LUAD	RB1_mRNA	RB1-WT	13.3451
Figure3A	TCGA_LUAD	RB1_mRNA	RB1-WT	5.79148
Figure3A	TCGA_LUAD	RB1_mRNA	RB1-WT	15.7998
Figure3A	TCGA_LUAD	RB1_mRNA	RB1-WT	11.3594
Figure3A	TCGA_LUAD	RB1_mRNA	RB1-WT	6.93249
Figure3A	TCGA_LUAD	RB1_mRNA	RB1-WT	6.61215
Figure3A	TCGA_LUAD	RB1_mRNA	RB1-WT	6.58523
Figure3A	TCGA_LUAD	RB1_mRNA	RB1-WT	7.30868
Figure3A	TCGA_LUAD	RB1_mRNA	RB1-WT	7.35344
Figure3A	TCGA_LUAD	RB1_mRNA	RB1-WT	10.4167
Figure3A	TCGA_LUAD	RB1_mRNA	RB1-WT	7.71154
Figure3A	TCGA_LUAD	RB1_mRNA	RB1-WT	5.59199
Figure3A	TCGA_LUAD	RB1_mRNA	RB1-WT	4.07669
Figure3A	TCGA_LUAD	RB1_mRNA	RB1-WT	13.673
Figure3A	TCGA_LUAD	RB1_mRNA	RB1-WT	8.0628
Figure3A	TCGA_LUAD	RB1_mRNA	RB1-WT	8.92816
Figure3A	TCGA_LUAD	RB1_mRNA	RB1-WT	7.70296
Figure3A	TCGA_LUAD	RB1_mRNA	RB1-WT	6.12698
Figure3A	TCGA_LUAD	RB1_mRNA	RB1-WT	11.3812
Figure3A	TCGA_LUAD	RB1_mRNA	RB1-WT	7.89927
Figure3A	TCGA_LUAD	RB1_mRNA	RB1-WT	7.52774
Figure3A	TCGA_LUAD	RB1_mRNA	RB1-WT	9.47947
Figure3A	TCGA_LUAD	RB1_mRNA	RB1-WT	7.82819
Figure3A	TCGA_LUAD	RB1_mRNA	RB1-WT	7.29104
Figure3A	TCGA_LUAD	RB1_mRNA	RB1-WT	11.9825
Figure3A	TCGA_LUAD	RB1_mRNA	RB1-WT	1.87826
Figure3A	TCGA_LUAD	RB1_mRNA	RB1-WT	9.18694
Figure3A	TCGA_LUAD	RB1_mRNA	RB1-WT	10.9545
Figure3A	TCGA_LUAD	RB1_mRNA	RB1-WT	4.58275
Figure3A	TCGA_LUAD	RB1_mRNA	RB1-WT	10.594
Figure3A	TCGA_LUAD	RB1_mRNA	RB1-WT	9.95886
Figure3A	TCGA_LUAD	RB1_mRNA	RB1-WT	9.24698
Figure3A	TCGA_LUAD	RB1_mRNA	RB1-WT	8.05427
Figure3A	TCGA_LUAD	RB1_mRNA	RB1-WT	6.78052
Figure3A	TCGA_LUAD	RB1_mRNA	RB1-WT	8.5833
Figure3A	TCGA_LUAD	RB1_mRNA	RB1-WT	7.37741
Figure3A	TCGA_LUAD	RB1_mRNA	RB1-WT	1.58324
Figure3A	TCGA_LUAD	RB1_mRNA	RB1-WT	2.756
Figure3A	TCGA_LUAD	RB1_mRNA	RB1-WT	8.05868
Figure3A	TCGA_LUAD	RB1_mRNA	RB1-WT	12.9992
Figure3A	TCGA_LUAD	RB1_mRNA	RB1-WT	6.62347
Figure3A	TCGA_LUAD	RB1_mRNA	RB1-WT	8.3376
Figure3A	TCGA_LUAD	RB1_mRNA	RB1-WT	8.6432
Figure3A	TCGA_LUAD	RB1_mRNA	RB1-WT	8.15073
Figure3A	TCGA_LUAD	RB1_mRNA	RB1-WT	6.52612
Figure3A	TCGA_LUAD	RB1_mRNA	RB1-WT	6.88468
Figure3A	TCGA_LUAD	RB1_mRNA	RB1-WT	8.06817
Figure3A	TCGA_LUSC	RB1_mRNA	RB1-MUT	3.49364
Figure3A	TCGA_LUSC	RB1_mRNA	RB1-MUT	5.34384
Figure3A	TCGA_LUSC	RB1_mRNA	RB1-MUT	44.0372
Figure3A	TCGA_LUSC	RB1_mRNA	RB1-MUT	2.77335
Figure3A	TCGA_LUSC	RB1_mRNA	RB1-MUT	10.8687
Figure3A	TCGA_LUSC	RB1_mRNA	RB1-MUT	5.23812
Figure3A	TCGA_LUSC	RB1_mRNA	RB1-MUT	3.7807
Figure3A	TCGA_LUSC	RB1_mRNA	RB1-MUT	2.21957
Figure3A	TCGA_LUSC	RB1_mRNA	RB1-MUT	2.38985
Figure3A	TCGA_LUSC	RB1_mRNA	RB1-MUT	5.06701
Figure3A	TCGA_LUSC	RB1_mRNA	RB1-MUT	0.936782
Figure3A	TCGA_LUSC	RB1_mRNA	RB1-MUT	6.43249
Figure3A	TCGA_LUSC	RB1_mRNA	RB1-MUT	1.98789
Figure3A	TCGA_LUSC	RB1_mRNA	RB1-MUT	3.34107
Figure3A	TCGA_LUSC	RB1_mRNA	RB1-MUT	11.8787
Figure3A	TCGA_LUSC	RB1_mRNA	RB1-MUT	2.27564
Figure3A	TCGA_LUSC	RB1_mRNA	RB1-MUT	3.05648
Figure3A	TCGA_LUSC	RB1_mRNA	RB1-MUT	5.76909
Figure3A	TCGA_LUSC	RB1_mRNA	RB1-MUT	2.83727
Figure3A	TCGA_LUSC	RB1_mRNA	RB1-MUT	4.64241
Figure3A	TCGA_LUSC	RB1_mRNA	RB1-MUT	14.9228
Figure3A	TCGA_LUSC	RB1_mRNA	RB1-MUT	3.11877
Figure3A	TCGA_LUSC	RB1_mRNA	RB1-MUT	12.4199
Figure3A	TCGA_LUSC	RB1_mRNA	RB1-MUT	4.04227
Figure3A	TCGA_LUSC	RB1_mRNA	RB1-MUT	6.43419
Figure3A	TCGA_LUSC	RB1_mRNA	RB1-MUT	4.74585
Figure3A	TCGA_LUSC	RB1_mRNA	RB1-MUT	1.03529
Figure3A	TCGA_LUSC	RB1_mRNA	RB1-MUT	12.523
Figure3A	TCGA_LUSC	RB1_mRNA	RB1-MUT	3.08822
Figure3A	TCGA_LUSC	RB1_mRNA	RB1-MUT	4.40046
Figure3A	TCGA_LUSC	RB1_mRNA	RB1-MUT	20.8579
Figure3A	TCGA_LUSC	RB1_mRNA	RB1-MUT	11.8445
Figure3A	TCGA_LUSC	RB1_mRNA	RB1-MUT	3.37469
Figure3A	TCGA_LUSC	RB1_mRNA	RB1-WT	6.28169
Figure3A	TCGA_LUSC	RB1_mRNA	RB1-WT	14.4416
Figure3A	TCGA_LUSC	RB1_mRNA	RB1-WT	9.66817
Figure3A	TCGA_LUSC	RB1_mRNA	RB1-WT	8.46267
Figure3A	TCGA_LUSC	RB1_mRNA	RB1-WT	17.8986
Figure3A	TCGA_LUSC	RB1_mRNA	RB1-WT	14.1293
Figure3A	TCGA_LUSC	RB1_mRNA	RB1-WT	14.7178
Figure3A	TCGA_LUSC	RB1_mRNA	RB1-WT	9.43085
Figure3A	TCGA_LUSC	RB1_mRNA	RB1-WT	11.4073
Figure3A	TCGA_LUSC	RB1_mRNA	RB1-WT	8.40078
Figure3A	TCGA_LUSC	RB1_mRNA	RB1-WT	20.6865
Figure3A	TCGA_LUSC	RB1_mRNA	RB1-WT	12.9361
Figure3A	TCGA_LUSC	RB1_mRNA	RB1-WT	14.6799
Figure3A	TCGA_LUSC	RB1_mRNA	RB1-WT	9.50813
Figure3A	TCGA_LUSC	RB1_mRNA	RB1-WT	8.72898
Figure3A	TCGA_LUSC	RB1_mRNA	RB1-WT	18.9942
Figure3A	TCGA_LUSC	RB1_mRNA	RB1-WT	12.1664
Figure3A	TCGA_LUSC	RB1_mRNA	RB1-WT	17.784
Figure3A	TCGA_LUSC	RB1_mRNA	RB1-WT	16.298
Figure3A	TCGA_LUSC	RB1_mRNA	RB1-WT	19.0679
Figure3A	TCGA_LUSC	RB1_mRNA	RB1-WT	13.3215
Figure3A	TCGA_LUSC	RB1_mRNA	RB1-WT	10.1204
Figure3A	TCGA_LUSC	RB1_mRNA	RB1-WT	6.67008
Figure3A	TCGA_LUSC	RB1_mRNA	RB1-WT	8.18974
Figure3A	TCGA_LUSC	RB1_mRNA	RB1-WT	11.7852
Figure3A	TCGA_LUSC	RB1_mRNA	RB1-WT	5.45472
Figure3A	TCGA_LUSC	RB1_mRNA	RB1-WT	10.5176
Figure3A	TCGA_LUSC	RB1_mRNA	RB1-WT	9.28163
Figure3A	TCGA_LUSC	RB1_mRNA	RB1-WT	3.20086
Figure3A	TCGA_LUSC	RB1_mRNA	RB1-WT	12.6542
Figure3A	TCGA_LUSC	RB1_mRNA	RB1-WT	8.34852
Figure3A	TCGA_LUSC	RB1_mRNA	RB1-WT	9.0664
Figure3A	TCGA_LUSC	RB1_mRNA	RB1-WT	8.72987
Figure3A	TCGA_LUSC	RB1_mRNA	RB1-WT	8.07462
Figure3A	TCGA_LUSC	RB1_mRNA	RB1-WT	17.6369
Figure3A	TCGA_LUSC	RB1_mRNA	RB1-WT	11.4106
Figure3A	TCGA_LUSC	RB1_mRNA	RB1-WT	8.16247
Figure3A	TCGA_LUSC	RB1_mRNA	RB1-WT	18.0792
Figure3A	TCGA_LUSC	RB1_mRNA	RB1-WT	8.2527
Figure3A	TCGA_LUSC	RB1_mRNA	RB1-WT	13.7608
Figure3A	TCGA_LUSC	RB1_mRNA	RB1-WT	10.1176
Figure3A	TCGA_LUSC	RB1_mRNA	RB1-WT	15.9534
Figure3A	TCGA_LUSC	RB1_mRNA	RB1-WT	12.4
Figure3A	TCGA_LUSC	RB1_mRNA	RB1-WT	5.97258
Figure3A	TCGA_LUSC	RB1_mRNA	RB1-WT	8.99812
Figure3A	TCGA_LUSC	RB1_mRNA	RB1-WT	10.5814
Figure3A	TCGA_LUSC	RB1_mRNA	RB1-WT	17.5507
Figure3A	TCGA_LUSC	RB1_mRNA	RB1-WT	7.44176
Figure3A	TCGA_LUSC	RB1_mRNA	RB1-WT	3.48008
Figure3A	TCGA_LUSC	RB1_mRNA	RB1-WT	10.5133
Figure3A	TCGA_LUSC	RB1_mRNA	RB1-WT	14.6964
Figure3A	TCGA_LUSC	RB1_mRNA	RB1-WT	6.57459
Figure3A	TCGA_LUSC	RB1_mRNA	RB1-WT	9.84371
Figure3A	TCGA_LUSC	RB1_mRNA	RB1-WT	3.89912
Figure3A	TCGA_LUSC	RB1_mRNA	RB1-WT	8.86512
Figure3A	TCGA_LUSC	RB1_mRNA	RB1-WT	9.06129
Figure3A	TCGA_LUSC	RB1_mRNA	RB1-WT	12.1387
Figure3A	TCGA_LUSC	RB1_mRNA	RB1-WT	12.7238
Figure3A	TCGA_LUSC	RB1_mRNA	RB1-WT	11.5559
Figure3A	TCGA_LUSC	RB1_mRNA	RB1-WT	17.9534
Figure3A	TCGA_LUSC	RB1_mRNA	RB1-WT	7.05433
Figure3A	TCGA_LUSC	RB1_mRNA	RB1-WT	7.96337
Figure3A	TCGA_LUSC	RB1_mRNA	RB1-WT	9.27031
Figure3A	TCGA_LUSC	RB1_mRNA	RB1-WT	8.66205
Figure3A	TCGA_LUSC	RB1_mRNA	RB1-WT	12.1086
Figure3A	TCGA_LUSC	RB1_mRNA	RB1-WT	8.044
Figure3A	TCGA_LUSC	RB1_mRNA	RB1-WT	24.5815
Figure3A	TCGA_LUSC	RB1_mRNA	RB1-WT	18.2373
Figure3A	TCGA_LUSC	RB1_mRNA	RB1-WT	17.6962
Figure3A	TCGA_LUSC	RB1_mRNA	RB1-WT	13.5951
Figure3A	TCGA_LUSC	RB1_mRNA	RB1-WT	10.705
Figure3A	TCGA_LUSC	RB1_mRNA	RB1-WT	12.9927
Figure3A	TCGA_LUSC	RB1_mRNA	RB1-WT	16.8672
Figure3A	TCGA_LUSC	RB1_mRNA	RB1-WT	9.99763
Figure3A	TCGA_LUSC	RB1_mRNA	RB1-WT	12.0549
Figure3A	TCGA_LUSC	RB1_mRNA	RB1-WT	5.60948
Figure3A	TCGA_LUSC	RB1_mRNA	RB1-WT	9.90393
Figure3A	TCGA_LUSC	RB1_mRNA	RB1-WT	9.8398
Figure3A	TCGA_LUSC	RB1_mRNA	RB1-WT	8.39684
Figure3A	TCGA_LUSC	RB1_mRNA	RB1-WT	13.2418
Figure3A	TCGA_LUSC	RB1_mRNA	RB1-WT	19.6748
Figure3A	TCGA_LUSC	RB1_mRNA	RB1-WT	5.55437
Figure3A	TCGA_LUSC	RB1_mRNA	RB1-WT	2.15335
Figure3A	TCGA_LUSC	RB1_mRNA	RB1-WT	18.8383
Figure3A	TCGA_LUSC	RB1_mRNA	RB1-WT	11.9538
Figure3A	TCGA_LUSC	RB1_mRNA	RB1-WT	9.41774
Figure3A	TCGA_LUSC	RB1_mRNA	RB1-WT	7.24287
Figure3A	TCGA_LUSC	RB1_mRNA	RB1-WT	6.32352
Figure3A	TCGA_LUSC	RB1_mRNA	RB1-WT	12.7543
Figure3A	TCGA_LUSC	RB1_mRNA	RB1-WT	4.88475
Figure3A	TCGA_LUSC	RB1_mRNA	RB1-WT	11.2338
Figure3A	TCGA_LUSC	RB1_mRNA	RB1-WT	8.19276
Figure3A	TCGA_LUSC	RB1_mRNA	RB1-WT	6.21561
Figure3A	TCGA_LUSC	RB1_mRNA	RB1-WT	7.78517
Figure3A	TCGA_LUSC	RB1_mRNA	RB1-WT	11.1179
Figure3A	TCGA_LUSC	RB1_mRNA	RB1-WT	11.6756
Figure3A	TCGA_LUSC	RB1_mRNA	RB1-WT	11.5903
Figure3A	TCGA_LUSC	RB1_mRNA	RB1-WT	4.41656
Figure3A	TCGA_LUSC	RB1_mRNA	RB1-WT	12.2252
Figure3A	TCGA_LUSC	RB1_mRNA	RB1-WT	9.42252
Figure3A	TCGA_LUSC	RB1_mRNA	RB1-WT	18.1842
Figure3A	TCGA_LUSC	RB1_mRNA	RB1-WT	6.18845
Figure3A	TCGA_LUSC	RB1_mRNA	RB1-WT	10.3604
Figure3A	TCGA_LUSC	RB1_mRNA	RB1-WT	12.6547
Figure3A	TCGA_LUSC	RB1_mRNA	RB1-WT	15.5888
Figure3A	TCGA_LUSC	RB1_mRNA	RB1-WT	13.3171
Figure3A	TCGA_LUSC	RB1_mRNA	RB1-WT	6.62592
Figure3A	TCGA_LUSC	RB1_mRNA	RB1-WT	4.38401
Figure3A	TCGA_LUSC	RB1_mRNA	RB1-WT	10.8228
Figure3A	TCGA_LUSC	RB1_mRNA	RB1-WT	11.9907
Figure3A	TCGA_LUSC	RB1_mRNA	RB1-WT	9.46741
Figure3A	TCGA_LUSC	RB1_mRNA	RB1-WT	14.8074
Figure3A	TCGA_LUSC	RB1_mRNA	RB1-WT	7.93188
Figure3A	TCGA_LUSC	RB1_mRNA	RB1-WT	8.26975
Figure3A	TCGA_LUSC	RB1_mRNA	RB1-WT	10.1126
Figure3A	TCGA_LUSC	RB1_mRNA	RB1-WT	9.8381
Figure3A	TCGA_LUSC	RB1_mRNA	RB1-WT	9.95677
Figure3A	TCGA_LUSC	RB1_mRNA	RB1-WT	7.34878
Figure3A	TCGA_LUSC	RB1_mRNA	RB1-WT	6.59229
Figure3A	TCGA_LUSC	RB1_mRNA	RB1-WT	11.4186
Figure3A	TCGA_LUSC	RB1_mRNA	RB1-WT	16.9349
Figure3A	TCGA_LUSC	RB1_mRNA	RB1-WT	11.6218
Figure3A	TCGA_LUSC	RB1_mRNA	RB1-WT	15.7251
Figure3A	TCGA_LUSC	RB1_mRNA	RB1-WT	7.47187
Figure3A	TCGA_LUSC	RB1_mRNA	RB1-WT	12.57
Figure3A	TCGA_LUSC	RB1_mRNA	RB1-WT	10.2478
Figure3A	TCGA_LUSC	RB1_mRNA	RB1-WT	10.02
Figure3A	TCGA_LUSC	RB1_mRNA	RB1-WT	11.5792
Figure3A	TCGA_LUSC	RB1_mRNA	RB1-WT	17.5072
Figure3A	TCGA_LUSC	RB1_mRNA	RB1-WT	3.20584
Figure3A	TCGA_LUSC	RB1_mRNA	RB1-WT	7.94972
Figure3A	TCGA_LUSC	RB1_mRNA	RB1-WT	9.73199
Figure3A	TCGA_LUSC	RB1_mRNA	RB1-WT	9.72353
Figure3A	TCGA_LUSC	RB1_mRNA	RB1-WT	10.3417
Figure3A	TCGA_LUSC	RB1_mRNA	RB1-WT	10.3523
Figure3A	TCGA_LUSC	RB1_mRNA	RB1-WT	9.53625
Figure3A	TCGA_LUSC	RB1_mRNA	RB1-WT	7.59141
Figure3A	TCGA_LUSC	RB1_mRNA	RB1-WT	2.58683
Figure3A	TCGA_LUSC	RB1_mRNA	RB1-WT	13.2331
Figure3A	TCGA_LUSC	RB1_mRNA	RB1-WT	22.1385
Figure3A	TCGA_LUSC	RB1_mRNA	RB1-WT	9.33292
Figure3A	TCGA_LUSC	RB1_mRNA	RB1-WT	8.97516
Figure3A	TCGA_LUSC	RB1_mRNA	RB1-WT	13.0285
Figure3A	TCGA_LUSC	RB1_mRNA	RB1-WT	8.52429
Figure3A	TCGA_LUSC	RB1_mRNA	RB1-WT	7.57139
Figure3A	TCGA_LUSC	RB1_mRNA	RB1-WT	10.3607
Figure3A	TCGA_LUSC	RB1_mRNA	RB1-WT	6.78109
Figure3A	TCGA_LUSC	RB1_mRNA	RB1-WT	15.6593
Figure3A	TCGA_LUSC	RB1_mRNA	RB1-WT	15.2929
Figure3A	TCGA_LUSC	RB1_mRNA	RB1-WT	6.61364
Figure3A	TCGA_LUSC	RB1_mRNA	RB1-WT	6.65961
Figure3A	TCGA_LUSC	RB1_mRNA	RB1-WT	6.92206
Figure3A	TCGA_LUSC	RB1_mRNA	RB1-WT	10.4023
Figure3A	TCGA_LUSC	RB1_mRNA	RB1-WT	8.60006
Figure3A	TCGA_LUSC	RB1_mRNA	RB1-WT	0.799017
Figure3A	TCGA_LUSC	RB1_mRNA	RB1-WT	6.28598
Figure3A	TCGA_LUSC	RB1_mRNA	RB1-WT	10.3357
Figure3A	TCGA_LUSC	RB1_mRNA	RB1-WT	12.3154
Figure3A	TCGA_LUSC	RB1_mRNA	RB1-WT	9.48415
Figure3A	TCGA_LUSC	RB1_mRNA	RB1-WT	5.35394
Figure3A	TCGA_LUSC	RB1_mRNA	RB1-WT	10.9954
Figure3A	TCGA_LUSC	RB1_mRNA	RB1-WT	10.6355
Figure3A	TCGA_LUSC	RB1_mRNA	RB1-WT	13.5505
Figure3A	TCGA_LUSC	RB1_mRNA	RB1-WT	10.3252
Figure3A	TCGA_LUSC	RB1_mRNA	RB1-WT	9.84005
Figure3A	TCGA_LUSC	RB1_mRNA	RB1-WT	10.9112
Figure3A	TCGA_LUSC	RB1_mRNA	RB1-WT	16.1369
Figure3A	TCGA_LUSC	RB1_mRNA	RB1-WT	11.8233
Figure3A	TCGA_LUSC	RB1_mRNA	RB1-WT	2.81447
Figure3A	TCGA_LUSC	RB1_mRNA	RB1-WT	9.84704
Figure3A	TCGA_LUSC	RB1_mRNA	RB1-WT	14.5872
Figure3A	TCGA_LUSC	RB1_mRNA	RB1-WT	9.54716
Figure3A	TCGA_LUSC	RB1_mRNA	RB1-WT	14.8247
Figure3A	TCGA_LUSC	RB1_mRNA	RB1-WT	3.44186
Figure3A	TCGA_LUSC	RB1_mRNA	RB1-WT	7.67098
Figure3A	TCGA_LUSC	RB1_mRNA	RB1-WT	2.18827
Figure3A	TCGA_LUSC	RB1_mRNA	RB1-WT	10.4256
Figure3A	TCGA_LUSC	RB1_mRNA	RB1-WT	10.5474
Figure3A	TCGA_LUSC	RB1_mRNA	RB1-WT	7.6135
Figure3A	TCGA_LUSC	RB1_mRNA	RB1-WT	9.27165
Figure3A	TCGA_LUSC	RB1_mRNA	RB1-WT	8.42077
Figure3A	TCGA_LUSC	RB1_mRNA	RB1-WT	1.82194
Figure3A	TCGA_LUSC	RB1_mRNA	RB1-WT	16.278
Figure3A	TCGA_LUSC	RB1_mRNA	RB1-WT	8.01975
Figure3A	TCGA_LUSC	RB1_mRNA	RB1-WT	11.728
Figure3A	TCGA_LUSC	RB1_mRNA	RB1-WT	10.3063
Figure3A	TCGA_LUSC	RB1_mRNA	RB1-WT	12.2276
Figure3A	TCGA_LUSC	RB1_mRNA	RB1-WT	10.4396
Figure3A	TCGA_LUSC	RB1_mRNA	RB1-WT	7.19773
Figure3A	TCGA_LUSC	RB1_mRNA	RB1-WT	11.86
Figure3A	TCGA_LUSC	RB1_mRNA	RB1-WT	9.41768
Figure3A	TCGA_LUSC	RB1_mRNA	RB1-WT	1.89746
Figure3A	TCGA_LUSC	RB1_mRNA	RB1-WT	15.2694
Figure3A	TCGA_LUSC	RB1_mRNA	RB1-WT	11.6052
Figure3A	TCGA_LUSC	RB1_mRNA	RB1-WT	9.38858
Figure3A	TCGA_LUSC	RB1_mRNA	RB1-WT	11.0355
Figure3A	TCGA_LUSC	RB1_mRNA	RB1-WT	8.28993
Figure3A	TCGA_LUSC	RB1_mRNA	RB1-WT	5.0758
Figure3A	TCGA_LUSC	RB1_mRNA	RB1-WT	18.0354
Figure3A	TCGA_LUSC	RB1_mRNA	RB1-WT	2.09567
Figure3A	TCGA_LUSC	RB1_mRNA	RB1-WT	8.40156
Figure3A	TCGA_LUSC	RB1_mRNA	RB1-WT	12.6046
Figure3A	TCGA_LUSC	RB1_mRNA	RB1-WT	14.401
Figure3A	TCGA_LUSC	RB1_mRNA	RB1-WT	15.2681
Figure3A	TCGA_LUSC	RB1_mRNA	RB1-WT	2.10363
Figure3A	TCGA_LUSC	RB1_mRNA	RB1-WT	7.04935
Figure3A	TCGA_LUSC	RB1_mRNA	RB1-WT	11.7194
Figure3A	TCGA_LUSC	RB1_mRNA	RB1-WT	6.8076
Figure3A	TCGA_LUSC	RB1_mRNA	RB1-WT	6.87781
Figure3A	TCGA_LUSC	RB1_mRNA	RB1-WT	2.75427
Figure3A	TCGA_LUSC	RB1_mRNA	RB1-WT	8.04786
Figure3A	TCGA_LUSC	RB1_mRNA	RB1-WT	10.8825
Figure3A	TCGA_LUSC	RB1_mRNA	RB1-WT	8.81812
Figure3A	TCGA_LUSC	RB1_mRNA	RB1-WT	16.2603
Figure3A	TCGA_LUSC	RB1_mRNA	RB1-WT	11.6772
Figure3A	TCGA_LUSC	RB1_mRNA	RB1-WT	7.92948
Figure3A	TCGA_LUSC	RB1_mRNA	RB1-WT	18.2214
Figure3A	TCGA_LUSC	RB1_mRNA	RB1-WT	10.1093
Figure3A	TCGA_LUSC	RB1_mRNA	RB1-WT	10.4925
Figure3A	TCGA_LUSC	RB1_mRNA	RB1-WT	6.42878
Figure3A	TCGA_LUSC	RB1_mRNA	RB1-WT	10.7263
Figure3A	TCGA_LUSC	RB1_mRNA	RB1-WT	3.75402
Figure3A	TCGA_LUSC	RB1_mRNA	RB1-WT	11.5622
Figure3A	TCGA_LUSC	RB1_mRNA	RB1-WT	12.1106
Figure3A	TCGA_LUSC	RB1_mRNA	RB1-WT	9.23534
Figure3A	TCGA_LUSC	RB1_mRNA	RB1-WT	2.09854
Figure3A	TCGA_LUSC	RB1_mRNA	RB1-WT	9.64965
Figure3A	TCGA_LUSC	RB1_mRNA	RB1-WT	5.34241
Figure3A	TCGA_LUSC	RB1_mRNA	RB1-WT	9.5752
Figure3A	TCGA_LUSC	RB1_mRNA	RB1-WT	13.4619
Figure3A	TCGA_LUSC	RB1_mRNA	RB1-WT	6.52497
Figure3A	TCGA_LUSC	RB1_mRNA	RB1-WT	15.669
Figure3A	TCGA_LUSC	RB1_mRNA	RB1-WT	14.6134
Figure3A	TCGA_LUSC	RB1_mRNA	RB1-WT	10.5582
Figure3A	TCGA_LUSC	RB1_mRNA	RB1-WT	6.04173
Figure3A	TCGA_LUSC	RB1_mRNA	RB1-WT	5.8729
Figure3A	TCGA_LUSC	RB1_mRNA	RB1-WT	6.77504
Figure3A	TCGA_LUSC	RB1_mRNA	RB1-WT	10.7641
Figure3A	TCGA_LUSC	RB1_mRNA	RB1-WT	19.8374
Figure3A	TCGA_LUSC	RB1_mRNA	RB1-WT	13.1913
Figure3A	TCGA_LUSC	RB1_mRNA	RB1-WT	9.01588
Figure3A	TCGA_LUSC	RB1_mRNA	RB1-WT	9.63561
Figure3A	TCGA_LUSC	RB1_mRNA	RB1-WT	9.42432
Figure3A	TCGA_LUSC	RB1_mRNA	RB1-WT	8.76785
Figure3A	TCGA_LUSC	RB1_mRNA	RB1-WT	10.1843
Figure3A	TCGA_LUSC	RB1_mRNA	RB1-WT	19.409
Figure3A	TCGA_LUSC	RB1_mRNA	RB1-WT	8.43367
Figure3A	TCGA_LUSC	RB1_mRNA	RB1-WT	9.47574
Figure3A	TCGA_LUSC	RB1_mRNA	RB1-WT	12.4015
Figure3A	TCGA_LUSC	RB1_mRNA	RB1-WT	13.4546
Figure3A	TCGA_LUSC	RB1_mRNA	RB1-WT	14.8251
Figure3A	TCGA_LUSC	RB1_mRNA	RB1-WT	11.3674
Figure3A	TCGA_LUSC	RB1_mRNA	RB1-WT	11.3965
Figure3A	TCGA_LUSC	RB1_mRNA	RB1-WT	12.5813
Figure3A	TCGA_LUSC	RB1_mRNA	RB1-WT	14.8213
Figure3A	TCGA_LUSC	RB1_mRNA	RB1-WT	11.3411
Figure3A	TCGA_LUSC	RB1_mRNA	RB1-WT	10.2457
Figure3A	TCGA_LUSC	RB1_mRNA	RB1-WT	11.2347
Figure3A	TCGA_LUSC	RB1_mRNA	RB1-WT	29.3467
Figure3A	TCGA_LUSC	RB1_mRNA	RB1-WT	10.5376
Figure3A	TCGA_LUSC	RB1_mRNA	RB1-WT	5.35122
Figure3A	TCGA_LUSC	RB1_mRNA	RB1-WT	6.68393
Figure3A	TCGA_LUSC	RB1_mRNA	RB1-WT	1.47634
Figure3A	TCGA_LUSC	RB1_mRNA	RB1-WT	6.93786
Figure3A	TCGA_LUSC	RB1_mRNA	RB1-WT	9.53262
Figure3A	TCGA_LUSC	RB1_mRNA	RB1-WT	10.5928
Figure3A	TCGA_LUSC	RB1_mRNA	RB1-WT	10.515
Figure3A	TCGA_LUSC	RB1_mRNA	RB1-WT	21.6898
Figure3A	TCGA_LUSC	RB1_mRNA	RB1-WT	6.14411
Figure3A	TCGA_LUSC	RB1_mRNA	RB1-WT	5.40872
Figure3A	TCGA_LUSC	RB1_mRNA	RB1-WT	8.21373
Figure3A	TCGA_LUSC	RB1_mRNA	RB1-WT	10.941
Figure3A	TCGA_LUSC	RB1_mRNA	RB1-WT	5.8283
Figure3A	TCGA_LUSC	RB1_mRNA	RB1-WT	9.86673
Figure3A	TCGA_LUSC	RB1_mRNA	RB1-WT	5.66406
Figure3A	TCGA_LUSC	RB1_mRNA	RB1-WT	5.433
Figure3A	TCGA_LUSC	RB1_mRNA	RB1-WT	5.26357
Figure3A	TCGA_LUSC	RB1_mRNA	RB1-WT	12.8658
Figure3A	TCGA_LUSC	RB1_mRNA	RB1-WT	11.2396
Figure3A	TCGA_LUSC	RB1_mRNA	RB1-WT	9.91156
Figure3A	TCGA_LUSC	RB1_mRNA	RB1-WT	10.9845
Figure3A	TCGA_LUSC	RB1_mRNA	RB1-WT	13.1252
Figure3A	TCGA_LUSC	RB1_mRNA	RB1-WT	3.69695
Figure3A	TCGA_LUSC	RB1_mRNA	RB1-WT	6.97479
Figure3A	TCGA_LUSC	RB1_mRNA	RB1-WT	10.7579
Figure3A	TCGA_LUSC	RB1_mRNA	RB1-WT	11.3395
Figure3A	TCGA_LUSC	RB1_mRNA	RB1-WT	7.34172
Figure3A	TCGA_LUSC	RB1_mRNA	RB1-WT	6.48035
Figure3A	TCGA_LUSC	RB1_mRNA	RB1-WT	8.7713
Figure3A	TCGA_LUSC	RB1_mRNA	RB1-WT	4.99054
Figure3A	TCGA_LUSC	RB1_mRNA	RB1-WT	9.23662
Figure3A	TCGA_LUSC	RB1_mRNA	RB1-WT	13.9784
Figure3A	TCGA_LUSC	RB1_mRNA	RB1-WT	18.9198
Figure3A	TCGA_LUSC	RB1_mRNA	RB1-WT	15.5785
Figure3A	TCGA_LUSC	RB1_mRNA	RB1-WT	6.52703
Figure3A	TCGA_LUSC	RB1_mRNA	RB1-WT	9.91671
Figure3A	TCGA_LUSC	RB1_mRNA	RB1-WT	21.1099
Figure3A	TCGA_LUSC	RB1_mRNA	RB1-WT	8.93345
Figure3A	TCGA_LUSC	RB1_mRNA	RB1-WT	10.1525
Figure3A	TCGA_LUSC	RB1_mRNA	RB1-WT	14.634
Figure3A	TCGA_LUSC	RB1_mRNA	RB1-WT	12.6265
Figure3A	TCGA_LUSC	RB1_mRNA	RB1-WT	13.1294
Figure3A	TCGA_LUSC	RB1_mRNA	RB1-WT	6.54061
Figure3A	TCGA_LUSC	RB1_mRNA	RB1-WT	7.43426
Figure3A	TCGA_LUSC	RB1_mRNA	RB1-WT	12.669
Figure3A	TCGA_LUSC	RB1_mRNA	RB1-WT	7.75966
Figure3A	TCGA_LUSC	RB1_mRNA	RB1-WT	9.2544
Figure3A	TCGA_LUSC	RB1_mRNA	RB1-WT	19.1245
Figure3A	TCGA_LUSC	RB1_mRNA	RB1-WT	2.70739
Figure3A	TCGA_LUSC	RB1_mRNA	RB1-WT	18.8742
Figure3A	TCGA_LUSC	RB1_mRNA	RB1-WT	7.47897
Figure3A	TCGA_LUSC	RB1_mRNA	RB1-WT	14.3163
Figure3A	TCGA_LUSC	RB1_mRNA	RB1-WT	13.8997
Figure3A	TCGA_LUSC	RB1_mRNA	RB1-WT	13.1826
Figure3A	TCGA_LUSC	RB1_mRNA	RB1-WT	19.6474
Figure3A	TCGA_LUSC	RB1_mRNA	RB1-WT	10.919
Figure3A	TCGA_LUSC	RB1_mRNA	RB1-WT	4.25958
Figure3A	TCGA_LUSC	RB1_mRNA	RB1-WT	8.08831
Figure3A	TCGA_LUSC	RB1_mRNA	RB1-WT	15.9513
Figure3A	TCGA_LUSC	RB1_mRNA	RB1-WT	9.81636
Figure3A	TCGA_LUSC	RB1_mRNA	RB1-WT	8.27188
Figure3A	TCGA_LUSC	RB1_mRNA	RB1-WT	8.64695
Figure3A	TCGA_LUSC	RB1_mRNA	RB1-WT	13.2095
Figure3A	TCGA_LUSC	RB1_mRNA	RB1-WT	11.7522
Figure3A	TCGA_LUSC	RB1_mRNA	RB1-WT	11.3124
Figure3A	TCGA_LUSC	RB1_mRNA	RB1-WT	6.23769
Figure3A	TCGA_LUSC	RB1_mRNA	RB1-WT	5.96081
Figure3A	TCGA_LUSC	RB1_mRNA	RB1-WT	9.34746
Figure3A	TCGA_LUSC	RB1_mRNA	RB1-WT	6.97086
Figure3A	TCGA_LUSC	RB1_mRNA	RB1-WT	17.1312
Figure3A	TCGA_LUSC	RB1_mRNA	RB1-WT	5.92912
Figure3A	TCGA_LUSC	RB1_mRNA	RB1-WT	11.122
Figure3A	TCGA_LUSC	RB1_mRNA	RB1-WT	7.32813
Figure3A	TCGA_LUSC	RB1_mRNA	RB1-WT	10.7199
Figure3A	TCGA_LUSC	RB1_mRNA	RB1-WT	14.9376
Figure3A	TCGA_LUSC	RB1_mRNA	RB1-WT	10.0538
Figure3A	TCGA_LUSC	RB1_mRNA	RB1-WT	10.8502
Figure3A	TCGA_LUSC	RB1_mRNA	RB1-WT	7.76602
Figure3A	TCGA_LUSC	RB1_mRNA	RB1-WT	4.8686
Figure3A	TCGA_LUSC	RB1_mRNA	RB1-WT	10.9547
Figure3A	TCGA_LUSC	RB1_mRNA	RB1-WT	10.8734
Figure3A	TCGA_LUSC	RB1_mRNA	RB1-WT	1.83857
Figure3A	TCGA_LUSC	RB1_mRNA	RB1-WT	12.7228
Figure3A	TCGA_LUSC	RB1_mRNA	RB1-WT	9.94048
Figure3A	TCGA_LUSC	RB1_mRNA	RB1-WT	12.4534
Figure3A	TCGA_LUSC	RB1_mRNA	RB1-WT	18.8546
Figure3A	TCGA_LUSC	RB1_mRNA	RB1-WT	8.92922
Figure3A	TCGA_LUSC	RB1_mRNA	RB1-WT	10.7473
Figure3A	TCGA_LUSC	RB1_mRNA	RB1-WT	4.85653
Figure3A	TCGA_LUSC	RB1_mRNA	RB1-WT	9.38985
Figure3A	TCGA_LUSC	RB1_mRNA	RB1-WT	17.9095
Figure3A	TCGA_LUSC	RB1_mRNA	RB1-WT	13.452
Figure3A	TCGA_LUSC	RB1_mRNA	RB1-WT	3.24683
Figure3A	TCGA_LUSC	RB1_mRNA	RB1-WT	4.71339
Figure3A	TCGA_LUSC	RB1_mRNA	RB1-WT	13.7791
Figure3A	TCGA_LUSC	RB1_mRNA	RB1-WT	19.1164
Figure3A	TCGA_LUSC	RB1_mRNA	RB1-WT	16.3906
Figure3A	TCGA_LUSC	RB1_mRNA	RB1-WT	8.08723
Figure3A	TCGA_LUSC	RB1_mRNA	RB1-WT	13.643
Figure3A	TCGA_LUSC	RB1_mRNA	RB1-WT	15.0594
Figure3A	TCGA_LUSC	RB1_mRNA	RB1-WT	7.50871
Figure3A	TCGA_LUSC	RB1_mRNA	RB1-WT	12.8896
Figure3A	TCGA_LUSC	RB1_mRNA	RB1-WT	10.4394
Figure3A	TCGA_LUSC	RB1_mRNA	RB1-WT	9.5343
Figure3A	TCGA_LUSC	RB1_mRNA	RB1-WT	0.634234
Figure3A	TCGA_LUSC	RB1_mRNA	RB1-WT	7.46318
Figure3A	TCGA_LUSC	RB1_mRNA	RB1-WT	8.61146
Figure3A	TCGA_LUSC	RB1_mRNA	RB1-WT	8.41964
Figure3A	TCGA_LUSC	RB1_mRNA	RB1-WT	8.38906
Figure3A	TCGA_LUSC	RB1_mRNA	RB1-WT	7.50905
Figure3A	TCGA_LUSC	RB1_mRNA	RB1-WT	3.93829
Figure3A	TCGA_LUSC	RB1_mRNA	RB1-WT	12.6734
Figure3A	TCGA_LUSC	RB1_mRNA	RB1-WT	12.581
Figure3A	TCGA_LUSC	RB1_mRNA	RB1-WT	5.90671
Figure3A	TCGA_LUSC	RB1_mRNA	RB1-WT	12.5961
Figure3A	TCGA_LUSC	RB1_mRNA	RB1-WT	8.95272
Figure3A	TCGA_LUSC	RB1_mRNA	RB1-WT	12.2977
Figure3A	TCGA_LUSC	RB1_mRNA	RB1-WT	6.62586
Figure3A	TCGA_LUSC	RB1_mRNA	RB1-WT	15.346
Figure3A	TCGA_LUSC	RB1_mRNA	RB1-WT	12.9753
Figure3A	TCGA_LUSC	RB1_mRNA	RB1-WT	13.4238
Figure3A	TCGA_LUSC	RB1_mRNA	RB1-WT	5.60579
Figure3A	TCGA_LUSC	RB1_mRNA	RB1-WT	9.04869
Figure3A	TCGA_LUSC	RB1_mRNA	RB1-WT	10.5156
Figure3A	TCGA_LUSC	RB1_mRNA	RB1-WT	11.1558
Figure3A	TCGA_LUSC	RB1_mRNA	RB1-WT	10.3616
Figure3A	TCGA_LUSC	RB1_mRNA	RB1-WT	9.46584
Figure3A	TCGA_LUSC	RB1_mRNA	RB1-WT	16.9385
Figure3A	TCGA_LUSC	RB1_mRNA	RB1-WT	15.3477
Figure3A	TCGA_LUSC	RB1_mRNA	RB1-WT	8.40856
Figure3A	TCGA_LUSC	RB1_mRNA	RB1-WT	13.0697
Figure3A	TCGA_LUSC	RB1_mRNA	RB1-WT	12.0035
Figure3A	TCGA_LUSC	RB1_mRNA	RB1-WT	19.3886
Figure3A	TCGA_LUSC	RB1_mRNA	RB1-WT	7.58938
Figure3A	TCGA_LUSC	RB1_mRNA	RB1-WT	18.0795
Figure3A	TCGA_LUSC	RB1_mRNA	RB1-WT	20.4329
Figure3A	TCGA_LUSC	RB1_mRNA	RB1-WT	17.3021
Figure3A	TCGA_LUSC	RB1_mRNA	RB1-WT	12.0732
Figure3A	TCGA_LUSC	RB1_mRNA	RB1-WT	6.58954
Figure3A	TCGA_LUSC	RB1_mRNA	RB1-WT	9.69583
Figure3A	TCGA_LUSC	RB1_mRNA	RB1-WT	10.9817
Figure3A	TCGA_LUSC	RB1_mRNA	RB1-WT	11.1443
Figure3A	TCGA_LUSC	RB1_mRNA	RB1-WT	2.16415
Figure3A	TCGA_LUSC	RB1_mRNA	RB1-WT	12.5752
Figure3A	TCGA_LUSC	RB1_mRNA	RB1-WT	12.7738
Figure3A	TCGA_LUSC	RB1_mRNA	RB1-WT	7.80545
Figure3A	TCGA_LUSC	RB1_mRNA	RB1-WT	6.74182
Figure3A	TCGA_LUSC	RB1_mRNA	RB1-WT	10.6614
Figure3A	TCGA_LUSC	RB1_mRNA	RB1-WT	13.9233
Figure3A	TCGA_LUSC	RB1_mRNA	RB1-WT	5.43702
Figure3A	TCGA_LUSC	RB1_mRNA	RB1-WT	13.4416
Figure3A	TCGA_LUSC	RB1_mRNA	RB1-WT	9.58585
Figure3A	TCGA_LUSC	RB1_mRNA	RB1-WT	3.71513
Figure3A	TCGA_LUSC	RB1_mRNA	RB1-WT	16.1093
Figure3A	TCGA_LUSC	RB1_mRNA	RB1-WT	17.116
Figure3A	TCGA_LUSC	RB1_mRNA	RB1-WT	5.27511
Figure3A	TCGA_LUSC	RB1_mRNA	RB1-WT	17.9358
Figure3A	TCGA_LUSC	RB1_mRNA	RB1-WT	15.9718
Figure3A	TCGA_LUSC	RB1_mRNA	RB1-WT	5.28234
Figure3A	TCGA_LUSC	RB1_mRNA	RB1-WT	14.7834
Figure3A	TCGA_LUSC	RB1_mRNA	RB1-WT	10.6403
Figure3A	TCGA_LUSC	RB1_mRNA	RB1-WT	17.9479
Figure3A	TCGA_LUSC	RB1_mRNA	RB1-WT	7.90498
Figure3A	TCGA_LUSC	RB1_mRNA	RB1-WT	14.0562
Figure3A	TCGA_LUSC	RB1_mRNA	RB1-WT	10.2555
Figure3A	TCGA_LUSC	RB1_mRNA	RB1-WT	8.24318
Figure3A	TCGA_LUSC	RB1_mRNA	RB1-WT	13.5337
Figure3A	TCGA_LUSC	RB1_mRNA	RB1-WT	5.63642
Figure3A	TCGA_LUSC	RB1_mRNA	RB1-WT	7.86351
Figure3A	TCGA_LUSC	RB1_mRNA	RB1-WT	5.30544
Figure3A	TCGA_LUSC	RB1_mRNA	RB1-WT	10.446
Figure3A	TCGA_LUSC	RB1_mRNA	RB1-WT	23.9213
Figure3A	TCGA_LUSC	RB1_mRNA	RB1-WT	7.34968
Figure3A	TCGA_LUSC	RB1_mRNA	RB1-WT	12.3816
Figure3A	TCGA_LUSC	RB1_mRNA	RB1-WT	7.21262
Figure3A	TCGA_LUSC	RB1_mRNA	RB1-WT	11.4433
Figure3A	TCGA_LUSC	RB1_mRNA	RB1-WT	1.8984
Figure3A	TCGA_LUSC	RB1_mRNA	RB1-WT	8.51557
Figure3A	TCGA_LUSC	RB1_mRNA	RB1-WT	9.1778
Figure3A	TCGA_LUSC	RB1_mRNA	RB1-WT	15.4436
Figure3A	TCGA_LUSC	RB1_mRNA	RB1-WT	7.13706
Figure3A	TCGA_LUSC	RB1_mRNA	RB1-WT	8.4014
Figure3A	TCGA_LUSC	RB1_mRNA	RB1-WT	11.9809
Figure3A	TCGA_LUSC	RB1_mRNA	RB1-WT	10.3719
Figure3A	TCGA_LUSC	RB1_mRNA	RB1-WT	12.8872
Figure3A	TCGA_LUSC	RB1_mRNA	RB1-WT	9.53456
Figure3A	TCGA_LUSC	RB1_mRNA	RB1-WT	8.87715
Figure3A	TCGA_LUSC	RB1_mRNA	RB1-WT	9.07825
Figure3A	TCGA_LUSC	RB1_mRNA	RB1-WT	11.0306
Figure3A	TCGA_LUSC	RB1_mRNA	RB1-WT	9.38884
Figure3A	TCGA_LUSC	RB1_mRNA	RB1-WT	12.2843
Figure3A	TCGA_LUSC	RB1_mRNA	RB1-WT	10.7638
Figure3A	TCGA_LUSC	RB1_mRNA	RB1-WT	16.5585
Figure3A	TCGA_LUSC	RB1_mRNA	RB1-WT	6.55736
Figure3A	TCGA_LUSC	RB1_mRNA	RB1-WT	9.36912
Figure3A	TCGA_LUSC	RB1_mRNA	RB1-WT	12.0539
Figure3B	DepMap	RB1_mRNA	RB1-MUT	3.69933
Figure3B	DepMap	RB1_mRNA	RB1-MUT	5.50589
Figure3B	DepMap	RB1_mRNA	RB1-MUT	5.38163
Figure3B	DepMap	RB1_mRNA	RB1-MUT	2.88362
Figure3B	DepMap	RB1_mRNA	RB1-MUT	2.10434
Figure3B	DepMap	RB1_mRNA	RB1-MUT	2.77189
Figure3B	DepMap	RB1_mRNA	RB1-MUT	4.6311
Figure3B	DepMap	RB1_mRNA	RB1-MUT	2.04264
Figure3B	DepMap	RB1_mRNA	RB1-MUT	3.97728
Figure3B	DepMap	RB1_mRNA	RB1-MUT	2.90304
Figure3B	DepMap	RB1_mRNA	RB1-MUT	1.79077
Figure3B	DepMap	RB1_mRNA	RB1-MUT	2.53356
Figure3B	DepMap	RB1_mRNA	RB1-MUT	4.49761
Figure3B	DepMap	RB1_mRNA	RB1-MUT	3.22033
Figure3B	DepMap	RB1_mRNA	RB1-MUT	5.81275
Figure3B	DepMap	RB1_mRNA	RB1-MUT	2.30451
Figure3B	DepMap	RB1_mRNA	RB1-MUT	4.12433
Figure3B	DepMap	RB1_mRNA	RB1-MUT	3.01078
Figure3B	DepMap	RB1_mRNA	RB1-MUT	2.36177
Figure3B	DepMap	RB1_mRNA	RB1-MUT	2.24793
Figure3B	DepMap	RB1_mRNA	RB1-MUT	2.0072
Figure3B	DepMap	RB1_mRNA	RB1-MUT	3.41954
Figure3B	DepMap	RB1_mRNA	RB1-MUT	2.29572
Figure3B	DepMap	RB1_mRNA	RB1-MUT	3.23419
Figure3B	DepMap	RB1_mRNA	RB1-MUT	2.78241
Figure3B	DepMap	RB1_mRNA	RB1-MUT	3.09761
Figure3B	DepMap	RB1_mRNA	RB1-MUT	4.20555
Figure3B	DepMap	RB1_mRNA	RB1-MUT	4.35755
Figure3B	DepMap	RB1_mRNA	RB1-MUT	2.93168
Figure3B	DepMap	RB1_mRNA	RB1-MUT	3.67694
Figure3B	DepMap	RB1_mRNA	RB1-MUT	5.6017
Figure3B	DepMap	RB1_mRNA	RB1-MUT	4.02414
Figure3B	DepMap	RB1_mRNA	RB1-MUT	4.83086
Figure3B	DepMap	RB1_mRNA	RB1-MUT	1.09085
Figure3B	DepMap	RB1_mRNA	RB1-MUT	1.75702
Figure3B	DepMap	RB1_mRNA	RB1-MUT	4.34908
Figure3B	DepMap	RB1_mRNA	RB1-MUT	3.23726
Figure3B	DepMap	RB1_mRNA	RB1-MUT	1.848
Figure3B	DepMap	RB1_mRNA	RB1-MUT	1.82782
Figure3B	DepMap	RB1_mRNA	RB1-MUT	1.81967
Figure3B	DepMap	RB1_mRNA	RB1-MUT	1.0635
Figure3B	DepMap	RB1_mRNA	RB1-MUT	1.60407
Figure3B	DepMap	RB1_mRNA	RB1-MUT	2.43296
Figure3B	DepMap	RB1_mRNA	RB1-MUT	3.9991
Figure3B	DepMap	RB1_mRNA	RB1-MUT	3.25248
Figure3B	DepMap	RB1_mRNA	RB1-MUT	2.28392
Figure3B	DepMap	RB1_mRNA	RB1-MUT	1.97085
Figure3B	DepMap	RB1_mRNA	RB1-WT	3.47119
Figure3B	DepMap	RB1_mRNA	RB1-WT	3.24641
Figure3B	DepMap	RB1_mRNA	RB1-WT	3.7845
Figure3B	DepMap	RB1_mRNA	RB1-WT	3.25399
Figure3B	DepMap	RB1_mRNA	RB1-WT	3.11603
Figure3B	DepMap	RB1_mRNA	RB1-WT	3.49697
Figure3B	DepMap	RB1_mRNA	RB1-WT	3.22033
Figure3B	DepMap	RB1_mRNA	RB1-WT	3.90111
Figure3B	DepMap	RB1_mRNA	RB1-WT	4.35755
Figure3B	DepMap	RB1_mRNA	RB1-WT	3.80632
Figure3B	DepMap	RB1_mRNA	RB1-WT	2.91839
Figure3B	DepMap	RB1_mRNA	RB1-WT	4.50335
Figure3B	DepMap	RB1_mRNA	RB1-WT	5.75141
Figure3B	DepMap	RB1_mRNA	RB1-WT	3.9514
Figure3B	DepMap	RB1_mRNA	RB1-WT	4.1643
Figure3B	DepMap	RB1_mRNA	RB1-WT	4.17871
Figure3B	DepMap	RB1_mRNA	RB1-WT	3.87774
Figure3B	DepMap	RB1_mRNA	RB1-WT	4.19456
Figure3B	DepMap	RB1_mRNA	RB1-WT	1.84398
Figure3B	DepMap	RB1_mRNA	RB1-WT	4.73552
Figure3B	DepMap	RB1_mRNA	RB1-WT	3.98277
Figure3B	DepMap	RB1_mRNA	RB1-WT	4.1416
Figure3B	DepMap	RB1_mRNA	RB1-WT	4.42089
Figure3B	DepMap	RB1_mRNA	RB1-WT	3.88655
Figure3B	DepMap	RB1_mRNA	RB1-WT	2.97269
Figure3B	DepMap	RB1_mRNA	RB1-WT	3.92315
Figure3B	DepMap	RB1_mRNA	RB1-WT	3.27947
Figure3B	DepMap	RB1_mRNA	RB1-WT	3.74308
Figure3B	DepMap	RB1_mRNA	RB1-WT	2.67582
Figure3B	DepMap	RB1_mRNA	RB1-WT	3.05658
Figure3B	DepMap	RB1_mRNA	RB1-WT	3.97085
Figure3B	DepMap	RB1_mRNA	RB1-WT	3.52482
Figure3B	DepMap	RB1_mRNA	RB1-WT	1.58496
Figure3B	DepMap	RB1_mRNA	RB1-WT	4.26903
Figure3B	DepMap	RB1_mRNA	RB1-WT	3.44361
Figure3B	DepMap	RB1_mRNA	RB1-WT	4.78031
Figure3B	DepMap	RB1_mRNA	RB1-WT	4.04963
Figure3B	DepMap	RB1_mRNA	RB1-WT	4.4489
Figure3B	DepMap	RB1_mRNA	RB1-WT	5.23189
Figure3B	DepMap	RB1_mRNA	RB1-WT	3.54967
Figure3B	DepMap	RB1_mRNA	RB1-WT	5.09043
Figure3B	DepMap	RB1_mRNA	RB1-WT	3.54473
Figure3B	DepMap	RB1_mRNA	RB1-WT	3.38957
Figure3B	DepMap	RB1_mRNA	RB1-WT	4.37504
Figure3B	DepMap	RB1_mRNA	RB1-WT	4.80735
Figure3B	DepMap	RB1_mRNA	RB1-WT	3.50208
Figure3B	DepMap	RB1_mRNA	RB1-WT	4.59096
Figure3B	DepMap	RB1_mRNA	RB1-WT	3.31179
Figure3B	DepMap	RB1_mRNA	RB1-WT	1.82782
Figure3B	DepMap	RB1_mRNA	RB1-WT	4.08831
Figure3B	DepMap	RB1_mRNA	RB1-WT	3.78869
Figure3B	DepMap	RB1_mRNA	RB1-WT	4.5472
Figure3B	DepMap	RB1_mRNA	RB1-WT	3.24641
Figure3B	DepMap	RB1_mRNA	RB1-WT	3.56438
Figure3B	DepMap	RB1_mRNA	RB1-WT	4.42425
Figure3B	DepMap	RB1_mRNA	RB1-WT	3.79701
Figure3B	DepMap	RB1_mRNA	RB1-WT	2.25399
Figure3B	DepMap	RB1_mRNA	RB1-WT	3.14078
Figure3B	DepMap	RB1_mRNA	RB1-WT	4.46989
Figure3B	DepMap	RB1_mRNA	RB1-WT	4.0781
Figure3B	DepMap	RB1_mRNA	RB1-WT	4.19535
Figure3B	DepMap	RB1_mRNA	RB1-WT	4.25096
Figure3B	DepMap	RB1_mRNA	RB1-WT	2.51096
Figure3B	DepMap	RB1_mRNA	RB1-WT	3.57531
Figure3B	DepMap	RB1_mRNA	RB1-WT	1.63691
Figure3B	DepMap	RB1_mRNA	RB1-WT	2.88947
Figure3B	DepMap	RB1_mRNA	RB1-WT	2.488
Figure3B	DepMap	RB1_mRNA	RB1-WT	3.65306
Figure3B	DepMap	RB1_mRNA	RB1-WT	3.75916
Figure3B	DepMap	RB1_mRNA	RB1-WT	3.78869
Figure3B	DepMap	RB1_mRNA	RB1-WT	3.76765
Figure3B	DepMap	RB1_mRNA	RB1-WT	4.19692
Figure3B	DepMap	RB1_mRNA	RB1-WT	3.0268
Figure3B	DepMap	RB1_mRNA	RB1-WT	4.0054
Figure3B	DepMap	RB1_mRNA	RB1-WT	3.92979
Figure3B	DepMap	RB1_mRNA	RB1-WT	3.41143
Figure3B	DepMap	RB1_mRNA	RB1-WT	4.60051
Figure3B	DepMap	RB1_mRNA	RB1-WT	4.10266
Figure3B	DepMap	RB1_mRNA	RB1-WT	4.64443
Figure3B	DepMap	RB1_mRNA	RB1-WT	4.14649
Figure3B	DepMap	RB1_mRNA	RB1-WT	4.36877
Figure3B	DepMap	RB1_mRNA	RB1-WT	3.28244
Figure3B	DepMap	RB1_mRNA	RB1-WT	3.82579
Figure3B	DepMap	RB1_mRNA	RB1-WT	3.15866
Figure3B	DepMap	RB1_mRNA	RB1-WT	2.10769
Figure3B	DepMap	RB1_mRNA	RB1-WT	4.12846
Figure3B	DepMap	RB1_mRNA	RB1-WT	4.31397
Figure3B	DepMap	RB1_mRNA	RB1-WT	2.74631
Figure3B	DepMap	RB1_mRNA	RB1-WT	2.16993
Figure3B	DepMap	RB1_mRNA	RB1-WT	4.59634
Figure3B	DepMap	RB1_mRNA	RB1-WT	3.68032
Figure3B	DepMap	RB1_mRNA	RB1-WT	1.74416
Figure3B	DepMap	RB1_mRNA	RB1-WT	3.80426
Figure3B	DepMap	RB1_mRNA	RB1-WT	3.89724
Figure3B	DepMap	RB1_mRNA	RB1-WT	2.98732
Figure3B	DepMap	RB1_mRNA	RB1-WT	4.26303
Figure3B	DepMap	RB1_mRNA	RB1-WT	4.3147
Figure3B	DepMap	RB1_mRNA	RB1-WT	4.19692
Figure3B	DepMap	RB1_mRNA	RB1-WT	4.29646
Figure3B	DepMap	RB1_mRNA	RB1-WT	1.7866
Figure3B	DepMap	RB1_mRNA	RB1-WT	3.7366
Figure3B	DepMap	RB1_mRNA	RB1-WT	3.96993
Figure3B	DepMap	RB1_mRNA	RB1-WT	4.58015
Figure3B	DepMap	RB1_mRNA	RB1-WT	3.89239
Figure3B	DepMap	RB1_mRNA	RB1-WT	4.95187
Figure3B	DepMap	RB1_mRNA	RB1-WT	4.75862
Figure3B	DepMap	RB1_mRNA	RB1-WT	1.29866
Figure3B	DepMap	RB1_mRNA	RB1-WT	3.50208
Figure3B	DepMap	RB1_mRNA	RB1-WT	3.73335
Figure3B	DepMap	RB1_mRNA	RB1-WT	4.8268
Figure3B	DepMap	RB1_mRNA	RB1-WT	5.0018
Figure3B	DepMap	RB1_mRNA	RB1-WT	4.12102
Figure3B	DepMap	RB1_mRNA	RB1-WT	4.04701
Figure3B	DepMap	RB1_mRNA	RB1-WT	2.13422
Figure3B	DepMap	RB1_mRNA	RB1-WT	4.45352
Figure3B	DepMap	RB1_mRNA	RB1-WT	3.30597
Figure3B	DepMap	RB1_mRNA	RB1-WT	1.25701
Figure3B	DepMap	RB1_mRNA	RB1-WT	4.35544
Figure3B	DepMap	RB1_mRNA	RB1-WT	4.81044
Figure3B	DepMap	RB1_mRNA	RB1-WT	2.05311
Figure3B	DepMap	RB1_mRNA	RB1-WT	3.81147
Figure3B	DepMap	RB1_mRNA	RB1-WT	4.50843
Figure3B	DepMap	RB1_mRNA	RB1-WT	3.37156
Figure3B	DepMap	RB1_mRNA	RB1-WT	3.8953
Figure3B	DepMap	RB1_mRNA	RB1-WT	3.58135
Figure3B	DepMap	RB1_mRNA	RB1-WT	4.42089
Figure3B	DepMap	RB1_mRNA	RB1-WT	4.32625
Figure3B	DepMap	RB1_mRNA	RB1-WT	4.85748
Figure3B	DepMap	RB1_mRNA	RB1-WT	4.40803
Figure3B	DepMap	RB1_mRNA	RB1-WT	4.03826
Figure3B	DepMap	RB1_mRNA	RB1-WT	3.7761
Figure3B	DepMap	RB1_mRNA	RB1-WT	3.64846
Figure3B	DepMap	RB1_mRNA	RB1-WT	4.15543
Figure3B	DepMap	RB1_mRNA	RB1-WT	4.18824
Figure3B	DepMap	RB1_mRNA	RB1-WT	3.5435
Figure3B	DepMap	RB1_mRNA	RB1-WT	3.67582
Figure3B	DepMap	RB1_mRNA	RB1-WT	3.85997
Figure3B	DepMap	RB1_mRNA	RB1-WT	4.78031
Figure3B	DepMap	RB1_mRNA	RB1-WT	4.27947
Figure3B	DepMap	RB1_mRNA	RB1-WT	3.69265
Figure3B	DepMap	RB1_mRNA	RB1-WT	2.31325
Figure3B	DepMap	RB1_mRNA	RB1-WT	3.0635
Figure3B	DepMap	RB1_mRNA	RB1-WT	3.82069
Figure3B	COSMIC	RB1_mRNA	RB1-MUT	3.79896
Figure3B	COSMIC	RB1_mRNA	RB1-MUT	3.06553
Figure3B	COSMIC	RB1_mRNA	RB1-MUT	3.20568
Figure3B	COSMIC	RB1_mRNA	RB1-MUT	3.22161
Figure3B	COSMIC	RB1_mRNA	RB1-MUT	3.46528
Figure3B	COSMIC	RB1_mRNA	RB1-MUT	3.29378
Figure3B	COSMIC	RB1_mRNA	RB1-MUT	3.05436
Figure3B	COSMIC	RB1_mRNA	RB1-MUT	3.35661
Figure3B	COSMIC	RB1_mRNA	RB1-MUT	5.32785
Figure3B	COSMIC	RB1_mRNA	RB1-MUT	3.93435
Figure3B	COSMIC	RB1_mRNA	RB1-MUT	4.38126
Figure3B	COSMIC	RB1_mRNA	RB1-MUT	2.91818
Figure3B	COSMIC	RB1_mRNA	RB1-MUT	4.20906
Figure3B	COSMIC	RB1_mRNA	RB1-MUT	2.80962
Figure3B	COSMIC	RB1_mRNA	RB1-MUT	4.04157
Figure3B	COSMIC	RB1_mRNA	RB1-MUT	3.26932
Figure3B	COSMIC	RB1_mRNA	RB1-MUT	4.47094
Figure3B	COSMIC	RB1_mRNA	RB1-MUT	3.33178
Figure3B	COSMIC	RB1_mRNA	RB1-MUT	3.19988
Figure3B	COSMIC	RB1_mRNA	RB1-MUT	4.66761
Figure3B	COSMIC	RB1_mRNA	RB1-MUT	3.48215
Figure3B	COSMIC	RB1_mRNA	RB1-MUT	3.09398
Figure3B	COSMIC	RB1_mRNA	RB1-MUT	2.91893
Figure3B	COSMIC	RB1_mRNA	RB1-MUT	4.91436
Figure3B	COSMIC	RB1_mRNA	RB1-MUT	3.31673
Figure3B	COSMIC	RB1_mRNA	RB1-MUT	3.15653
Figure3B	COSMIC	RB1_mRNA	RB1-MUT	3.33758
Figure3B	COSMIC	RB1_mRNA	RB1-MUT	3.13051
Figure3B	COSMIC	RB1_mRNA	RB1-MUT	3.32718
Figure3B	COSMIC	RB1_mRNA	RB1-MUT	3.10293
Figure3B	COSMIC	RB1_mRNA	RB1-MUT	3.15172
Figure3B	COSMIC	RB1_mRNA	RB1-MUT	3.01391
Figure3B	COSMIC	RB1_mRNA	RB1-MUT	3.24106
Figure3B	COSMIC	RB1_mRNA	RB1-MUT	4.16252
Figure3B	COSMIC	RB1_mRNA	RB1-MUT	3.09031
Figure3B	COSMIC	RB1_mRNA	RB1-MUT	3.17218
Figure3B	COSMIC	RB1_mRNA	RB1-MUT	3.06913
Figure3B	COSMIC	RB1_mRNA	RB1-MUT	3.3107
Figure3B	COSMIC	RB1_mRNA	RB1-MUT	4.98306
Figure3B	COSMIC	RB1_mRNA	RB1-MUT	3.69997
Figure3B	COSMIC	RB1_mRNA	RB1-MUT	3.26706
Figure3B	COSMIC	RB1_mRNA	RB1-MUT	3.23839
Figure3B	COSMIC	RB1_mRNA	RB1-MUT	2.93045
Figure3B	COSMIC	RB1_mRNA	RB1-MUT	3.84559
Figure3B	COSMIC	RB1_mRNA	RB1-MUT	3.36076
Figure3B	COSMIC	RB1_mRNA	RB1-MUT	3.35411
Figure3B	COSMIC	RB1_mRNA	RB1-MUT	3.67774
Figure3B	COSMIC	RB1_mRNA	RB1-MUT	3.94572
Figure3B	COSMIC	RB1_mRNA	RB1-MUT	3.24687
Figure3B	COSMIC	RB1_mRNA	RB1-MUT	3.08952
Figure3B	COSMIC	RB1_mRNA	RB1-MUT	5.14616
Figure3B	COSMIC	RB1_mRNA	RB1-MUT	3.82876
Figure3B	COSMIC	RB1_mRNA	RB1-MUT	3.58806
Figure3B	COSMIC	RB1_mRNA	RB1-MUT	4.60159
Figure3B	COSMIC	RB1_mRNA	RB1-MUT	3.67532
Figure3B	COSMIC	RB1_mRNA	RB1-WT	4.08143
Figure3B	COSMIC	RB1_mRNA	RB1-WT	3.49689
Figure3B	COSMIC	RB1_mRNA	RB1-WT	4.50216
Figure3B	COSMIC	RB1_mRNA	RB1-WT	3.88553
Figure3B	COSMIC	RB1_mRNA	RB1-WT	4.00975
Figure3B	COSMIC	RB1_mRNA	RB1-WT	3.47845
Figure3B	COSMIC	RB1_mRNA	RB1-WT	3.54615
Figure3B	COSMIC	RB1_mRNA	RB1-WT	3.88748
Figure3B	COSMIC	RB1_mRNA	RB1-WT	4.1608
Figure3B	COSMIC	RB1_mRNA	RB1-WT	3.70825
Figure3B	COSMIC	RB1_mRNA	RB1-WT	2.99087
Figure3B	COSMIC	RB1_mRNA	RB1-WT	4.20722
Figure3B	COSMIC	RB1_mRNA	RB1-WT	3.25423
Figure3B	COSMIC	RB1_mRNA	RB1-WT	3.64864
Figure3B	COSMIC	RB1_mRNA	RB1-WT	3.37234
Figure3B	COSMIC	RB1_mRNA	RB1-WT	3.14742
Figure3B	COSMIC	RB1_mRNA	RB1-WT	3.67861
Figure3B	COSMIC	RB1_mRNA	RB1-WT	3.77317
Figure3B	COSMIC	RB1_mRNA	RB1-WT	3.55765
Figure3B	COSMIC	RB1_mRNA	RB1-WT	3.69526
Figure3B	COSMIC	RB1_mRNA	RB1-WT	3.80625
Figure3B	COSMIC	RB1_mRNA	RB1-WT	3.25278
Figure3B	COSMIC	RB1_mRNA	RB1-WT	3.6694
Figure3B	COSMIC	RB1_mRNA	RB1-WT	4.1506
Figure3B	COSMIC	RB1_mRNA	RB1-WT	3.33594
Figure3B	COSMIC	RB1_mRNA	RB1-WT	3.32969
Figure3B	COSMIC	RB1_mRNA	RB1-WT	3.56616
Figure3B	COSMIC	RB1_mRNA	RB1-WT	4.06649
Figure3B	COSMIC	RB1_mRNA	RB1-WT	5.84641
Figure3B	COSMIC	RB1_mRNA	RB1-WT	4.73372
Figure3B	COSMIC	RB1_mRNA	RB1-WT	3.5151
Figure3B	COSMIC	RB1_mRNA	RB1-WT	3.97162
Figure3B	COSMIC	RB1_mRNA	RB1-WT	4.10609
Figure3B	COSMIC	RB1_mRNA	RB1-WT	3.37445
Figure3B	COSMIC	RB1_mRNA	RB1-WT	4.16882
Figure3B	COSMIC	RB1_mRNA	RB1-WT	3.76567
Figure3B	COSMIC	RB1_mRNA	RB1-WT	3.74255
Figure3B	COSMIC	RB1_mRNA	RB1-WT	4.31063
Figure3B	COSMIC	RB1_mRNA	RB1-WT	4.43145
Figure3B	COSMIC	RB1_mRNA	RB1-WT	4.36817
Figure3B	COSMIC	RB1_mRNA	RB1-WT	3.28971
Figure3B	COSMIC	RB1_mRNA	RB1-WT	3.98597
Figure3B	COSMIC	RB1_mRNA	RB1-WT	3.58108
Figure3B	COSMIC	RB1_mRNA	RB1-WT	3.7115
Figure3B	COSMIC	RB1_mRNA	RB1-WT	3.98409
Figure3B	COSMIC	RB1_mRNA	RB1-WT	4.26131
Figure3B	COSMIC	RB1_mRNA	RB1-WT	3.60388
Figure3B	COSMIC	RB1_mRNA	RB1-WT	2.94
Figure3B	COSMIC	RB1_mRNA	RB1-WT	3.32482
Figure3B	COSMIC	RB1_mRNA	RB1-WT	3.08286
Figure3B	COSMIC	RB1_mRNA	RB1-WT	3.25897
Figure3B	COSMIC	RB1_mRNA	RB1-WT	3.34402
Figure3B	COSMIC	RB1_mRNA	RB1-WT	3.28466
Figure3B	COSMIC	RB1_mRNA	RB1-WT	3.63262
Figure3B	COSMIC	RB1_mRNA	RB1-WT	4.075
Figure3B	COSMIC	RB1_mRNA	RB1-WT	3.9259
Figure3B	COSMIC	RB1_mRNA	RB1-WT	4.1983
Figure3B	COSMIC	RB1_mRNA	RB1-WT	3.96122
Figure3B	COSMIC	RB1_mRNA	RB1-WT	3.7467
Figure3B	COSMIC	RB1_mRNA	RB1-WT	4.15997
Figure3B	COSMIC	RB1_mRNA	RB1-WT	4.31009
Figure3B	COSMIC	RB1_mRNA	RB1-WT	3.66431
Figure3B	COSMIC	RB1_mRNA	RB1-WT	3.87665
Figure3B	COSMIC	RB1_mRNA	RB1-WT	3.39604
Figure3B	COSMIC	RB1_mRNA	RB1-WT	4.07452
Figure3B	COSMIC	RB1_mRNA	RB1-WT	3.38895
Figure3B	COSMIC	RB1_mRNA	RB1-WT	3.49823
Figure3B	COSMIC	RB1_mRNA	RB1-WT	3.83293
Figure3B	COSMIC	RB1_mRNA	RB1-WT	4.96079
Figure3B	COSMIC	RB1_mRNA	RB1-WT	3.86839
Figure3B	COSMIC	RB1_mRNA	RB1-WT	3.38757
Figure3B	COSMIC	RB1_mRNA	RB1-WT	4.0018
Figure3B	COSMIC	RB1_mRNA	RB1-WT	3.80755
Figure3B	COSMIC	RB1_mRNA	RB1-WT	3.87532
Figure3B	COSMIC	RB1_mRNA	RB1-WT	3.4401
Figure3B	COSMIC	RB1_mRNA	RB1-WT	3.99178
Figure3B	COSMIC	RB1_mRNA	RB1-WT	3.89354
Figure3B	COSMIC	RB1_mRNA	RB1-WT	3.99653
Figure3B	COSMIC	RB1_mRNA	RB1-WT	3.77441
Figure3B	COSMIC	RB1_mRNA	RB1-WT	3.64512
Figure3B	COSMIC	RB1_mRNA	RB1-WT	3.51883
Figure3B	COSMIC	RB1_mRNA	RB1-WT	4.71
Figure3B	COSMIC	RB1_mRNA	RB1-WT	3.80193
Figure3B	COSMIC	RB1_mRNA	RB1-WT	3.54924
Figure3B	COSMIC	RB1_mRNA	RB1-WT	4.0329
Figure3B	COSMIC	RB1_mRNA	RB1-WT	3.7659
Figure3B	COSMIC	RB1_mRNA	RB1-WT	5.81773
Figure3B	COSMIC	RB1_mRNA	RB1-WT	3.91357
Figure3B	COSMIC	RB1_mRNA	RB1-WT	3.30687
Figure3B	COSMIC	RB1_mRNA	RB1-WT	3.65771
Figure3B	COSMIC	RB1_mRNA	RB1-WT	4.88724
Figure3B	COSMIC	RB1_mRNA	RB1-WT	3.93332
Figure3B	COSMIC	RB1_mRNA	RB1-WT	3.9765
Figure3B	COSMIC	RB1_mRNA	RB1-WT	4.4687
Figure3B	COSMIC	RB1_mRNA	RB1-WT	3.82739
Figure3B	COSMIC	RB1_mRNA	RB1-WT	3.97368
Figure3B	COSMIC	RB1_mRNA	RB1-WT	4.12992
Figure3B	COSMIC	RB1_mRNA	RB1-WT	3.57037
Figure3B	COSMIC	RB1_mRNA	RB1-WT	3.8019
Figure3B	COSMIC	RB1_mRNA	RB1-WT	3.32574
Figure3B	COSMIC	RB1_mRNA	RB1-WT	3.68013
Figure3B	COSMIC	RB1_mRNA	RB1-WT	3.48478
Figure3B	COSMIC	RB1_mRNA	RB1-WT	2.98996
Figure3B	COSMIC	RB1_mRNA	RB1-WT	4.35235
Figure3B	COSMIC	RB1_mRNA	RB1-WT	3.92412
Figure3B	COSMIC	RB1_mRNA	RB1-WT	4.06726
Figure3B	COSMIC	RB1_mRNA	RB1-WT	3.69249
Figure3B	COSMIC	RB1_mRNA	RB1-WT	3.899
Figure3B	COSMIC	RB1_mRNA	RB1-WT	4.24935
Figure3B	COSMIC	RB1_mRNA	RB1-WT	3.31935
Figure3B	COSMIC	RB1_mRNA	RB1-WT	4.44892
Figure3B	COSMIC	RB1_mRNA	RB1-WT	3.84177
Figure3B	COSMIC	RB1_mRNA	RB1-WT	4.13709
Figure3B	COSMIC	RB1_mRNA	RB1-WT	5.20789
Figure3B	COSMIC	RB1_mRNA	RB1-WT	3.19768
Figure3B	COSMIC	RB1_mRNA	RB1-WT	3.45178
Figure3B	COSMIC	RB1_mRNA	RB1-WT	3.3184
Figure3B	COSMIC	RB1_mRNA	RB1-WT	4.07053
Figure3B	COSMIC	RB1_mRNA	RB1-WT	4.16587
Figure3B	COSMIC	RB1_mRNA	RB1-WT	3.03849
Figure3B	COSMIC	RB1_mRNA	RB1-WT	3.56275
Figure3B	COSMIC	RB1_mRNA	RB1-WT	3.79631
Figure3B	COSMIC	RB1_mRNA	RB1-WT	4.39615
Figure3B	COSMIC	RB1_mRNA	RB1-WT	3.19799
Figure3B	COSMIC	RB1_mRNA	RB1-WT	3.5743
Figure3B	COSMIC	RB1_mRNA	RB1-WT	4.0981
Figure3B	COSMIC	RB1_mRNA	RB1-WT	3.68347
Figure3C	Gillette et al	RB1_Protein	RB1-MUT	-0.8697
Figure3C	Gillette et al	RB1_Protein	RB1-MUT	-1.636
Figure3C	Gillette et al	RB1_Protein	RB1-MUT	-1.8472
Figure3C	Gillette et al	RB1_Protein	RB1-MUT	-0.8971
Figure3C	Gillette et al	RB1_Protein	RB1-MUT	-1.5233
Figure3C	Gillette et al	RB1_Protein	RB1-MUT	1.2811
Figure3C	Gillette et al	RB1_Protein	RB1-MUT	-1.0665
Figure3C	Gillette et al	RB1_Protein	RB1-MUT	-2.0607
Figure3C	Gillette et al	RB1_Protein	RB1-WT	-0.2952
Figure3C	Gillette et al	RB1_Protein	RB1-WT	0.1433
Figure3C	Gillette et al	RB1_Protein	RB1-WT	0.2941
Figure3C	Gillette et al	RB1_Protein	RB1-WT	0.2916
Figure3C	Gillette et al	RB1_Protein	RB1-WT	-0.3519
Figure3C	Gillette et al	RB1_Protein	RB1-WT	0.4167
Figure3C	Gillette et al	RB1_Protein	RB1-WT	0.5609
Figure3C	Gillette et al	RB1_Protein	RB1-WT	-0.3658
Figure3C	Gillette et al	RB1_Protein	RB1-WT	-0.3286
Figure3C	Gillette et al	RB1_Protein	RB1-WT	-1.8586
Figure3C	Gillette et al	RB1_Protein	RB1-WT	-0.6493
Figure3C	Gillette et al	RB1_Protein	RB1-WT	-0.7923
Figure3C	Gillette et al	RB1_Protein	RB1-WT	0.6242
Figure3C	Gillette et al	RB1_Protein	RB1-WT	-1.6323
Figure3C	Gillette et al	RB1_Protein	RB1-WT	-0.3296
Figure3C	Gillette et al	RB1_Protein	RB1-WT	-0.7018
Figure3C	Gillette et al	RB1_Protein	RB1-WT	-0.8574
Figure3C	Gillette et al	RB1_Protein	RB1-WT	-0.9314
Figure3C	Gillette et al	RB1_Protein	RB1-WT	0.7374
Figure3C	Gillette et al	RB1_Protein	RB1-WT	-0.8079
Figure3C	Gillette et al	RB1_Protein	RB1-WT	-0.6044
Figure3C	Gillette et al	RB1_Protein	RB1-WT	-0.0407
Figure3C	Gillette et al	RB1_Protein	RB1-WT	0.2819
Figure3C	Gillette et al	RB1_Protein	RB1-WT	-0.0918
Figure3C	Gillette et al	RB1_Protein	RB1-WT	0.6303
Figure3C	Gillette et al	RB1_Protein	RB1-WT	-0.7835
Figure3C	Gillette et al	RB1_Protein	RB1-WT	0.1502
Figure3C	Gillette et al	RB1_Protein	RB1-WT	0.6078
Figure3C	Gillette et al	RB1_Protein	RB1-WT	1.133
Figure3C	Gillette et al	RB1_Protein	RB1-WT	0.3111
Figure3C	Gillette et al	RB1_Protein	RB1-WT	2.4674
Figure3C	Gillette et al	RB1_Protein	RB1-WT	-1.0954
Figure3C	Gillette et al	RB1_Protein	RB1-WT	0.9579
Figure3C	Gillette et al	RB1_Protein	RB1-WT	0.6587
Figure3C	Gillette et al	RB1_Protein	RB1-WT	-1.0245
Figure3C	Gillette et al	RB1_Protein	RB1-WT	-0.9486
Figure3C	Gillette et al	RB1_Protein	RB1-WT	0.5391
Figure3C	Gillette et al	RB1_Protein	RB1-WT	-0.0652
Figure3C	Gillette et al	RB1_Protein	RB1-WT	0.6203
Figure3C	Gillette et al	RB1_Protein	RB1-WT	0.5684
Figure3C	Gillette et al	RB1_Protein	RB1-WT	0.6147
Figure3C	Gillette et al	RB1_Protein	RB1-WT	1.2218
Figure3C	Gillette et al	RB1_Protein	RB1-WT	-1.8193
Figure3C	Gillette et al	RB1_Protein	RB1-WT	-0.2158
Figure3C	Gillette et al	RB1_Protein	RB1-WT	0.789
Figure3C	Gillette et al	RB1_Protein	RB1-WT	-1.2585
Figure3C	Gillette et al	RB1_Protein	RB1-WT	0.6639
Figure3C	Gillette et al	RB1_Protein	RB1-WT	0.1171
Figure3C	Gillette et al	RB1_Protein	RB1-WT	-0.4346
Figure3C	Gillette et al	RB1_Protein	RB1-WT	0.6127
Figure3C	Gillette et al	RB1_Protein	RB1-WT	-0.1076
Figure3C	Gillette et al	RB1_Protein	RB1-WT	-1.3513
Figure3C	Gillette et al	RB1_Protein	RB1-WT	0.6215
Figure3C	Gillette et al	RB1_Protein	RB1-WT	0.4783
Figure3C	Gillette et al	RB1_Protein	RB1-WT	-2.1745
Figure3C	Gillette et al	RB1_Protein	RB1-WT	2.6802
Figure3C	Gillette et al	RB1_Protein	RB1-WT	-3.1743
Figure3C	Gillette et al	RB1_Protein	RB1-WT	0.5288
Figure3C	Gillette et al	RB1_Protein	RB1-WT	0.996
Figure3C	Gillette et al	RB1_Protein	RB1-WT	0.2295
Figure3C	Gillette et al	RB1_Protein	RB1-WT	0.4031
Figure3C	Gillette et al	RB1_Protein	RB1-WT	0.8345
Figure3C	Gillette et al	RB1_Protein	RB1-WT	0.4097
Figure3C	Gillette et al	RB1_Protein	RB1-WT	0.057
Figure3C	Gillette et al	RB1_Protein	RB1-WT	-0.4018
Figure3C	Gillette et al	RB1_Protein	RB1-WT	0.0749
Figure3C	Gillette et al	RB1_Protein	RB1-WT	0.6421
Figure3C	Gillette et al	RB1_Protein	RB1-WT	1.3475
Figure3C	Gillette et al	RB1_Protein	RB1-WT	1.3861
Figure3C	Gillette et al	RB1_Protein	RB1-WT	-1.1918
Figure3C	Gillette et al	RB1_Protein	RB1-WT	-0.3083
Figure3C	Gillette et al	RB1_Protein	RB1-WT	-1.0918
Figure3C	Gillette et al	RB1_Protein	RB1-WT	1.3214
Figure3C	Gillette et al	RB1_Protein	RB1-WT	0.5038
Figure3C	Gillette et al	RB1_Protein	RB1-WT	-0.3982
Figure3C	Gillette et al	RB1_Protein	RB1-WT	1.2472
Figure3C	Gillette et al	RB1_Protein	RB1-WT	0.0158
Figure3C	Gillette et al	RB1_Protein	RB1-WT	0.6692
Figure3C	Gillette et al	RB1_Protein	RB1-WT	-0.1248
Figure3C	Gillette et al	RB1_Protein	RB1-WT	0.6038
Figure3C	Gillette et al	RB1_Protein	RB1-WT	0.387
Figure3C	Gillette et al	RB1_Protein	RB1-WT	-0.9609
Figure3C	Gillette et al	RB1_Protein	RB1-WT	0.1249
Figure3C	Gillette et al	RB1_Protein	RB1-WT	0.0447
Figure3C	Gillette et al	RB1_Protein	RB1-WT	-0.849
Figure3C	Gillette et al	RB1_Protein	RB1-WT	1.4045
Figure3C	Gillette et al	RB1_Protein	RB1-WT	1.3341
Figure3C	Gillette et al	RB1_Protein	RB1-WT	0.6461
Figure3C	Gillette et al	RB1_Protein	RB1-WT	0.9
Figure3C	Gillette et al	RB1_Protein	RB1-WT	-0.3829
Figure3C	Gillette et al	RB1_Protein	RB1-WT	-1.1502
Figure3C	Gillette et al	RB1_Protein	RB1-WT	-0.1161
Figure3C	Gillette et al	RB1_Protein	RB1-WT	0.5917
Figure3C	Gillette et al	RB1_Protein	RB1-WT	-0.8361
Figure3C	Gillette et al	RB1_Protein	RB1-WT	1.0583
Figure3C	Gillette et al	RB1_Protein	RB1-WT	0.6709
Figure3C	Gillette et al	RB1_Protein	RB1-WT	-0.1626
Figure3C	Gillette et al	RB1_Protein	RB1-WT	2.0468
Figure3C	Gillette et al	RB1_Protein	RB1-WT	-1.2248
Figure3C	Gillette et al	RB1_Protein	RB1-WT	1.5006
Figure3C	Gillette et al	RB1_Protein	RB1-WT	0.358
Figure3C	Gillette et al	RB1_Protein	RB1-WT	0.7129
Figure3D	TCGA_LUSC	RB1_Protein	RB1|Rb(RB1-MUT)	-1.0345
Figure3D	TCGA_LUSC	RB1_Protein	RB1|Rb(RB1-MUT)	-0.3806
Figure3D	TCGA_LUSC	RB1_Protein	RB1|Rb(RB1-MUT)	-0.5837
Figure3D	TCGA_LUSC	RB1_Protein	RB1|Rb(RB1-MUT)	-0.1337
Figure3D	TCGA_LUSC	RB1_Protein	RB1|Rb(RB1-MUT)	-0.1834
Figure3D	TCGA_LUSC	RB1_Protein	RB1|Rb(RB1-MUT)	-0.3633
Figure3D	TCGA_LUSC	RB1_Protein	RB1|Rb(RB1-MUT)	-0.5074
Figure3D	TCGA_LUSC	RB1_Protein	RB1|Rb(RB1-MUT)	-0.5755
Figure3D	TCGA_LUSC	RB1_Protein	RB1|Rb(RB1-MUT)	-0.5596
Figure3D	TCGA_LUSC	RB1_Protein	RB1|Rb(RB1-MUT)	-0.5622
Figure3D	TCGA_LUSC	RB1_Protein	RB1|Rb(RB1-MUT)	-0.4771
Figure3D	TCGA_LUSC	RB1_Protein	RB1|Rb(RB1-MUT)	0.0453
Figure3D	TCGA_LUSC	RB1_Protein	RB1|Rb(RB1-MUT)	-0.0871
Figure3D	TCGA_LUSC	RB1_Protein	RB1|Rb(RB1-MUT)	-0.2333
Figure3D	TCGA_LUSC	RB1_Protein	RB1|Rb(RB1-MUT)	-0.2508
Figure3D	TCGA_LUSC	RB1_Protein	RB1|Rb(RB1-MUT)	0.02
Figure3D	TCGA_LUSC	RB1_Protein	RB1|Rb(RB1-MUT)	-0.2648
Figure3D	TCGA_LUSC	RB1_Protein	RB1|Rb(RB1-MUT)	0.1136
Figure3D	TCGA_LUSC	RB1_Protein	RB1|Rb(RB1-MUT)	0.2131
Figure3D	TCGA_LUSC	RB1_Protein	RB1|Rb(RB1-WT)	-0.5066
Figure3D	TCGA_LUSC	RB1_Protein	RB1|Rb(RB1-WT)	0.0886
Figure3D	TCGA_LUSC	RB1_Protein	RB1|Rb(RB1-WT)	0.1476
Figure3D	TCGA_LUSC	RB1_Protein	RB1|Rb(RB1-WT)	-0.1488
Figure3D	TCGA_LUSC	RB1_Protein	RB1|Rb(RB1-WT)	0.5639
Figure3D	TCGA_LUSC	RB1_Protein	RB1|Rb(RB1-WT)	0.6349
Figure3D	TCGA_LUSC	RB1_Protein	RB1|Rb(RB1-WT)	-0.0347
Figure3D	TCGA_LUSC	RB1_Protein	RB1|Rb(RB1-WT)	0.1787
Figure3D	TCGA_LUSC	RB1_Protein	RB1|Rb(RB1-WT)	0.2551
Figure3D	TCGA_LUSC	RB1_Protein	RB1|Rb(RB1-WT)	0.1622
Figure3D	TCGA_LUSC	RB1_Protein	RB1|Rb(RB1-WT)	0.129
Figure3D	TCGA_LUSC	RB1_Protein	RB1|Rb(RB1-WT)	0.2741
Figure3D	TCGA_LUSC	RB1_Protein	RB1|Rb(RB1-WT)	0.0306
Figure3D	TCGA_LUSC	RB1_Protein	RB1|Rb(RB1-WT)	-0.2091
Figure3D	TCGA_LUSC	RB1_Protein	RB1|Rb(RB1-WT)	-0.1276
Figure3D	TCGA_LUSC	RB1_Protein	RB1|Rb(RB1-WT)	0.106
Figure3D	TCGA_LUSC	RB1_Protein	RB1|Rb(RB1-WT)	-0.0494
Figure3D	TCGA_LUSC	RB1_Protein	RB1|Rb(RB1-WT)	-1.0548
Figure3D	TCGA_LUSC	RB1_Protein	RB1|Rb(RB1-WT)	0.1331
Figure3D	TCGA_LUSC	RB1_Protein	RB1|Rb(RB1-WT)	-0.386
Figure3D	TCGA_LUSC	RB1_Protein	RB1|Rb(RB1-WT)	-0.6242
Figure3D	TCGA_LUSC	RB1_Protein	RB1|Rb(RB1-WT)	0.1331
Figure3D	TCGA_LUSC	RB1_Protein	RB1|Rb(RB1-WT)	0.8759
Figure3D	TCGA_LUSC	RB1_Protein	RB1|Rb(RB1-WT)	-0.1642
Figure3D	TCGA_LUSC	RB1_Protein	RB1|Rb(RB1-WT)	0.0174
Figure3D	TCGA_LUSC	RB1_Protein	RB1|Rb(RB1-WT)	0.7682
Figure3D	TCGA_LUSC	RB1_Protein	RB1|Rb(RB1-WT)	0.0571
Figure3D	TCGA_LUSC	RB1_Protein	RB1|Rb(RB1-WT)	0.6881
Figure3D	TCGA_LUSC	RB1_Protein	RB1|Rb(RB1-WT)	0.0245
Figure3D	TCGA_LUSC	RB1_Protein	RB1|Rb(RB1-WT)	-0.0751
Figure3D	TCGA_LUSC	RB1_Protein	RB1|Rb(RB1-WT)	0.3168
Figure3D	TCGA_LUSC	RB1_Protein	RB1|Rb(RB1-WT)	-0.0814
Figure3D	TCGA_LUSC	RB1_Protein	RB1|Rb(RB1-WT)	-0.0523
Figure3D	TCGA_LUSC	RB1_Protein	RB1|Rb(RB1-WT)	-0.0254
Figure3D	TCGA_LUSC	RB1_Protein	RB1|Rb(RB1-WT)	-0.1661
Figure3D	TCGA_LUSC	RB1_Protein	RB1|Rb(RB1-WT)	0.1826
Figure3D	TCGA_LUSC	RB1_Protein	RB1|Rb(RB1-WT)	0.0839
Figure3D	TCGA_LUSC	RB1_Protein	RB1|Rb(RB1-WT)	-0.181
Figure3D	TCGA_LUSC	RB1_Protein	RB1|Rb(RB1-WT)	-0.2231
Figure3D	TCGA_LUSC	RB1_Protein	RB1|Rb(RB1-WT)	0.086
Figure3D	TCGA_LUSC	RB1_Protein	RB1|Rb(RB1-WT)	0.2223
Figure3D	TCGA_LUSC	RB1_Protein	RB1|Rb(RB1-WT)	-0.1553
Figure3D	TCGA_LUSC	RB1_Protein	RB1|Rb(RB1-WT)	0.6316
Figure3D	TCGA_LUSC	RB1_Protein	RB1|Rb(RB1-WT)	0.3892
Figure3D	TCGA_LUSC	RB1_Protein	RB1|Rb(RB1-WT)	0.3794
Figure3D	TCGA_LUSC	RB1_Protein	RB1|Rb(RB1-WT)	0.4563
Figure3D	TCGA_LUSC	RB1_Protein	RB1|Rb(RB1-WT)	0.2555
Figure3D	TCGA_LUSC	RB1_Protein	RB1|Rb(RB1-WT)	0.4775
Figure3D	TCGA_LUSC	RB1_Protein	RB1|Rb(RB1-WT)	-0.3756
Figure3D	TCGA_LUSC	RB1_Protein	RB1|Rb(RB1-WT)	-0.0251
Figure3D	TCGA_LUSC	RB1_Protein	RB1|Rb(RB1-WT)	0.0033
Figure3D	TCGA_LUSC	RB1_Protein	RB1|Rb(RB1-WT)	-0.2171
Figure3D	TCGA_LUSC	RB1_Protein	RB1|Rb(RB1-WT)	0.1325
Figure3D	TCGA_LUSC	RB1_Protein	RB1|Rb(RB1-WT)	-0.0074
Figure3D	TCGA_LUSC	RB1_Protein	RB1|Rb(RB1-WT)	0.8084
Figure3D	TCGA_LUSC	RB1_Protein	RB1|Rb(RB1-WT)	0.0096
Figure3D	TCGA_LUSC	RB1_Protein	RB1|Rb(RB1-WT)	-0.6189
Figure3D	TCGA_LUSC	RB1_Protein	RB1|Rb(RB1-WT)	-0.2895
Figure3D	TCGA_LUSC	RB1_Protein	RB1|Rb(RB1-WT)	0.3543
Figure3D	TCGA_LUSC	RB1_Protein	RB1|Rb(RB1-WT)	0.1065
Figure3D	TCGA_LUSC	RB1_Protein	RB1|Rb(RB1-WT)	0.147
Figure3D	TCGA_LUSC	RB1_Protein	RB1|Rb(RB1-WT)	0.3289
Figure3D	TCGA_LUSC	RB1_Protein	RB1|Rb(RB1-WT)	0.0357
Figure3D	TCGA_LUSC	RB1_Protein	RB1|Rb(RB1-WT)	-0.0632
Figure3D	TCGA_LUSC	RB1_Protein	RB1|Rb(RB1-WT)	-0.0589
Figure3D	TCGA_LUSC	RB1_Protein	RB1|Rb(RB1-WT)	0.0824
Figure3D	TCGA_LUSC	RB1_Protein	RB1|Rb(RB1-WT)	-0.111
Figure3D	TCGA_LUSC	RB1_Protein	RB1|Rb(RB1-WT)	0.092
Figure3D	TCGA_LUSC	RB1_Protein	RB1|Rb(RB1-WT)	-0.0403
Figure3D	TCGA_LUSC	RB1_Protein	RB1|Rb(RB1-WT)	-0.0442
Figure3D	TCGA_LUSC	RB1_Protein	RB1|Rb(RB1-WT)	-0.1753
Figure3D	TCGA_LUSC	RB1_Protein	RB1|Rb(RB1-WT)	0.1428
Figure3D	TCGA_LUSC	RB1_Protein	RB1|Rb(RB1-WT)	0.246
Figure3D	TCGA_LUSC	RB1_Protein	RB1|Rb(RB1-WT)	0.0642
Figure3D	TCGA_LUSC	RB1_Protein	RB1|Rb(RB1-WT)	0.6796
Figure3D	TCGA_LUSC	RB1_Protein	RB1|Rb(RB1-WT)	-0.1589
Figure3D	TCGA_LUSC	RB1_Protein	RB1|Rb(RB1-WT)	0.1557
Figure3D	TCGA_LUSC	RB1_Protein	RB1|Rb(RB1-WT)	0.5306
Figure3D	TCGA_LUSC	RB1_Protein	RB1|Rb(RB1-WT)	-0.3859
Figure3D	TCGA_LUSC	RB1_Protein	RB1|Rb(RB1-WT)	0.2644
Figure3D	TCGA_LUSC	RB1_Protein	RB1|Rb(RB1-WT)	0.1068
Figure3D	TCGA_LUSC	RB1_Protein	RB1|Rb(RB1-WT)	0.0993
Figure3D	TCGA_LUSC	RB1_Protein	RB1|Rb(RB1-WT)	0.1461
Figure3D	TCGA_LUSC	RB1_Protein	RB1|Rb(RB1-WT)	0.1882
Figure3D	TCGA_LUSC	RB1_Protein	RB1|Rb(RB1-WT)	-0.859
Figure3D	TCGA_LUSC	RB1_Protein	RB1|Rb(RB1-WT)	-0.0436
Figure3D	TCGA_LUSC	RB1_Protein	RB1|Rb(RB1-WT)	-0.2074
Figure3D	TCGA_LUSC	RB1_Protein	RB1|Rb(RB1-WT)	0.1505
Figure3D	TCGA_LUSC	RB1_Protein	RB1|Rb(RB1-WT)	-0.0805
Figure3D	TCGA_LUSC	RB1_Protein	RB1|Rb(RB1-WT)	0.1235
Figure3D	TCGA_LUSC	RB1_Protein	RB1|Rb(RB1-WT)	-0.101
Figure3D	TCGA_LUSC	RB1_Protein	RB1|Rb(RB1-WT)	0.0735
Figure3D	TCGA_LUSC	RB1_Protein	RB1|Rb(RB1-WT)	-0.1259
Figure3D	TCGA_LUSC	RB1_Protein	RB1|Rb(RB1-WT)	-0.1845
Figure3D	TCGA_LUSC	RB1_Protein	RB1|Rb(RB1-WT)	0.9787
Figure3D	TCGA_LUSC	RB1_Protein	RB1|Rb(RB1-WT)	0.0617
Figure3D	TCGA_LUSC	RB1_Protein	RB1|Rb(RB1-WT)	0.0345
Figure3D	TCGA_LUSC	RB1_Protein	RB1|Rb(RB1-WT)	-0.0326
Figure3D	TCGA_LUSC	RB1_Protein	RB1|Rb(RB1-WT)	-0.3237
Figure3D	TCGA_LUSC	RB1_Protein	RB1|Rb(RB1-WT)	0.3063
Figure3D	TCGA_LUSC	RB1_Protein	RB1|Rb(RB1-WT)	-0.1432
Figure3D	TCGA_LUSC	RB1_Protein	RB1|Rb(RB1-WT)	0.1352
Figure3D	TCGA_LUSC	RB1_Protein	RB1|Rb(RB1-WT)	0.2313
Figure3D	TCGA_LUSC	RB1_Protein	RB1|Rb(RB1-WT)	0.2212
Figure3D	TCGA_LUSC	RB1_Protein	RB1|Rb(RB1-WT)	-0.0019
Figure3D	TCGA_LUSC	RB1_Protein	RB1|Rb(RB1-WT)	-0.0362
Figure3D	TCGA_LUSC	RB1_Protein	RB1|Rb(RB1-WT)	-0.1241
Figure3D	TCGA_LUSC	RB1_Protein	RB1|Rb(RB1-WT)	0.6376
Figure3D	TCGA_LUSC	RB1_Protein	RB1|Rb(RB1-WT)	0.035
Figure3D	TCGA_LUSC	RB1_Protein	RB1|Rb(RB1-WT)	-0.1309
Figure3D	TCGA_LUSC	RB1_Protein	RB1|Rb(RB1-WT)	-0.0947
Figure3D	TCGA_LUSC	RB1_Protein	RB1|Rb(RB1-WT)	0.1445
Figure3D	TCGA_LUSC	RB1_Protein	RB1|Rb(RB1-WT)	-0.0276
Figure3D	TCGA_LUSC	RB1_Protein	RB1|Rb(RB1-WT)	0.2081
Figure3D	TCGA_LUSC	RB1_Protein	RB1|Rb(RB1-WT)	0.5563
Figure3D	TCGA_LUSC	RB1_Protein	RB1|Rb(RB1-WT)	0.812
Figure3D	TCGA_LUSC	RB1_Protein	RB1|Rb(RB1-WT)	0.2623
Figure3D	TCGA_LUSC	RB1_Protein	RB1|Rb(RB1-WT)	-0.0112
Figure3D	TCGA_LUSC	RB1_Protein	RB1|Rb(RB1-WT)	-0.1318
Figure3D	TCGA_LUSC	RB1_Protein	RB1|Rb(RB1-WT)	-0.3072
Figure3D	TCGA_LUSC	RB1_Protein	RB1|Rb(RB1-WT)	-0.4092
Figure3D	TCGA_LUSC	RB1_Protein	RB1|Rb(RB1-WT)	-0.1149
Figure3D	TCGA_LUSC	RB1_Protein	RB1|Rb(RB1-WT)	-0.1414
Figure3D	TCGA_LUSC	RB1_Protein	RB1|Rb(RB1-WT)	-0.164
Figure3D	TCGA_LUSC	RB1_Protein	RB1|Rb(RB1-WT)	-0.3571
Figure3D	TCGA_LUSC	RB1_Protein	RB1|Rb(RB1-WT)	0.0578
Figure3D	TCGA_LUSC	RB1_Protein	RB1|Rb(RB1-WT)	-0.0141
Figure3D	TCGA_LUSC	RB1_Protein	RB1|Rb(RB1-WT)	0.0061
Figure3D	TCGA_LUSC	RB1_Protein	RB1|Rb(RB1-WT)	0.1839
Figure3D	TCGA_LUSC	RB1_Protein	RB1|Rb(RB1-WT)	-0.181
Figure3D	TCGA_LUSC	RB1_Protein	RB1|Rb(RB1-WT)	0.017
Figure3D	TCGA_LUSC	RB1_Protein	RB1|Rb(RB1-WT)	-0.1506
Figure3D	TCGA_LUSC	RB1_Protein	RB1|Rb(RB1-WT)	-0.0202
Figure3D	TCGA_LUSC	RB1_Protein	RB1|Rb(RB1-WT)	-0.0561
Figure3D	TCGA_LUSC	RB1_Protein	RB1|Rb(RB1-WT)	-0.0913
Figure3D	TCGA_LUSC	RB1_Protein	RB1|Rb(RB1-WT)	0.1511
Figure3D	TCGA_LUSC	RB1_Protein	RB1|Rb(RB1-WT)	0.1268
Figure3D	TCGA_LUSC	RB1_Protein	RB1|Rb(RB1-WT)	0.2469
Figure3D	TCGA_LUSC	RB1_Protein	RB1|Rb(RB1-WT)	-0.64
Figure3D	TCGA_LUSC	RB1_Protein	RB1|Rb(RB1-WT)	-0.1183
Figure3D	TCGA_LUSC	RB1_Protein	RB1|Rb(RB1-WT)	-0.2635
Figure3D	TCGA_LUSC	RB1_Protein	RB1|Rb(RB1-WT)	0.1294
Figure3D	TCGA_LUSC	RB1_Protein	RB1|Rb(RB1-WT)	-0.0267
Figure3D	TCGA_LUSC	RB1_Protein	RB1|Rb(RB1-WT)	-0.3118
Figure3D	TCGA_LUSC	RB1_Protein	RB1|Rb(RB1-WT)	0.3547
Figure3D	TCGA_LUSC	RB1_Protein	RB1|Rb(RB1-WT)	0.0246
Figure3D	TCGA_LUSC	RB1_Protein	RB1|Rb(RB1-WT)	-0.0817
Figure3D	TCGA_LUSC	RB1_Protein	RB1|Rb(RB1-WT)	-0.5508
Figure3D	TCGA_LUSC	RB1_Protein	RB1|Rb(RB1-WT)	0.015
Figure3D	TCGA_LUSC	RB1_Protein	RB1|Rb(RB1-WT)	0.0433
Figure3D	TCGA_LUSC	RB1_Protein	RB1|Rb(RB1-WT)	0.2326
Figure3D	TCGA_LUSC	RB1_Protein	RB1|Rb(RB1-WT)	0.0411
Figure3D	TCGA_LUSC	RB1_Protein	RB1|Rb(RB1-WT)	0.0705
Figure3D	TCGA_LUSC	RB1_Protein	RB1|Rb(RB1-WT)	-0.2601
Figure3D	TCGA_LUSC	RB1_Protein	RB1|Rb(RB1-WT)	0.1371
Figure3D	TCGA_LUSC	RB1_Protein	RB1|Rb(RB1-WT)	0.0408
Figure3D	TCGA_LUSC	RB1_Protein	RB1|Rb(RB1-WT)	0.1637
Figure3D	TCGA_LUSC	RB1_Protein	RB1|Rb(RB1-WT)	-0.2211
Figure3D	TCGA_LUSC	RB1_Protein	RB1|Rb(RB1-WT)	0.4449
Figure3D	TCGA_LUSC	RB1_Protein	RB1|Rb(RB1-WT)	-0.2019
Figure3D	TCGA_LUSC	RB1_Protein	RB1|Rb(RB1-WT)	-0.0827
Figure3D	TCGA_LUSC	RB1_Protein	RB1|Rb(RB1-WT)	-0.3231
Figure3D	TCGA_LUSC	RB1_Protein	RB1|Rb(RB1-WT)	0.1486
Figure3D	TCGA_LUSC	RB1_Protein	RB1|Rb(RB1-WT)	0.7182
Figure3D	TCGA_LUSC	RB1_Protein	RB1|Rb(RB1-WT)	-0.0137
Figure3D	TCGA_LUSC	RB1_Protein	RB1|Rb(RB1-WT)	-0.0996
Figure3D	TCGA_LUSC	RB1_Protein	RB1|Rb(RB1-WT)	0.3245
Figure3D	TCGA_LUSC	RB1_Protein	RB1|Rb(RB1-WT)	-0.0829
Figure3D	TCGA_LUSC	RB1_Protein	RB1|Rb(RB1-WT)	-0.2088
Figure3D	TCGA_LUSC	RB1_Protein	RB1|Rb(RB1-WT)	-0.0652
Figure3D	TCGA_LUSC	RB1_Protein	RB1|Rb(RB1-WT)	-0.1539
Figure3D	TCGA_LUSC	RB1_Protein	RB1|Rb(RB1-WT)	0.416
Figure3D	TCGA_LUSC	RB1_Protein	RB1|Rb(RB1-WT)	-0.0638
Figure3D	TCGA_LUSC	RB1_Protein	RB1|Rb(RB1-WT)	0.0821
Figure3D	TCGA_LUSC	RB1_Protein	RB1|Rb(RB1-WT)	0.2078
Figure3D	TCGA_LUSC	RB1_Protein	RB1|Rb(RB1-WT)	0.0582
Figure3D	TCGA_LUSC	RB1_Protein	RB1|Rb(RB1-WT)	0.4076
Figure3D	TCGA_LUSC	RB1_Protein	RB1|Rb(RB1-WT)	0.1095
Figure3D	TCGA_LUSC	RB1_Protein	RB1|Rb(RB1-WT)	1.0248
Figure3D	TCGA_LUSC	RB1_Protein	RB1|Rb(RB1-WT)	0.0916
Figure3D	TCGA_LUSC	RB1_Protein	RB1|Rb(RB1-WT)	-0.1342
Figure3D	TCGA_LUSC	RB1_Protein	RB1|Rb(RB1-WT)	0.0612
Figure3D	TCGA_LUSC	RB1_Protein	RB1|Rb(RB1-WT)	0.2068
Figure3D	TCGA_LUSC	RB1_Protein	RB1|Rb(RB1-WT)	-0.2329
Figure3D	TCGA_LUSC	RB1_Protein	RB1|Rb(RB1-WT)	0.3436
Figure3D	TCGA_LUSC	RB1_Protein	RB1|Rb(RB1-WT)	-0.0338
Figure3D	TCGA_LUSC	RB1_Protein	RB1|Rb(RB1-WT)	-0.0702
Figure3D	TCGA_LUSC	RB1_Protein	RB1|Rb(RB1-WT)	-0.1158
Figure3D	TCGA_LUSC	RB1_Protein	RB1|Rb(RB1-WT)	0.0368
Figure3D	TCGA_LUSC	RB1_Protein	RB1|Rb(RB1-WT)	-0.1893
Figure3D	TCGA_LUSC	RB1_Protein	RB1|Rb(RB1-WT)	0.6839
Figure3D	TCGA_LUSC	RB1_Protein	RB1|Rb(RB1-WT)	-0.238
Figure3D	TCGA_LUSC	RB1_Protein	RB1|Rb(RB1-WT)	-0.04
Figure3D	TCGA_LUSC	RB1_Protein	RB1|Rb(RB1-WT)	0.3768
Figure3D	TCGA_LUSC	RB1_Protein	RB1|Rb(RB1-WT)	-0.1554
Figure3D	TCGA_LUSC	RB1_Protein	RB1|Rb(RB1-WT)	-0.0174
Figure3D	TCGA_LUSC	RB1_Protein	RB1|Rb(RB1-WT)	-0.0628
Figure3D	TCGA_LUSC	RB1_Protein	RB1|Rb(RB1-WT)	-0.1321
Figure3D	TCGA_LUSC	RB1_Protein	RB1|Rb(RB1-WT)	0.1512
Figure3D	TCGA_LUSC	RB1_Protein	RB1|Rb(RB1-WT)	0.0843
Figure3D	TCGA_LUSC	RB1_Protein	RB1|Rb(RB1-WT)	-0.0915
Figure3D	TCGA_LUSC	RB1_Protein	RB1|Rb(RB1-WT)	-0.0349
Figure3D	TCGA_LUSC	RB1_Protein	RB1|Rb(RB1-WT)	-0.1905
Figure3D	TCGA_LUSC	RB1_Protein	RB1|Rb(RB1-WT)	-0.0006
Figure3D	TCGA_LUSC	RB1_Protein	RB1|Rb(RB1-WT)	0.2627
Figure3D	TCGA_LUSC	RB1_Protein	RB1|Rb(RB1-WT)	0.0141
Figure3D	TCGA_LUSC	RB1_Protein	RB1|Rb(RB1-WT)	-0.0691
Figure3D	TCGA_LUSC	RB1_Protein	RB1|Rb(RB1-WT)	0.1756
Figure3D	TCGA_LUSC	RB1_Protein	RB1|Rb(RB1-WT)	0.6965
Figure3D	TCGA_LUSC	RB1_Protein	RB1|Rb(RB1-WT)	0.3652
Figure3D	TCGA_LUSC	RB1_Protein	RB1|Rb(RB1-WT)	0.1474
Figure3D	TCGA_LUSC	RB1_Protein	RB1|Rb(RB1-WT)	0.5642
Figure3D	TCGA_LUSC	RB1_Protein	RB1|Rb(RB1-WT)	0.4087
Figure3D	TCGA_LUSC	RB1_Protein	RB1|Rb(RB1-WT)	0.3913
Figure3D	TCGA_LUSC	RB1_Protein	RB1|Rb(RB1-WT)	0.0383
Figure3D	TCGA_LUSC	RB1_Protein	RB1|Rb(RB1-WT)	-0.063
Figure3D	TCGA_LUSC	RB1_Protein	RB1|Rb(RB1-WT)	0.1101
Figure3D	TCGA_LUSC	RB1_Protein	RB1|Rb(RB1-WT)	-0.0247
Figure3D	TCGA_LUSC	RB1_Protein	RB1|Rb(RB1-WT)	-0.095
Figure3D	TCGA_LUSC	RB1_Protein	RB1|Rb(RB1-WT)	-0.1619
Figure3D	TCGA_LUSC	RB1_Protein	RB1|Rb(RB1-WT)	-0.1344
Figure3D	TCGA_LUSC	RB1_Protein	RB1|Rb(RB1-WT)	-0.2117
Figure3D	TCGA_LUSC	RB1_Protein	RB1|Rb(RB1-WT)	-0.0921
Figure3D	TCGA_LUSC	RB1_Protein	RB1|Rb(RB1-WT)	-0.4561
Figure3D	TCGA_LUSC	RB1_Protein	RB1|Rb(RB1-WT)	0.0115
Figure3D	TCGA_LUSC	RB1_Protein	RB1|Rb(RB1-WT)	-0.5214
Figure3D	TCGA_LUSC	RB1_Protein	RB1|Rb(RB1-WT)	-0.0264
Figure3D	TCGA_LUSC	RB1_Protein	RB1|Rb(RB1-WT)	-0.1127
Figure3D	TCGA_LUSC	RB1_Protein	RB1|Rb(RB1-WT)	0.0224
Figure3D	TCGA_LUSC	RB1_Protein	RB1|Rb(RB1-WT)	0.2523
Figure3D	TCGA_LUSC	RB1_Protein	RB1|Rb(RB1-WT)	-0.1524
Figure3D	TCGA_LUSC	RB1_Protein	RB1|Rb(RB1-WT)	0.1419
Figure3D	TCGA_LUSC	RB1_Protein	RB1|Rb(RB1-WT)	-0.0239
Figure3D	TCGA_LUSC	RB1_Protein	RB1|Rb(RB1-WT)	0.0116
Figure3D	TCGA_LUSC	RB1_Protein	RB1|Rb(RB1-WT)	-0.0049
Figure3D	TCGA_LUSC	RB1_Protein	RB1|Rb(RB1-WT)	-0.2685
Figure3D	TCGA_LUSC	RB1_Protein	RB1|Rb(RB1-WT)	-0.0933
Figure3D	TCGA_LUSC	RB1_Protein	RB1|Rb(RB1-WT)	0.2349
Figure3D	TCGA_LUSC	RB1_Protein	RB1|Rb(RB1-WT)	-0.0485
Figure3D	TCGA_LUSC	RB1_Protein	RB1|Rb(RB1-WT)	-0.0148
Figure3D	TCGA_LUSC	RB1_Protein	RB1|Rb(RB1-WT)	-0.2992
Figure3D	TCGA_LUSC	RB1_Protein	RB1|Rb(RB1-WT)	-0.1156
Figure3D	TCGA_LUSC	RB1_Protein	RB1|Rb(RB1-WT)	0.1735
Figure3D	TCGA_LUSC	RB1_Protein	RB1|Rb(RB1-WT)	-0.0444
Figure3D	TCGA_LUSC	RB1_Protein	RB1|Rb(RB1-WT)	-0.1599
Figure3D	TCGA_LUSC	RB1_Protein	RB1|Rb(RB1-WT)	0.1548
Figure3D	TCGA_LUSC	RB1_Protein	RB1|Rb(RB1-WT)	0.0634
Figure3D	TCGA_LUSC	RB1_Protein	RB1|Rb(RB1-WT)	-0.9851
Figure3D	TCGA_LUSC	RB1_Protein	RB1|Rb(RB1-WT)	-0.004
Figure3D	TCGA_LUSC	RB1_Protein	RB1|Rb(RB1-WT)	0.3581
Figure3D	TCGA_LUSC	RB1_Protein	RB1|Rb(RB1-WT)	-0.2073
Figure3D	TCGA_LUSC	RB1_Protein	RB1|Rb(RB1-WT)	-0.0274
Figure3D	TCGA_LUSC	RB1_Protein	RB1|Rb(RB1-WT)	-0.1317
Figure3D	TCGA_LUSC	RB1_Protein	RB1|Rb(RB1-WT)	-0.0889
Figure3D	TCGA_LUSC	RB1_Protein	RB1|Rb(RB1-WT)	-0.1185
Figure3D	TCGA_LUSC	RB1_Protein	RB1|Rb(RB1-WT)	-0.1018
Figure3D	TCGA_LUSC	RB1_Protein	RB1|Rb(RB1-WT)	-0.3842
Figure3D	TCGA_LUSC	RB1_Protein	RB1|Rb(RB1-WT)	0.0248
Figure3D	TCGA_LUSC	RB1_Protein	RB1|Rb(RB1-WT)	-0.1043
Figure3D	TCGA_LUSC	RB1_Protein	RB1|Rb(RB1-WT)	0.3014
Figure3D	TCGA_LUSC	RB1_Protein	RB1|Rb(RB1-WT)	-0.2198
Figure3D	TCGA_LUSC	RB1_Protein	RB1|Rb(RB1-WT)	1.8338
Figure3D	TCGA_LUSC	RB1_Protein	RB1|Rb(RB1-WT)	0.2817
Figure3D	TCGA_LUSC	RB1_Protein	RB1|Rb(RB1-WT)	0.0247
Figure3D	TCGA_LUSC	RB1_Protein	RB1|Rb(RB1-WT)	-0.1371
Figure3D	TCGA_LUSC	RB1_Protein	RB1|Rb(RB1-WT)	0.0851
Figure3D	TCGA_LUSC	RB1_Protein	RB1|Rb(RB1-WT)	1.5947
Figure3D	TCGA_LUSC	RB1_Protein	RB1|Rb(RB1-WT)	-0.4915
Figure3D	TCGA_LUSC	RB1_Protein	RB1|Rb(RB1-WT)	0.5498
Figure3D	TCGA_LUSC	RB1_Protein	RB1|Rb(RB1-WT)	-0.3267
Figure3D	TCGA_LUSC	RB1_Protein	RB1|Rb(RB1-WT)	0.0197
Figure3D	TCGA_LUSC	RB1_Protein	RB1|Rb(RB1-WT)	-0.4102
Figure3D	TCGA_LUSC	RB1_Protein	RB1|Rb(RB1-WT)	0.1929
Figure3D	TCGA_LUSC	RB1_Protein	RB1|Rb(RB1-WT)	-0.0524
Figure3D	TCGA_LUSC	RB1_Protein	RB1|Rb(RB1-WT)	0.0347
Figure3D	TCGA_LUSC	RB1_Protein	RB1|Rb(RB1-WT)	0.4955
Figure3D	TCGA_LUSC	RB1_Protein	RB1|Rb(RB1-WT)	0.1398
Figure3D	TCGA_LUSC	RB1_Protein	RB1|Rb(RB1-WT)	-0.2405
Figure3D	TCGA_LUSC	RB1_Protein	RB1|Rb(RB1-WT)	-0.188
Figure3D	TCGA_LUSC	RB1_Protein	RB1|Rb(RB1-WT)	0.0127
Figure3D	TCGA_LUSC	RB1_Protein	RB1|Rb(RB1-WT)	0.0444
Figure3D	TCGA_LUSC	RB1_Protein	RB1|Rb(RB1-WT)	-0.0756
Figure3D	TCGA_LUSC	RB1_Protein	RB1|Rb(RB1-WT)	0.0291
Figure3D	TCGA_LUSC	RB1_Protein	RB1|Rb(RB1-WT)	0.1811
Figure3D	TCGA_LUSC	RB1_Protein	RB1|Rb(RB1-WT)	0.8533
Figure3D	TCGA_LUSC	RB1_Protein	RB1|Rb(RB1-WT)	0.2412
Figure3D	TCGA_LUSC	RB1_Protein	RB1|Rb(RB1-WT)	0.04
Figure3D	TCGA_LUSC	RB1_Protein	RB1|Rb(RB1-WT)	0.0138
Figure3D	TCGA_LUSC	RB1_Protein	RB1|Rb(RB1-WT)	0.1486
Figure3D	TCGA_LUSC	RB1_Protein	RB1|Rb(RB1-WT)	-0.1413
Figure3D	TCGA_LUSC	RB1_Protein	RB1|Rb(RB1-WT)	0.5963
Figure3D	TCGA_LUSC	RB1_Protein	RB1|Rb(RB1-WT)	-0.0196
Figure3D	TCGA_LUSC	RB1_Protein	RB1|Rb(RB1-WT)	-0.3744
Figure3D	TCGA_LUSC	RB1_Protein	RB1|Rb(RB1-WT)	-0.7339
Figure3D	TCGA_LUSC	RB1_Protein	RB1|Rb(RB1-WT)	-0.2043
Figure3D	TCGA_LUSC	RB1_Protein	RB1|Rb(RB1-WT)	-0.0802
Figure3D	TCGA_LUSC	RB1_Protein	RB1|Rb(RB1-WT)	-0.2077
Figure3D	TCGA_LUSC	RB1_Protein	RB1|Rb(RB1-WT)	-0.267
Figure3D	TCGA_LUSC	RB1_Protein	RB1|Rb(RB1-WT)	0.1073
Figure3D	TCGA_LUSC	RB1_Protein	RB1|Rb(RB1-WT)	0.1605
Figure3D	TCGA_LUSC	RB1_Protein	RB1|Rb(RB1-WT)	-0.0028
Figure3D	TCGA_LUSC	RB1_Protein	RB1|Rb(RB1-WT)	0.3326
Figure3E	DepMap	RB1_Protein	Rb_Caution(RB1-MUT)	-0.707089
Figure3E	DepMap	RB1_Protein	Rb_Caution(RB1-MUT)	-0.405073
Figure3E	DepMap	RB1_Protein	Rb_Caution(RB1-MUT)	-0.385523
Figure3E	DepMap	RB1_Protein	Rb_Caution(RB1-MUT)	-0.579043
Figure3E	DepMap	RB1_Protein	Rb_Caution(RB1-MUT)	-0.650582
Figure3E	DepMap	RB1_Protein	Rb_Caution(RB1-MUT)	-0.672076
Figure3E	DepMap	RB1_Protein	Rb_Caution(RB1-MUT)	-0.310751
Figure3E	DepMap	RB1_Protein	Rb_Caution(RB1-MUT)	-0.734229
Figure3E	DepMap	RB1_Protein	Rb_Caution(RB1-MUT)	0.455634
Figure3E	DepMap	RB1_Protein	Rb_Caution(RB1-MUT)	-0.727275
Figure3E	DepMap	RB1_Protein	Rb_Caution(RB1-MUT)	-0.69817
Figure3E	DepMap	RB1_Protein	Rb_Caution(RB1-MUT)	-0.800728
Figure3E	DepMap	RB1_Protein	Rb_Caution(RB1-MUT)	-0.495885
Figure3E	DepMap	RB1_Protein	Rb_Caution(RB1-MUT)	-0.858139
Figure3E	DepMap	RB1_Protein	Rb_Caution(RB1-MUT)	-0.774403
Figure3E	DepMap	RB1_Protein	Rb_Caution(RB1-MUT)	-0.465502
Figure3E	DepMap	RB1_Protein	Rb_Caution(RB1-MUT)	-0.706209
Figure3E	DepMap	RB1_Protein	Rb_Caution(RB1-MUT)	-0.600978
Figure3E	DepMap	RB1_Protein	Rb_Caution(RB1-MUT)	-0.604683
Figure3E	DepMap	RB1_Protein	Rb_Caution(RB1-MUT)	-0.736609
Figure3E	DepMap	RB1_Protein	Rb_Caution(RB1-MUT)	-0.657597
Figure3E	DepMap	RB1_Protein	Rb_Caution(RB1-MUT)	-0.752024
Figure3E	DepMap	RB1_Protein	Rb_Caution(RB1-MUT)	-0.691557
Figure3E	DepMap	RB1_Protein	Rb_Caution(RB1-MUT)	-0.626498
Figure3E	DepMap	RB1_Protein	Rb_Caution(RB1-MUT)	-0.359569
Figure3E	DepMap	RB1_Protein	Rb_Caution(RB1-MUT)	-0.320705
Figure3E	DepMap	RB1_Protein	Rb_Caution(RB1-MUT)	-0.848289
Figure3E	DepMap	RB1_Protein	Rb_Caution(RB1-MUT)	-0.623143
Figure3E	DepMap	RB1_Protein	Rb_Caution(RB1-MUT)	-1.21905
Figure3E	DepMap	RB1_Protein	Rb_Caution(RB1-MUT)	-0.218112
Figure3E	DepMap	RB1_Protein	Rb_Caution(RB1-MUT)	-0.561029
Figure3E	DepMap	RB1_Protein	Rb_Caution(RB1-MUT)	-0.481405
Figure3E	DepMap	RB1_Protein	Rb_Caution(RB1-MUT)	-0.486421
Figure3E	DepMap	RB1_Protein	Rb_Caution(RB1-MUT)	-0.498916
Figure3E	DepMap	RB1_Protein	Rb_Caution(RB1-MUT)	-0.417077
Figure3E	DepMap	RB1_Protein	Rb_Caution(RB1-MUT)	-0.604822
Figure3E	DepMap	RB1_Protein	Rb_Caution(RB1-MUT)	-0.792256
Figure3E	DepMap	RB1_Protein	Rb_Caution(RB1-MUT)	-0.542637
Figure3E	DepMap	RB1_Protein	Rb_Caution(RB1-MUT)	-0.666294
Figure3E	DepMap	RB1_Protein	Rb_Caution(RB1-MUT)	-0.592206
Figure3E	DepMap	RB1_Protein	Rb_Caution(RB1-MUT)	-1.03611
Figure3E	DepMap	RB1_Protein	Rb_Caution(RB1-MUT)	-0.795391
Figure3E	DepMap	RB1_Protein	Rb_Caution(RB1-WT)	-0.1279
Figure3E	DepMap	RB1_Protein	Rb_Caution(RB1-WT)	0.276717
Figure3E	DepMap	RB1_Protein	Rb_Caution(RB1-WT)	-0.333143
Figure3E	DepMap	RB1_Protein	Rb_Caution(RB1-WT)	-0.093178
Figure3E	DepMap	RB1_Protein	Rb_Caution(RB1-WT)	-0.426369
Figure3E	DepMap	RB1_Protein	Rb_Caution(RB1-WT)	-0.161516
Figure3E	DepMap	RB1_Protein	Rb_Caution(RB1-WT)	-0.219267
Figure3E	DepMap	RB1_Protein	Rb_Caution(RB1-WT)	-0.29661
Figure3E	DepMap	RB1_Protein	Rb_Caution(RB1-WT)	-0.002709
Figure3E	DepMap	RB1_Protein	Rb_Caution(RB1-WT)	-0.509537
Figure3E	DepMap	RB1_Protein	Rb_Caution(RB1-WT)	-0.223139
Figure3E	DepMap	RB1_Protein	Rb_Caution(RB1-WT)	0.196313
Figure3E	DepMap	RB1_Protein	Rb_Caution(RB1-WT)	0.142167
Figure3E	DepMap	RB1_Protein	Rb_Caution(RB1-WT)	-0.022259
Figure3E	DepMap	RB1_Protein	Rb_Caution(RB1-WT)	-0.102714
Figure3E	DepMap	RB1_Protein	Rb_Caution(RB1-WT)	-0.724138
Figure3E	DepMap	RB1_Protein	Rb_Caution(RB1-WT)	0.189713
Figure3E	DepMap	RB1_Protein	Rb_Caution(RB1-WT)	0.024186
Figure3E	DepMap	RB1_Protein	Rb_Caution(RB1-WT)	0.03915
Figure3E	DepMap	RB1_Protein	Rb_Caution(RB1-WT)	0.187165
Figure3E	DepMap	RB1_Protein	Rb_Caution(RB1-WT)	0.244451
Figure3E	DepMap	RB1_Protein	Rb_Caution(RB1-WT)	-0.664424
Figure3E	DepMap	RB1_Protein	Rb_Caution(RB1-WT)	0.122526
Figure3E	DepMap	RB1_Protein	Rb_Caution(RB1-WT)	-0.607315
Figure3E	DepMap	RB1_Protein	Rb_Caution(RB1-WT)	-0.237905
Figure3E	DepMap	RB1_Protein	Rb_Caution(RB1-WT)	-0.73721
Figure3E	DepMap	RB1_Protein	Rb_Caution(RB1-WT)	-0.152906
Figure3E	DepMap	RB1_Protein	Rb_Caution(RB1-WT)	-0.102273
Figure3E	DepMap	RB1_Protein	Rb_Caution(RB1-WT)	0.108439
Figure3E	DepMap	RB1_Protein	Rb_Caution(RB1-WT)	-0.69528
Figure3E	DepMap	RB1_Protein	Rb_Caution(RB1-WT)	0.523551
Figure3E	DepMap	RB1_Protein	Rb_Caution(RB1-WT)	0.009729
Figure3E	DepMap	RB1_Protein	Rb_Caution(RB1-WT)	0.702818
Figure3E	DepMap	RB1_Protein	Rb_Caution(RB1-WT)	-0.48289
Figure3E	DepMap	RB1_Protein	Rb_Caution(RB1-WT)	0.073537
Figure3E	DepMap	RB1_Protein	Rb_Caution(RB1-WT)	-0.499722
Figure3E	DepMap	RB1_Protein	Rb_Caution(RB1-WT)	-0.133649
Figure3E	DepMap	RB1_Protein	Rb_Caution(RB1-WT)	0.133701
Figure3E	DepMap	RB1_Protein	Rb_Caution(RB1-WT)	-0.113721
Figure3E	DepMap	RB1_Protein	Rb_Caution(RB1-WT)	-0.107621
Figure3E	DepMap	RB1_Protein	Rb_Caution(RB1-WT)	0.808149
Figure3E	DepMap	RB1_Protein	Rb_Caution(RB1-WT)	-0.265118
Figure3E	DepMap	RB1_Protein	Rb_Caution(RB1-WT)	0.082472
Figure3E	DepMap	RB1_Protein	Rb_Caution(RB1-WT)	-0.684682
Figure3E	DepMap	RB1_Protein	Rb_Caution(RB1-WT)	-0.496857
Figure3E	DepMap	RB1_Protein	Rb_Caution(RB1-WT)	0.184807
Figure3E	DepMap	RB1_Protein	Rb_Caution(RB1-WT)	-0.487283
Figure3E	DepMap	RB1_Protein	Rb_Caution(RB1-WT)	-0.87095
Figure3E	DepMap	RB1_Protein	Rb_Caution(RB1-WT)	-0.337609
Figure3E	DepMap	RB1_Protein	Rb_Caution(RB1-WT)	-0.086801
Figure3E	DepMap	RB1_Protein	Rb_Caution(RB1-WT)	-0.887646
Figure3E	DepMap	RB1_Protein	Rb_Caution(RB1-WT)	-0.391552
Figure3E	DepMap	RB1_Protein	Rb_Caution(RB1-WT)	-0.189628
Figure3E	DepMap	RB1_Protein	Rb_Caution(RB1-WT)	-0.006564
Figure3E	DepMap	RB1_Protein	Rb_Caution(RB1-WT)	-0.619585
Figure3E	DepMap	RB1_Protein	Rb_Caution(RB1-WT)	-0.468468
Figure3E	DepMap	RB1_Protein	Rb_Caution(RB1-WT)	-0.547866
Figure3E	DepMap	RB1_Protein	Rb_Caution(RB1-WT)	-0.381725
Figure3E	DepMap	RB1_Protein	Rb_Caution(RB1-WT)	-0.074329
Figure3E	DepMap	RB1_Protein	Rb_Caution(RB1-WT)	-0.286122
Figure3E	DepMap	RB1_Protein	Rb_Caution(RB1-WT)	-0.014595
Figure3E	DepMap	RB1_Protein	Rb_Caution(RB1-WT)	-0.103267
Figure3E	DepMap	RB1_Protein	Rb_Caution(RB1-WT)	0.055185
Figure3E	DepMap	RB1_Protein	Rb_Caution(RB1-WT)	-0.423689
Figure3E	DepMap	RB1_Protein	Rb_Caution(RB1-WT)	-0.120199
Figure3E	DepMap	RB1_Protein	Rb_Caution(RB1-WT)	0.058509
Figure3E	DepMap	RB1_Protein	Rb_Caution(RB1-WT)	-0.255892
Figure3E	DepMap	RB1_Protein	Rb_Caution(RB1-WT)	0.39357
Figure3E	DepMap	RB1_Protein	Rb_Caution(RB1-WT)	-0.439136
Figure3E	DepMap	RB1_Protein	Rb_Caution(RB1-WT)	-0.196287
Figure3E	DepMap	RB1_Protein	Rb_Caution(RB1-WT)	-0.037195
Figure3E	DepMap	RB1_Protein	Rb_Caution(RB1-WT)	-0.059514
Figure3E	DepMap	RB1_Protein	Rb_Caution(RB1-WT)	0.091481
Figure3E	DepMap	RB1_Protein	Rb_Caution(RB1-WT)	-0.448573
Figure3E	DepMap	RB1_Protein	Rb_Caution(RB1-WT)	-0.776512
Figure3E	DepMap	RB1_Protein	Rb_Caution(RB1-WT)	-0.143955
Figure3E	DepMap	RB1_Protein	Rb_Caution(RB1-WT)	0.034035
Figure3E	DepMap	RB1_Protein	Rb_Caution(RB1-WT)	-0.685536
Figure3E	DepMap	RB1_Protein	Rb_Caution(RB1-WT)	0.323564
Figure3E	DepMap	RB1_Protein	Rb_Caution(RB1-WT)	-0.471404
Figure3E	DepMap	RB1_Protein	Rb_Caution(RB1-WT)	-0.723026
Figure3E	DepMap	RB1_Protein	Rb_Caution(RB1-WT)	0.154062
Figure3E	DepMap	RB1_Protein	Rb_Caution(RB1-WT)	-0.116841
Figure3E	DepMap	RB1_Protein	Rb_Caution(RB1-WT)	-0.207138
Figure3E	DepMap	RB1_Protein	Rb_Caution(RB1-WT)	0.250516
Figure3E	DepMap	RB1_Protein	Rb_Caution(RB1-WT)	0.171373
Figure3E	DepMap	RB1_Protein	Rb_Caution(RB1-WT)	0.126838
Figure3E	DepMap	RB1_Protein	Rb_Caution(RB1-WT)	-0.571515
Figure3E	DepMap	RB1_Protein	Rb_Caution(RB1-WT)	0.000818
Figure3E	DepMap	RB1_Protein	Rb_Caution(RB1-WT)	0.530656
Figure3E	DepMap	RB1_Protein	Rb_Caution(RB1-WT)	-0.738991
Figure3E	DepMap	RB1_Protein	Rb_Caution(RB1-WT)	-0.297316
Figure3E	DepMap	RB1_Protein	Rb_Caution(RB1-WT)	0.097919
Figure3E	DepMap	RB1_Protein	Rb_Caution(RB1-WT)	0.814879
Figure3E	DepMap	RB1_Protein	Rb_Caution(RB1-WT)	-0.722154
Figure3E	DepMap	RB1_Protein	Rb_Caution(RB1-WT)	-0.002353
Figure3E	DepMap	RB1_Protein	Rb_Caution(RB1-WT)	0.413276
Figure3E	DepMap	RB1_Protein	Rb_Caution(RB1-WT)	0.106423
Figure3E	DepMap	RB1_Protein	Rb_Caution(RB1-WT)	0.693864
Figure3E	DepMap	RB1_Protein	Rb_Caution(RB1-WT)	0.317596
Figure3E	DepMap	RB1_Protein	Rb_Caution(RB1-WT)	0.553038
Figure3E	DepMap	RB1_Protein	Rb_Caution(RB1-WT)	-0.342321
Figure3E	DepMap	RB1_Protein	Rb_Caution(RB1-WT)	0.18677
Figure3E	DepMap	RB1_Protein	Rb_Caution(RB1-WT)	-0.395307
Figure3E	DepMap	RB1_Protein	Rb_Caution(RB1-WT)	-0.811244
Figure3E	DepMap	RB1_Protein	Rb_Caution(RB1-WT)	0.084484
Figure3E	DepMap	RB1_Protein	Rb_Caution(RB1-WT)	0.167697
Figure3E	DepMap	RB1_Protein	Rb_Caution(RB1-WT)	-0.519132
Figure3E	DepMap	RB1_Protein	Rb_Caution(RB1-WT)	-0.379057
Figure3E	DepMap	RB1_Protein	Rb_Caution(RB1-WT)	-0.285269
Figure3E	DepMap	RB1_Protein	Rb_Caution(RB1-WT)	-0.211747
Figure3E	DepMap	RB1_Protein	Rb_Caution(RB1-WT)	-0.080734
Figure3E	DepMap	RB1_Protein	Rb_Caution(RB1-WT)	-0.33332
Figure3E	DepMap	RB1_Protein	Rb_Caution(RB1-WT)	-0.01736
Figure3E	DepMap	RB1_Protein	Rb_Caution(RB1-WT)	-0.433863
Figure3E	DepMap	RB1_Protein	Rb_Caution(RB1-WT)	0.009767
Figure3E	DepMap	RB1_Protein	Rb_Caution(RB1-WT)	1.04352
Figure3E	DepMap	RB1_Protein	Rb_Caution(RB1-WT)	0.027328
Figure3E	DepMap	RB1_Protein	Rb_Caution(RB1-WT)	0.016726
Figure3E	DepMap	RB1_Protein	Rb_Caution(RB1-WT)	0.115372
Figure3E	DepMap	RB1_Protein	Rb_Caution(RB1-WT)	0.257698
Figure3E	DepMap	RB1_Protein	Rb_Caution(RB1-WT)	0.149251
Figure3E	DepMap	RB1_Protein	Rb_pS807_S811(RB1-MUT)	0.196195
Figure3E	DepMap	RB1_Protein	Rb_pS807_S811(RB1-MUT)	-2.03786
Figure3E	DepMap	RB1_Protein	Rb_pS807_S811(RB1-MUT)	-0.801415
Figure3E	DepMap	RB1_Protein	Rb_pS807_S811(RB1-MUT)	-1.34451
Figure3E	DepMap	RB1_Protein	Rb_pS807_S811(RB1-MUT)	-1.07157
Figure3E	DepMap	RB1_Protein	Rb_pS807_S811(RB1-MUT)	-0.484433
Figure3E	DepMap	RB1_Protein	Rb_pS807_S811(RB1-MUT)	-0.435812
Figure3E	DepMap	RB1_Protein	Rb_pS807_S811(RB1-MUT)	0.321522
Figure3E	DepMap	RB1_Protein	Rb_pS807_S811(RB1-MUT)	0.027459
Figure3E	DepMap	RB1_Protein	Rb_pS807_S811(RB1-MUT)	-2.50534
Figure3E	DepMap	RB1_Protein	Rb_pS807_S811(RB1-MUT)	-1.53054
Figure3E	DepMap	RB1_Protein	Rb_pS807_S811(RB1-MUT)	0.74101
Figure3E	DepMap	RB1_Protein	Rb_pS807_S811(RB1-MUT)	1.00235
Figure3E	DepMap	RB1_Protein	Rb_pS807_S811(RB1-MUT)	-0.459189
Figure3E	DepMap	RB1_Protein	Rb_pS807_S811(RB1-MUT)	-0.915616
Figure3E	DepMap	RB1_Protein	Rb_pS807_S811(RB1-MUT)	0.15329
Figure3E	DepMap	RB1_Protein	Rb_pS807_S811(RB1-MUT)	-0.029364
Figure3E	DepMap	RB1_Protein	Rb_pS807_S811(RB1-MUT)	-0.237999
Figure3E	DepMap	RB1_Protein	Rb_pS807_S811(RB1-MUT)	0.144925
Figure3E	DepMap	RB1_Protein	Rb_pS807_S811(RB1-MUT)	-1.6541
Figure3E	DepMap	RB1_Protein	Rb_pS807_S811(RB1-MUT)	-0.308293
Figure3E	DepMap	RB1_Protein	Rb_pS807_S811(RB1-MUT)	-1.98375
Figure3E	DepMap	RB1_Protein	Rb_pS807_S811(RB1-MUT)	0.615723
Figure3E	DepMap	RB1_Protein	Rb_pS807_S811(RB1-MUT)	-0.637246
Figure3E	DepMap	RB1_Protein	Rb_pS807_S811(RB1-MUT)	-0.758199
Figure3E	DepMap	RB1_Protein	Rb_pS807_S811(RB1-MUT)	-1.38084
Figure3E	DepMap	RB1_Protein	Rb_pS807_S811(RB1-MUT)	-1.47719
Figure3E	DepMap	RB1_Protein	Rb_pS807_S811(RB1-MUT)	-2.6017
Figure3E	DepMap	RB1_Protein	Rb_pS807_S811(RB1-MUT)	1.11369
Figure3E	DepMap	RB1_Protein	Rb_pS807_S811(RB1-MUT)	0.316128
Figure3E	DepMap	RB1_Protein	Rb_pS807_S811(RB1-MUT)	-0.819158
Figure3E	DepMap	RB1_Protein	Rb_pS807_S811(RB1-MUT)	-2.09465
Figure3E	DepMap	RB1_Protein	Rb_pS807_S811(RB1-MUT)	-0.055599
[truncated: 959 more rows]
[truncated: 1 more columns]

## Sheet: Figure4
Figure4A-D
Figures	Dataset	Measures	Group	Value
Figure4A	TCGA-LUAD	NtAI	RB1-MUT	6
Figure4A	TCGA-LUAD	NtAI	RB1-MUT	11
Figure4A	TCGA-LUAD	NtAI	RB1-MUT	14
Figure4A	TCGA-LUAD	NtAI	RB1-MUT	22
Figure4A	TCGA-LUAD	NtAI	RB1-MUT	20
Figure4A	TCGA-LUAD	NtAI	RB1-MUT	25
Figure4A	TCGA-LUAD	NtAI	RB1-MUT	4
Figure4A	TCGA-LUAD	NtAI	RB1-MUT	21
Figure4A	TCGA-LUAD	NtAI	RB1-MUT	27
Figure4A	TCGA-LUAD	NtAI	RB1-MUT	15
Figure4A	TCGA-LUAD	NtAI	RB1-MUT	26
Figure4A	TCGA-LUAD	NtAI	RB1-MUT	20
Figure4A	TCGA-LUAD	NtAI	RB1-MUT	25
Figure4A	TCGA-LUAD	NtAI	RB1-MUT	14
Figure4A	TCGA-LUAD	NtAI	RB1-MUT	22
Figure4A	TCGA-LUAD	NtAI	RB1-MUT	27
Figure4A	TCGA-LUAD	NtAI	RB1-MUT	16
Figure4A	TCGA-LUAD	NtAI	RB1-MUT	25
Figure4A	TCGA-LUAD	NtAI	RB1-MUT	13
Figure4A	TCGA-LUAD	NtAI	RB1-WT	26
Figure4A	TCGA-LUAD	NtAI	RB1-WT	6
Figure4A	TCGA-LUAD	NtAI	RB1-WT	18
Figure4A	TCGA-LUAD	NtAI	RB1-WT	19
Figure4A	TCGA-LUAD	NtAI	RB1-WT	7
Figure4A	TCGA-LUAD	NtAI	RB1-WT	6
Figure4A	TCGA-LUAD	NtAI	RB1-WT	14
Figure4A	TCGA-LUAD	NtAI	RB1-WT	0
Figure4A	TCGA-LUAD	NtAI	RB1-WT	8
Figure4A	TCGA-LUAD	NtAI	RB1-WT	15
Figure4A	TCGA-LUAD	NtAI	RB1-WT	26
Figure4A	TCGA-LUAD	NtAI	RB1-WT	25
Figure4A	TCGA-LUAD	NtAI	RB1-WT	15
Figure4A	TCGA-LUAD	NtAI	RB1-WT	9
Figure4A	TCGA-LUAD	NtAI	RB1-WT	0
Figure4A	TCGA-LUAD	NtAI	RB1-WT	28
Figure4A	TCGA-LUAD	NtAI	RB1-WT	16
Figure4A	TCGA-LUAD	NtAI	RB1-WT	7
Figure4A	TCGA-LUAD	NtAI	RB1-WT	8
Figure4A	TCGA-LUAD	NtAI	RB1-WT	25
Figure4A	TCGA-LUAD	NtAI	RB1-WT	15
Figure4A	TCGA-LUAD	NtAI	RB1-WT	17
Figure4A	TCGA-LUAD	NtAI	RB1-WT	12
Figure4A	TCGA-LUAD	NtAI	RB1-WT	9
Figure4A	TCGA-LUAD	NtAI	RB1-WT	21
Figure4A	TCGA-LUAD	NtAI	RB1-WT	24
Figure4A	TCGA-LUAD	NtAI	RB1-WT	17
Figure4A	TCGA-LUAD	NtAI	RB1-WT	1
Figure4A	TCGA-LUAD	NtAI	RB1-WT	18
Figure4A	TCGA-LUAD	NtAI	RB1-WT	25
Figure4A	TCGA-LUAD	NtAI	RB1-WT	19
Figure4A	TCGA-LUAD	NtAI	RB1-WT	2
Figure4A	TCGA-LUAD	NtAI	RB1-WT	13
Figure4A	TCGA-LUAD	NtAI	RB1-WT	12
Figure4A	TCGA-LUAD	NtAI	RB1-WT	31
Figure4A	TCGA-LUAD	NtAI	RB1-WT	11
Figure4A	TCGA-LUAD	NtAI	RB1-WT	14
Figure4A	TCGA-LUAD	NtAI	RB1-WT	21
Figure4A	TCGA-LUAD	NtAI	RB1-WT	6
Figure4A	TCGA-LUAD	NtAI	RB1-WT	7
Figure4A	TCGA-LUAD	NtAI	RB1-WT	30
Figure4A	TCGA-LUAD	NtAI	RB1-WT	10
Figure4A	TCGA-LUAD	NtAI	RB1-WT	7
Figure4A	TCGA-LUAD	NtAI	RB1-WT	31
Figure4A	TCGA-LUAD	NtAI	RB1-WT	23
Figure4A	TCGA-LUAD	NtAI	RB1-WT	16
Figure4A	TCGA-LUAD	NtAI	RB1-WT	6
Figure4A	TCGA-LUAD	NtAI	RB1-WT	10
Figure4A	TCGA-LUAD	NtAI	RB1-WT	22
Figure4A	TCGA-LUAD	NtAI	RB1-WT	15
Figure4A	TCGA-LUAD	NtAI	RB1-WT	10
Figure4A	TCGA-LUAD	NtAI	RB1-WT	0
Figure4A	TCGA-LUAD	NtAI	RB1-WT	26
Figure4A	TCGA-LUAD	NtAI	RB1-WT	6
Figure4A	TCGA-LUAD	NtAI	RB1-WT	15
Figure4A	TCGA-LUAD	NtAI	RB1-WT	5
Figure4A	TCGA-LUAD	NtAI	RB1-WT	22
Figure4A	TCGA-LUAD	NtAI	RB1-WT	23
Figure4A	TCGA-LUAD	NtAI	RB1-WT	10
Figure4A	TCGA-LUAD	NtAI	RB1-WT	10
Figure4A	TCGA-LUAD	NtAI	RB1-WT	25
Figure4A	TCGA-LUAD	NtAI	RB1-WT	9
Figure4A	TCGA-LUAD	NtAI	RB1-WT	12
Figure4A	TCGA-LUAD	NtAI	RB1-WT	11
Figure4A	TCGA-LUAD	NtAI	RB1-WT	6
Figure4A	TCGA-LUAD	NtAI	RB1-WT	16
Figure4A	TCGA-LUAD	NtAI	RB1-WT	23
Figure4A	TCGA-LUAD	NtAI	RB1-WT	25
Figure4A	TCGA-LUAD	NtAI	RB1-WT	23
Figure4A	TCGA-LUAD	NtAI	RB1-WT	24
Figure4A	TCGA-LUAD	NtAI	RB1-WT	7
Figure4A	TCGA-LUAD	NtAI	RB1-WT	26
Figure4A	TCGA-LUAD	NtAI	RB1-WT	7
Figure4A	TCGA-LUAD	NtAI	RB1-WT	21
Figure4A	TCGA-LUAD	NtAI	RB1-WT	5
Figure4A	TCGA-LUAD	NtAI	RB1-WT	11
Figure4A	TCGA-LUAD	NtAI	RB1-WT	2
Figure4A	TCGA-LUAD	NtAI	RB1-WT	7
Figure4A	TCGA-LUAD	NtAI	RB1-WT	23
Figure4A	TCGA-LUAD	NtAI	RB1-WT	18
Figure4A	TCGA-LUAD	NtAI	RB1-WT	13
Figure4A	TCGA-LUAD	NtAI	RB1-WT	7
Figure4A	TCGA-LUAD	NtAI	RB1-WT	6
Figure4A	TCGA-LUAD	NtAI	RB1-WT	1
Figure4A	TCGA-LUAD	NtAI	RB1-WT	20
Figure4A	TCGA-LUAD	NtAI	RB1-WT	22
Figure4A	TCGA-LUAD	NtAI	RB1-WT	18
Figure4A	TCGA-LUAD	NtAI	RB1-WT	10
Figure4A	TCGA-LUAD	NtAI	RB1-WT	26
Figure4A	TCGA-LUAD	NtAI	RB1-WT	24
Figure4A	TCGA-LUAD	NtAI	RB1-WT	3
Figure4A	TCGA-LUAD	NtAI	RB1-WT	22
Figure4A	TCGA-LUAD	NtAI	RB1-WT	15
Figure4A	TCGA-LUAD	NtAI	RB1-WT	24
Figure4A	TCGA-LUAD	NtAI	RB1-WT	32
Figure4A	TCGA-LUAD	NtAI	RB1-WT	25
Figure4A	TCGA-LUAD	NtAI	RB1-WT	14
Figure4A	TCGA-LUAD	NtAI	RB1-WT	5
Figure4A	TCGA-LUAD	NtAI	RB1-WT	14
Figure4A	TCGA-LUAD	NtAI	RB1-WT	12
Figure4A	TCGA-LUAD	NtAI	RB1-WT	21
Figure4A	TCGA-LUAD	NtAI	RB1-WT	25
Figure4A	TCGA-LUAD	NtAI	RB1-WT	23
Figure4A	TCGA-LUAD	NtAI	RB1-WT	14
Figure4A	TCGA-LUAD	NtAI	RB1-WT	23
Figure4A	TCGA-LUAD	NtAI	RB1-WT	19
Figure4A	TCGA-LUAD	NtAI	RB1-WT	5
Figure4A	TCGA-LUAD	NtAI	RB1-WT	3
Figure4A	TCGA-LUAD	NtAI	RB1-WT	8
Figure4A	TCGA-LUAD	NtAI	RB1-WT	19
Figure4A	TCGA-LUAD	NtAI	RB1-WT	11
Figure4A	TCGA-LUAD	NtAI	RB1-WT	19
Figure4A	TCGA-LUAD	NtAI	RB1-WT	2
Figure4A	TCGA-LUAD	NtAI	RB1-WT	20
Figure4A	TCGA-LUAD	NtAI	RB1-WT	28
Figure4A	TCGA-LUAD	NtAI	RB1-WT	7
Figure4A	TCGA-LUAD	NtAI	RB1-WT	25
Figure4A	TCGA-LUAD	NtAI	RB1-WT	6
Figure4A	TCGA-LUAD	NtAI	RB1-WT	15
Figure4A	TCGA-LUAD	NtAI	RB1-WT	17
Figure4A	TCGA-LUAD	NtAI	RB1-WT	2
Figure4A	TCGA-LUAD	NtAI	RB1-WT	4
Figure4A	TCGA-LUAD	NtAI	RB1-WT	10
Figure4A	TCGA-LUAD	NtAI	RB1-WT	8
Figure4A	TCGA-LUAD	NtAI	RB1-WT	16
Figure4A	TCGA-LUAD	NtAI	RB1-WT	11
Figure4A	TCGA-LUAD	NtAI	RB1-WT	10
Figure4A	TCGA-LUAD	NtAI	RB1-WT	21
Figure4A	TCGA-LUAD	NtAI	RB1-WT	19
Figure4A	TCGA-LUAD	NtAI	RB1-WT	5
Figure4A	TCGA-LUAD	NtAI	RB1-WT	9
Figure4A	TCGA-LUAD	NtAI	RB1-WT	23
Figure4A	TCGA-LUAD	NtAI	RB1-WT	17
Figure4A	TCGA-LUAD	NtAI	RB1-WT	20
Figure4A	TCGA-LUAD	NtAI	RB1-WT	23
Figure4A	TCGA-LUAD	NtAI	RB1-WT	19
Figure4A	TCGA-LUAD	NtAI	RB1-WT	17
Figure4A	TCGA-LUAD	NtAI	RB1-WT	28
Figure4A	TCGA-LUAD	NtAI	RB1-WT	6
Figure4A	TCGA-LUAD	NtAI	RB1-WT	3
Figure4A	TCGA-LUAD	NtAI	RB1-WT	4
Figure4A	TCGA-LUAD	NtAI	RB1-WT	9
Figure4A	TCGA-LUAD	NtAI	RB1-WT	22
Figure4A	TCGA-LUAD	NtAI	RB1-WT	10
Figure4A	TCGA-LUAD	NtAI	RB1-WT	0
Figure4A	TCGA-LUAD	NtAI	RB1-WT	14
Figure4A	TCGA-LUAD	NtAI	RB1-WT	6
Figure4A	TCGA-LUAD	NtAI	RB1-WT	17
Figure4A	TCGA-LUAD	NtAI	RB1-WT	10
Figure4A	TCGA-LUAD	NtAI	RB1-WT	7
Figure4A	TCGA-LUAD	NtAI	RB1-WT	15
Figure4A	TCGA-LUAD	NtAI	RB1-WT	7
Figure4A	TCGA-LUAD	NtAI	RB1-WT	5
Figure4A	TCGA-LUAD	NtAI	RB1-WT	15
Figure4A	TCGA-LUAD	NtAI	RB1-WT	31
Figure4A	TCGA-LUAD	NtAI	RB1-WT	11
Figure4A	TCGA-LUAD	NtAI	RB1-WT	13
Figure4A	TCGA-LUAD	NtAI	RB1-WT	15
Figure4A	TCGA-LUAD	NtAI	RB1-WT	31
Figure4A	TCGA-LUAD	NtAI	RB1-WT	6
Figure4A	TCGA-LUAD	NtAI	RB1-WT	14
Figure4A	TCGA-LUAD	NtAI	RB1-WT	31
Figure4A	TCGA-LUAD	NtAI	RB1-WT	3
Figure4A	TCGA-LUAD	NtAI	RB1-WT	26
Figure4A	TCGA-LUAD	NtAI	RB1-WT	12
Figure4A	TCGA-LUAD	NtAI	RB1-WT	18
Figure4A	TCGA-LUAD	NtAI	RB1-WT	17
Figure4A	TCGA-LUAD	NtAI	RB1-WT	8
Figure4A	TCGA-LUAD	NtAI	RB1-WT	26
Figure4A	TCGA-LUAD	NtAI	RB1-WT	2
Figure4A	TCGA-LUAD	NtAI	RB1-WT	6
Figure4A	TCGA-LUAD	NtAI	RB1-WT	13
Figure4A	TCGA-LUAD	NtAI	RB1-WT	20
Figure4A	TCGA-LUAD	NtAI	RB1-WT	10
Figure4A	TCGA-LUAD	NtAI	RB1-WT	7
Figure4A	TCGA-LUAD	NtAI	RB1-WT	5
Figure4A	TCGA-LUAD	NtAI	RB1-WT	13
Figure4A	TCGA-LUAD	NtAI	RB1-WT	11
Figure4A	TCGA-LUAD	NtAI	RB1-WT	9
Figure4A	TCGA-LUAD	NtAI	RB1-WT	6
Figure4A	TCGA-LUAD	NtAI	RB1-WT	16
Figure4A	TCGA-LUAD	NtAI	RB1-WT	12
Figure4A	TCGA-LUAD	NtAI	RB1-WT	33
Figure4A	TCGA-LUAD	NtAI	RB1-WT	8
Figure4A	TCGA-LUAD	NtAI	RB1-WT	14
Figure4A	TCGA-LUAD	NtAI	RB1-WT	6
Figure4A	TCGA-LUAD	NtAI	RB1-WT	2
Figure4A	TCGA-LUAD	NtAI	RB1-WT	4
Figure4A	TCGA-LUAD	NtAI	RB1-WT	20
Figure4A	TCGA-LUAD	NtAI	RB1-WT	4
Figure4A	TCGA-LUAD	NtAI	RB1-WT	16
Figure4A	TCGA-LUAD	NtAI	RB1-WT	26
Figure4A	TCGA-LUAD	NtAI	RB1-WT	16
Figure4A	TCGA-LUAD	NtAI	RB1-WT	12
Figure4A	TCGA-LUAD	NtAI	RB1-WT	1
Figure4A	TCGA-LUAD	NtAI	RB1-WT	13
Figure4A	TCGA-LUAD	NtAI	RB1-WT	25
Figure4A	TCGA-LUAD	NtAI	RB1-WT	25
Figure4A	TCGA-LUAD	NtAI	RB1-WT	18
Figure4A	TCGA-LUAD	NtAI	RB1-WT	35
Figure4A	TCGA-LUAD	NtAI	RB1-WT	23
Figure4A	TCGA-LUAD	NtAI	RB1-WT	21
Figure4A	TCGA-LUAD	NtAI	RB1-WT	21
Figure4A	TCGA-LUAD	NtAI	RB1-WT	23
Figure4A	TCGA-LUAD	NtAI	RB1-WT	8
Figure4A	TCGA-LUAD	NtAI	RB1-WT	6
Figure4A	TCGA-LUAD	NtAI	RB1-WT	19
Figure4A	TCGA-LUAD	NtAI	RB1-WT	16
Figure4A	TCGA-LUAD	NtAI	RB1-WT	17
Figure4A	TCGA-LUAD	NtAI	RB1-WT	7
Figure4A	TCGA-LUAD	NtAI	RB1-WT	22
Figure4A	TCGA-LUAD	NtAI	RB1-WT	6
Figure4A	TCGA-LUAD	NtAI	RB1-WT	17
Figure4A	TCGA-LUAD	NtAI	RB1-WT	8
Figure4A	TCGA-LUAD	NtAI	RB1-WT	3
Figure4A	TCGA-LUAD	NtAI	RB1-WT	24
Figure4A	TCGA-LUAD	NtAI	RB1-WT	15
Figure4A	TCGA-LUAD	NtAI	RB1-WT	8
Figure4A	TCGA-LUAD	NtAI	RB1-WT	10
Figure4A	TCGA-LUAD	NtAI	RB1-WT	12
Figure4A	TCGA-LUAD	NtAI	RB1-WT	22
Figure4A	TCGA-LUAD	NtAI	RB1-WT	5
Figure4A	TCGA-LUAD	NtAI	RB1-WT	14
Figure4A	TCGA-LUAD	NtAI	RB1-WT	20
Figure4A	TCGA-LUAD	NtAI	RB1-WT	19
Figure4A	TCGA-LUAD	NtAI	RB1-WT	9
Figure4A	TCGA-LUAD	NtAI	RB1-WT	15
Figure4A	TCGA-LUAD	NtAI	RB1-WT	12
Figure4A	TCGA-LUAD	NtAI	RB1-WT	5
Figure4A	TCGA-LUAD	NtAI	RB1-WT	6
Figure4A	TCGA-LUAD	NtAI	RB1-WT	13
Figure4A	TCGA-LUAD	NtAI	RB1-WT	24
Figure4A	TCGA-LUAD	NtAI	RB1-WT	15
Figure4A	TCGA-LUAD	NtAI	RB1-WT	12
Figure4A	TCGA-LUAD	NtAI	RB1-WT	7
Figure4A	TCGA-LUAD	NtAI	RB1-WT	8
Figure4A	TCGA-LUAD	NtAI	RB1-WT	8
Figure4A	TCGA-LUAD	NtAI	RB1-WT	23
Figure4A	TCGA-LUAD	NtAI	RB1-WT	15
Figure4A	TCGA-LUAD	NtAI	RB1-WT	23
Figure4A	TCGA-LUAD	NtAI	RB1-WT	14
Figure4A	TCGA-LUAD	NtAI	RB1-WT	22
Figure4A	TCGA-LUAD	NtAI	RB1-WT	4
Figure4A	TCGA-LUAD	NtAI	RB1-WT	0
Figure4A	TCGA-LUAD	NtAI	RB1-WT	6
Figure4A	TCGA-LUAD	NtAI	RB1-WT	20
Figure4A	TCGA-LUAD	NtAI	RB1-WT	22
Figure4A	TCGA-LUAD	NtAI	RB1-WT	24
Figure4A	TCGA-LUAD	NtAI	RB1-WT	13
Figure4A	TCGA-LUAD	NtAI	RB1-WT	9
Figure4A	TCGA-LUAD	NtAI	RB1-WT	11
Figure4A	TCGA-LUAD	NtAI	RB1-WT	27
Figure4A	TCGA-LUAD	NtAI	RB1-WT	6
Figure4A	TCGA-LUAD	NtAI	RB1-WT	30
Figure4A	TCGA-LUAD	NtAI	RB1-WT	8
Figure4A	TCGA-LUAD	NtAI	RB1-WT	19
Figure4A	TCGA-LUAD	NtAI	RB1-WT	21
Figure4A	TCGA-LUAD	NtAI	RB1-WT	19
Figure4A	TCGA-LUAD	NtAI	RB1-WT	7
Figure4A	TCGA-LUAD	NtAI	RB1-WT	27
Figure4A	TCGA-LUAD	NtAI	RB1-WT	15
Figure4A	TCGA-LUAD	NtAI	RB1-WT	26
Figure4A	TCGA-LUAD	NtAI	RB1-WT	6
Figure4A	TCGA-LUAD	NtAI	RB1-WT	24
Figure4A	TCGA-LUAD	NtAI	RB1-WT	11
Figure4A	TCGA-LUAD	NtAI	RB1-WT	28
Figure4A	TCGA-LUAD	NtAI	RB1-WT	26
Figure4A	TCGA-LUAD	NtAI	RB1-WT	13
Figure4A	TCGA-LUAD	NtAI	RB1-WT	29
Figure4A	TCGA-LUAD	NtAI	RB1-WT	21
Figure4A	TCGA-LUAD	NtAI	RB1-WT	23
Figure4A	TCGA-LUAD	NtAI	RB1-WT	0
Figure4A	TCGA-LUAD	NtAI	RB1-WT	26
Figure4A	TCGA-LUAD	NtAI	RB1-WT	18
Figure4A	TCGA-LUAD	NtAI	RB1-WT	22
Figure4A	TCGA-LUAD	NtAI	RB1-WT	17
Figure4A	TCGA-LUAD	NtAI	RB1-WT	14
Figure4A	TCGA-LUAD	NtAI	RB1-WT	19
Figure4A	TCGA-LUAD	NtAI	RB1-WT	21
Figure4A	TCGA-LUAD	NtAI	RB1-WT	6
Figure4A	TCGA-LUAD	NtAI	RB1-WT	7
Figure4A	TCGA-LUAD	NtAI	RB1-WT	11
Figure4A	TCGA-LUAD	LST	RB1-MUT	4
Figure4A	TCGA-LUAD	LST	RB1-MUT	12
Figure4A	TCGA-LUAD	LST	RB1-MUT	13
Figure4A	TCGA-LUAD	LST	RB1-MUT	10
Figure4A	TCGA-LUAD	LST	RB1-MUT	15
Figure4A	TCGA-LUAD	LST	RB1-MUT	17
Figure4A	TCGA-LUAD	LST	RB1-MUT	5
Figure4A	TCGA-LUAD	LST	RB1-MUT	22
Figure4A	TCGA-LUAD	LST	RB1-MUT	29
Figure4A	TCGA-LUAD	LST	RB1-MUT	3
Figure4A	TCGA-LUAD	LST	RB1-MUT	19
Figure4A	TCGA-LUAD	LST	RB1-MUT	13
Figure4A	TCGA-LUAD	LST	RB1-MUT	12
Figure4A	TCGA-LUAD	LST	RB1-MUT	5
Figure4A	TCGA-LUAD	LST	RB1-MUT	23
Figure4A	TCGA-LUAD	LST	RB1-MUT	18
Figure4A	TCGA-LUAD	LST	RB1-MUT	10
Figure4A	TCGA-LUAD	LST	RB1-MUT	9
Figure4A	TCGA-LUAD	LST	RB1-MUT	8
Figure4A	TCGA-LUAD	LST	RB1-WT	27
Figure4A	TCGA-LUAD	LST	RB1-WT	4
Figure4A	TCGA-LUAD	LST	RB1-WT	7
Figure4A	TCGA-LUAD	LST	RB1-WT	9
Figure4A	TCGA-LUAD	LST	RB1-WT	10
Figure4A	TCGA-LUAD	LST	RB1-WT	10
Figure4A	TCGA-LUAD	LST	RB1-WT	19
Figure4A	TCGA-LUAD	LST	RB1-WT	0
Figure4A	TCGA-LUAD	LST	RB1-WT	2
Figure4A	TCGA-LUAD	LST	RB1-WT	8
Figure4A	TCGA-LUAD	LST	RB1-WT	25
Figure4A	TCGA-LUAD	LST	RB1-WT	24
Figure4A	TCGA-LUAD	LST	RB1-WT	15
Figure4A	TCGA-LUAD	LST	RB1-WT	20
Figure4A	TCGA-LUAD	LST	RB1-WT	0
Figure4A	TCGA-LUAD	LST	RB1-WT	25
Figure4A	TCGA-LUAD	LST	RB1-WT	1
Figure4A	TCGA-LUAD	LST	RB1-WT	3
Figure4A	TCGA-LUAD	LST	RB1-WT	2
Figure4A	TCGA-LUAD	LST	RB1-WT	21
Figure4A	TCGA-LUAD	LST	RB1-WT	13
Figure4A	TCGA-LUAD	LST	RB1-WT	12
Figure4A	TCGA-LUAD	LST	RB1-WT	3
Figure4A	TCGA-LUAD	LST	RB1-WT	7
Figure4A	TCGA-LUAD	LST	RB1-WT	16
Figure4A	TCGA-LUAD	LST	RB1-WT	11
Figure4A	TCGA-LUAD	LST	RB1-WT	10
Figure4A	TCGA-LUAD	LST	RB1-WT	0
Figure4A	TCGA-LUAD	LST	RB1-WT	11
Figure4A	TCGA-LUAD	LST	RB1-WT	11
Figure4A	TCGA-LUAD	LST	RB1-WT	16
Figure4A	TCGA-LUAD	LST	RB1-WT	6
Figure4A	TCGA-LUAD	LST	RB1-WT	6
Figure4A	TCGA-LUAD	LST	RB1-WT	13
Figure4A	TCGA-LUAD	LST	RB1-WT	27
Figure4A	TCGA-LUAD	LST	RB1-WT	8
Figure4A	TCGA-LUAD	LST	RB1-WT	6
Figure4A	TCGA-LUAD	LST	RB1-WT	16
Figure4A	TCGA-LUAD	LST	RB1-WT	5
Figure4A	TCGA-LUAD	LST	RB1-WT	5
Figure4A	TCGA-LUAD	LST	RB1-WT	14
Figure4A	TCGA-LUAD	LST	RB1-WT	6
Figure4A	TCGA-LUAD	LST	RB1-WT	6
Figure4A	TCGA-LUAD	LST	RB1-WT	23
Figure4A	TCGA-LUAD	LST	RB1-WT	17
Figure4A	TCGA-LUAD	LST	RB1-WT	6
Figure4A	TCGA-LUAD	LST	RB1-WT	5
Figure4A	TCGA-LUAD	LST	RB1-WT	11
Figure4A	TCGA-LUAD	LST	RB1-WT	13
Figure4A	TCGA-LUAD	LST	RB1-WT	11
Figure4A	TCGA-LUAD	LST	RB1-WT	7
Figure4A	TCGA-LUAD	LST	RB1-WT	0
Figure4A	TCGA-LUAD	LST	RB1-WT	27
Figure4A	TCGA-LUAD	LST	RB1-WT	1
Figure4A	TCGA-LUAD	LST	RB1-WT	15
Figure4A	TCGA-LUAD	LST	RB1-WT	4
Figure4A	TCGA-LUAD	LST	RB1-WT	22
Figure4A	TCGA-LUAD	LST	RB1-WT	15
Figure4A	TCGA-LUAD	LST	RB1-WT	8
Figure4A	TCGA-LUAD	LST	RB1-WT	6
Figure4A	TCGA-LUAD	LST	RB1-WT	34
Figure4A	TCGA-LUAD	LST	RB1-WT	3
Figure4A	TCGA-LUAD	LST	RB1-WT	8
Figure4A	TCGA-LUAD	LST	RB1-WT	9
Figure4A	TCGA-LUAD	LST	RB1-WT	6
Figure4A	TCGA-LUAD	LST	RB1-WT	18
Figure4A	TCGA-LUAD	LST	RB1-WT	17
Figure4A	TCGA-LUAD	LST	RB1-WT	20
Figure4A	TCGA-LUAD	LST	RB1-WT	27
Figure4A	TCGA-LUAD	LST	RB1-WT	18
Figure4A	TCGA-LUAD	LST	RB1-WT	11
Figure4A	TCGA-LUAD	LST	RB1-WT	15
Figure4A	TCGA-LUAD	LST	RB1-WT	3
Figure4A	TCGA-LUAD	LST	RB1-WT	19
Figure4A	TCGA-LUAD	LST	RB1-WT	3
Figure4A	TCGA-LUAD	LST	RB1-WT	3
Figure4A	TCGA-LUAD	LST	RB1-WT	4
Figure4A	TCGA-LUAD	LST	RB1-WT	7
Figure4A	TCGA-LUAD	LST	RB1-WT	31
Figure4A	TCGA-LUAD	LST	RB1-WT	20
Figure4A	TCGA-LUAD	LST	RB1-WT	9
Figure4A	TCGA-LUAD	LST	RB1-WT	1
Figure4A	TCGA-LUAD	LST	RB1-WT	1
Figure4A	TCGA-LUAD	LST	RB1-WT	0
Figure4A	TCGA-LUAD	LST	RB1-WT	17
Figure4A	TCGA-LUAD	LST	RB1-WT	25
Figure4A	TCGA-LUAD	LST	RB1-WT	3
Figure4A	TCGA-LUAD	LST	RB1-WT	7
Figure4A	TCGA-LUAD	LST	RB1-WT	23
Figure4A	TCGA-LUAD	LST	RB1-WT	25
Figure4A	TCGA-LUAD	LST	RB1-WT	9
Figure4A	TCGA-LUAD	LST	RB1-WT	20
Figure4A	TCGA-LUAD	LST	RB1-WT	6
Figure4A	TCGA-LUAD	LST	RB1-WT	19
Figure4A	TCGA-LUAD	LST	RB1-WT	13
Figure4A	TCGA-LUAD	LST	RB1-WT	18
Figure4A	TCGA-LUAD	LST	RB1-WT	9
Figure4A	TCGA-LUAD	LST	RB1-WT	5
Figure4A	TCGA-LUAD	LST	RB1-WT	16
Figure4A	TCGA-LUAD	LST	RB1-WT	15
Figure4A	TCGA-LUAD	LST	RB1-WT	18
Figure4A	TCGA-LUAD	LST	RB1-WT	23
Figure4A	TCGA-LUAD	LST	RB1-WT	15
Figure4A	TCGA-LUAD	LST	RB1-WT	11
Figure4A	TCGA-LUAD	LST	RB1-WT	15
Figure4A	TCGA-LUAD	LST	RB1-WT	7
Figure4A	TCGA-LUAD	LST	RB1-WT	5
Figure4A	TCGA-LUAD	LST	RB1-WT	3
Figure4A	TCGA-LUAD	LST	RB1-WT	7
Figure4A	TCGA-LUAD	LST	RB1-WT	16
Figure4A	TCGA-LUAD	LST	RB1-WT	26
Figure4A	TCGA-LUAD	LST	RB1-WT	14
Figure4A	TCGA-LUAD	LST	RB1-WT	1
Figure4A	TCGA-LUAD	LST	RB1-WT	15
Figure4A	TCGA-LUAD	LST	RB1-WT	11
Figure4A	TCGA-LUAD	LST	RB1-WT	2
Figure4A	TCGA-LUAD	LST	RB1-WT	24
Figure4A	TCGA-LUAD	LST	RB1-WT	3
Figure4A	TCGA-LUAD	LST	RB1-WT	15
Figure4A	TCGA-LUAD	LST	RB1-WT	7
Figure4A	TCGA-LUAD	LST	RB1-WT	2
Figure4A	TCGA-LUAD	LST	RB1-WT	5
Figure4A	TCGA-LUAD	LST	RB1-WT	2
Figure4A	TCGA-LUAD	LST	RB1-WT	9
Figure4A	TCGA-LUAD	LST	RB1-WT	8
Figure4A	TCGA-LUAD	LST	RB1-WT	7
Figure4A	TCGA-LUAD	LST	RB1-WT	8
Figure4A	TCGA-LUAD	LST	RB1-WT	16
Figure4A	TCGA-LUAD	LST	RB1-WT	19
Figure4A	TCGA-LUAD	LST	RB1-WT	7
Figure4A	TCGA-LUAD	LST	RB1-WT	7
Figure4A	TCGA-LUAD	LST	RB1-WT	13
Figure4A	TCGA-LUAD	LST	RB1-WT	24
Figure4A	TCGA-LUAD	LST	RB1-WT	14
Figure4A	TCGA-LUAD	LST	RB1-WT	23
Figure4A	TCGA-LUAD	LST	RB1-WT	16
Figure4A	TCGA-LUAD	LST	RB1-WT	9
Figure4A	TCGA-LUAD	LST	RB1-WT	21
Figure4A	TCGA-LUAD	LST	RB1-WT	1
Figure4A	TCGA-LUAD	LST	RB1-WT	0
Figure4A	TCGA-LUAD	LST	RB1-WT	6
Figure4A	TCGA-LUAD	LST	RB1-WT	4
Figure4A	TCGA-LUAD	LST	RB1-WT	16
Figure4A	TCGA-LUAD	LST	RB1-WT	4
Figure4A	TCGA-LUAD	LST	RB1-WT	0
Figure4A	TCGA-LUAD	LST	RB1-WT	11
Figure4A	TCGA-LUAD	LST	RB1-WT	4
Figure4A	TCGA-LUAD	LST	RB1-WT	8
Figure4A	TCGA-LUAD	LST	RB1-WT	7
Figure4A	TCGA-LUAD	LST	RB1-WT	5
Figure4A	TCGA-LUAD	LST	RB1-WT	5
Figure4A	TCGA-LUAD	LST	RB1-WT	2
Figure4A	TCGA-LUAD	LST	RB1-WT	3
Figure4A	TCGA-LUAD	LST	RB1-WT	8
Figure4A	TCGA-LUAD	LST	RB1-WT	22
Figure4A	TCGA-LUAD	LST	RB1-WT	11
Figure4A	TCGA-LUAD	LST	RB1-WT	5
Figure4A	TCGA-LUAD	LST	RB1-WT	11
Figure4A	TCGA-LUAD	LST	RB1-WT	26
Figure4A	TCGA-LUAD	LST	RB1-WT	6
Figure4A	TCGA-LUAD	LST	RB1-WT	3
Figure4A	TCGA-LUAD	LST	RB1-WT	13
Figure4A	TCGA-LUAD	LST	RB1-WT	1
Figure4A	TCGA-LUAD	LST	RB1-WT	14
Figure4A	TCGA-LUAD	LST	RB1-WT	7
Figure4A	TCGA-LUAD	LST	RB1-WT	15
Figure4A	TCGA-LUAD	LST	RB1-WT	15
Figure4A	TCGA-LUAD	LST	RB1-WT	5
Figure4A	TCGA-LUAD	LST	RB1-WT	25
Figure4A	TCGA-LUAD	LST	RB1-WT	2
Figure4A	TCGA-LUAD	LST	RB1-WT	10
Figure4A	TCGA-LUAD	LST	RB1-WT	5
Figure4A	TCGA-LUAD	LST	RB1-WT	15
Figure4A	TCGA-LUAD	LST	RB1-WT	5
Figure4A	TCGA-LUAD	LST	RB1-WT	8
Figure4A	TCGA-LUAD	LST	RB1-WT	2
Figure4A	TCGA-LUAD	LST	RB1-WT	11
Figure4A	TCGA-LUAD	LST	RB1-WT	5
Figure4A	TCGA-LUAD	LST	RB1-WT	12
Figure4A	TCGA-LUAD	LST	RB1-WT	2
Figure4A	TCGA-LUAD	LST	RB1-WT	12
Figure4A	TCGA-LUAD	LST	RB1-WT	14
Figure4A	TCGA-LUAD	LST	RB1-WT	31
Figure4A	TCGA-LUAD	LST	RB1-WT	3
Figure4A	TCGA-LUAD	LST	RB1-WT	12
Figure4A	TCGA-LUAD	LST	RB1-WT	3
Figure4A	TCGA-LUAD	LST	RB1-WT	1
Figure4A	TCGA-LUAD	LST	RB1-WT	4
Figure4A	TCGA-LUAD	LST	RB1-WT	11
Figure4A	TCGA-LUAD	LST	RB1-WT	3
Figure4A	TCGA-LUAD	LST	RB1-WT	9
Figure4A	TCGA-LUAD	LST	RB1-WT	17
Figure4A	TCGA-LUAD	LST	RB1-WT	16
Figure4A	TCGA-LUAD	LST	RB1-WT	10
Figure4A	TCGA-LUAD	LST	RB1-WT	0
Figure4A	TCGA-LUAD	LST	RB1-WT	12
Figure4A	TCGA-LUAD	LST	RB1-WT	18
Figure4A	TCGA-LUAD	LST	RB1-WT	19
Figure4A	TCGA-LUAD	LST	RB1-WT	12
Figure4A	TCGA-LUAD	LST	RB1-WT	19
Figure4A	TCGA-LUAD	LST	RB1-WT	15
Figure4A	TCGA-LUAD	LST	RB1-WT	16
Figure4A	TCGA-LUAD	LST	RB1-WT	11
Figure4A	TCGA-LUAD	LST	RB1-WT	19
Figure4A	TCGA-LUAD	LST	RB1-WT	6
Figure4A	TCGA-LUAD	LST	RB1-WT	2
Figure4A	TCGA-LUAD	LST	RB1-WT	11
Figure4A	TCGA-LUAD	LST	RB1-WT	4
Figure4A	TCGA-LUAD	LST	RB1-WT	12
Figure4A	TCGA-LUAD	LST	RB1-WT	4
Figure4A	TCGA-LUAD	LST	RB1-WT	8
Figure4A	TCGA-LUAD	LST	RB1-WT	4
Figure4A	TCGA-LUAD	LST	RB1-WT	22
Figure4A	TCGA-LUAD	LST	RB1-WT	2
Figure4A	TCGA-LUAD	LST	RB1-WT	0
Figure4A	TCGA-LUAD	LST	RB1-WT	21
Figure4A	TCGA-LUAD	LST	RB1-WT	16
Figure4A	TCGA-LUAD	LST	RB1-WT	7
Figure4A	TCGA-LUAD	LST	RB1-WT	5
Figure4A	TCGA-LUAD	LST	RB1-WT	14
Figure4A	TCGA-LUAD	LST	RB1-WT	15
Figure4A	TCGA-LUAD	LST	RB1-WT	3
Figure4A	TCGA-LUAD	LST	RB1-WT	7
Figure4A	TCGA-LUAD	LST	RB1-WT	11
Figure4A	TCGA-LUAD	LST	RB1-WT	9
Figure4A	TCGA-LUAD	LST	RB1-WT	10
Figure4A	TCGA-LUAD	LST	RB1-WT	5
Figure4A	TCGA-LUAD	LST	RB1-WT	8
Figure4A	TCGA-LUAD	LST	RB1-WT	4
Figure4A	TCGA-LUAD	LST	RB1-WT	2
Figure4A	TCGA-LUAD	LST	RB1-WT	6
Figure4A	TCGA-LUAD	LST	RB1-WT	16
Figure4A	TCGA-LUAD	LST	RB1-WT	17
Figure4A	TCGA-LUAD	LST	RB1-WT	10
Figure4A	TCGA-LUAD	LST	RB1-WT	7
Figure4A	TCGA-LUAD	LST	RB1-WT	8
Figure4A	TCGA-LUAD	LST	RB1-WT	3
Figure4A	TCGA-LUAD	LST	RB1-WT	19
Figure4A	TCGA-LUAD	LST	RB1-WT	17
Figure4A	TCGA-LUAD	LST	RB1-WT	16
Figure4A	TCGA-LUAD	LST	RB1-WT	13
Figure4A	TCGA-LUAD	LST	RB1-WT	6
Figure4A	TCGA-LUAD	LST	RB1-WT	1
Figure4A	TCGA-LUAD	LST	RB1-WT	2
Figure4A	TCGA-LUAD	LST	RB1-WT	1
Figure4A	TCGA-LUAD	LST	RB1-WT	13
Figure4A	TCGA-LUAD	LST	RB1-WT	15
Figure4A	TCGA-LUAD	LST	RB1-WT	14
Figure4A	TCGA-LUAD	LST	RB1-WT	13
Figure4A	TCGA-LUAD	LST	RB1-WT	7
Figure4A	TCGA-LUAD	LST	RB1-WT	8
Figure4A	TCGA-LUAD	LST	RB1-WT	21
Figure4A	TCGA-LUAD	LST	RB1-WT	14
Figure4A	TCGA-LUAD	LST	RB1-WT	24
Figure4A	TCGA-LUAD	LST	RB1-WT	3
Figure4A	TCGA-LUAD	LST	RB1-WT	24
Figure4A	TCGA-LUAD	LST	RB1-WT	13
Figure4A	TCGA-LUAD	LST	RB1-WT	14
Figure4A	TCGA-LUAD	LST	RB1-WT	4
Figure4A	TCGA-LUAD	LST	RB1-WT	20
Figure4A	TCGA-LUAD	LST	RB1-WT	16
Figure4A	TCGA-LUAD	LST	RB1-WT	19
Figure4A	TCGA-LUAD	LST	RB1-WT	1
Figure4A	TCGA-LUAD	LST	RB1-WT	11
Figure4A	TCGA-LUAD	LST	RB1-WT	10
Figure4A	TCGA-LUAD	LST	RB1-WT	31
Figure4A	TCGA-LUAD	LST	RB1-WT	19
Figure4A	TCGA-LUAD	LST	RB1-WT	6
Figure4A	TCGA-LUAD	LST	RB1-WT	23
Figure4A	TCGA-LUAD	LST	RB1-WT	9
Figure4A	TCGA-LUAD	LST	RB1-WT	12
Figure4A	TCGA-LUAD	LST	RB1-WT	0
Figure4A	TCGA-LUAD	LST	RB1-WT	10
Figure4A	TCGA-LUAD	LST	RB1-WT	9
Figure4A	TCGA-LUAD	LST	RB1-WT	14
Figure4A	TCGA-LUAD	LST	RB1-WT	13
Figure4A	TCGA-LUAD	LST	RB1-WT	8
Figure4A	TCGA-LUAD	LST	RB1-WT	12
Figure4A	TCGA-LUAD	LST	RB1-WT	30
Figure4A	TCGA-LUAD	LST	RB1-WT	3
Figure4A	TCGA-LUAD	LST	RB1-WT	1
Figure4A	TCGA-LUAD	LST	RB1-WT	10
Figure4A	TCGA-LUAD	HRD-LOH	RB1-MUT	6
Figure4A	TCGA-LUAD	HRD-LOH	RB1-MUT	10
Figure4A	TCGA-LUAD	HRD-LOH	RB1-MUT	10
Figure4A	TCGA-LUAD	HRD-LOH	RB1-MUT	26
Figure4A	TCGA-LUAD	HRD-LOH	RB1-MUT	11
Figure4A	TCGA-LUAD	HRD-LOH	RB1-MUT	13
Figure4A	TCGA-LUAD	HRD-LOH	RB1-MUT	6
Figure4A	TCGA-LUAD	HRD-LOH	RB1-MUT	24
Figure4A	TCGA-LUAD	HRD-LOH	RB1-MUT	20
Figure4A	TCGA-LUAD	HRD-LOH	RB1-MUT	8
Figure4A	TCGA-LUAD	HRD-LOH	RB1-MUT	23
Figure4A	TCGA-LUAD	HRD-LOH	RB1-MUT	23
Figure4A	TCGA-LUAD	HRD-LOH	RB1-MUT	11
Figure4A	TCGA-LUAD	HRD-LOH	RB1-MUT	23
Figure4A	TCGA-LUAD	HRD-LOH	RB1-MUT	23
Figure4A	TCGA-LUAD	HRD-LOH	RB1-MUT	19
Figure4A	TCGA-LUAD	HRD-LOH	RB1-MUT	26
Figure4A	TCGA-LUAD	HRD-LOH	RB1-MUT	27
Figure4A	TCGA-LUAD	HRD-LOH	RB1-MUT	17
Figure4A	TCGA-LUAD	HRD-LOH	RB1-WT	11
Figure4A	TCGA-LUAD	HRD-LOH	RB1-WT	5
Figure4A	TCGA-LUAD	HRD-LOH	RB1-WT	28
Figure4A	TCGA-LUAD	HRD-LOH	RB1-WT	15
Figure4A	TCGA-LUAD	HRD-LOH	RB1-WT	14
Figure4A	TCGA-LUAD	HRD-LOH	RB1-WT	9
Figure4A	TCGA-LUAD	HRD-LOH	RB1-WT	8
Figure4A	TCGA-LUAD	HRD-LOH	RB1-WT	2
Figure4A	TCGA-LUAD	HRD-LOH	RB1-WT	9
Figure4A	TCGA-LUAD	HRD-LOH	RB1-WT	11
Figure4A	TCGA-LUAD	HRD-LOH	RB1-WT	20
Figure4A	TCGA-LUAD	HRD-LOH	RB1-WT	25
Figure4A	TCGA-LUAD	HRD-LOH	RB1-WT	17
Figure4A	TCGA-LUAD	HRD-LOH	RB1-WT	0
Figure4A	TCGA-LUAD	HRD-LOH	RB1-WT	0
Figure4A	TCGA-LUAD	HRD-LOH	RB1-WT	10
Figure4A	TCGA-LUAD	HRD-LOH	RB1-WT	13
Figure4A	TCGA-LUAD	HRD-LOH	RB1-WT	5
Figure4A	TCGA-LUAD	HRD-LOH	RB1-WT	6
Figure4A	TCGA-LUAD	HRD-LOH	RB1-WT	21
Figure4A	TCGA-LUAD	HRD-LOH	RB1-WT	12
Figure4A	TCGA-LUAD	HRD-LOH	RB1-WT	8
Figure4A	TCGA-LUAD	HRD-LOH	RB1-WT	5
Figure4A	TCGA-LUAD	HRD-LOH	RB1-WT	5
Figure4A	TCGA-LUAD	HRD-LOH	RB1-WT	36
Figure4A	TCGA-LUAD	HRD-LOH	RB1-WT	22
Figure4A	TCGA-LUAD	HRD-LOH	RB1-WT	4
Figure4A	TCGA-LUAD	HRD-LOH	RB1-WT	0
Figure4A	TCGA-LUAD	HRD-LOH	RB1-WT	18
Figure4A	TCGA-LUAD	HRD-LOH	RB1-WT	22
Figure4A	TCGA-LUAD	HRD-LOH	RB1-WT	14
Figure4A	TCGA-LUAD	HRD-LOH	RB1-WT	2
Figure4A	TCGA-LUAD	HRD-LOH	RB1-WT	8
Figure4A	TCGA-LUAD	HRD-LOH	RB1-WT	28
Figure4A	TCGA-LUAD	HRD-LOH	RB1-WT	25
Figure4A	TCGA-LUAD	HRD-LOH	RB1-WT	14
Figure4A	TCGA-LUAD	HRD-LOH	RB1-WT	14
Figure4A	TCGA-LUAD	HRD-LOH	RB1-WT	3
Figure4A	TCGA-LUAD	HRD-LOH	RB1-WT	3
Figure4A	TCGA-LUAD	HRD-LOH	RB1-WT	1
Figure4A	TCGA-LUAD	HRD-LOH	RB1-WT	13
Figure4A	TCGA-LUAD	HRD-LOH	RB1-WT	2
Figure4A	TCGA-LUAD	HRD-LOH	RB1-WT	12
Figure4A	TCGA-LUAD	HRD-LOH	RB1-WT	10
Figure4A	TCGA-LUAD	HRD-LOH	RB1-WT	15
Figure4A	TCGA-LUAD	HRD-LOH	RB1-WT	7
Figure4A	TCGA-LUAD	HRD-LOH	RB1-WT	7
Figure4A	TCGA-LUAD	HRD-LOH	RB1-WT	5
Figure4A	TCGA-LUAD	HRD-LOH	RB1-WT	9
Figure4A	TCGA-LUAD	HRD-LOH	RB1-WT	8
Figure4A	TCGA-LUAD	HRD-LOH	RB1-WT	15
Figure4A	TCGA-LUAD	HRD-LOH	RB1-WT	0
Figure4A	TCGA-LUAD	HRD-LOH	RB1-WT	13
Figure4A	TCGA-LUAD	HRD-LOH	RB1-WT	5
Figure4A	TCGA-LUAD	HRD-LOH	RB1-WT	10
Figure4A	TCGA-LUAD	HRD-LOH	RB1-WT	4
Figure4A	TCGA-LUAD	HRD-LOH	RB1-WT	13
Figure4A	TCGA-LUAD	HRD-LOH	RB1-WT	21
Figure4A	TCGA-LUAD	HRD-LOH	RB1-WT	13
Figure4A	TCGA-LUAD	HRD-LOH	RB1-WT	6
Figure4A	TCGA-LUAD	HRD-LOH	RB1-WT	9
Figure4A	TCGA-LUAD	HRD-LOH	RB1-WT	13
Figure4A	TCGA-LUAD	HRD-LOH	RB1-WT	7
Figure4A	TCGA-LUAD	HRD-LOH	RB1-WT	21
Figure4A	TCGA-LUAD	HRD-LOH	RB1-WT	11
Figure4A	TCGA-LUAD	HRD-LOH	RB1-WT	8
Figure4A	TCGA-LUAD	HRD-LOH	RB1-WT	22
Figure4A	TCGA-LUAD	HRD-LOH	RB1-WT	17
Figure4A	TCGA-LUAD	HRD-LOH	RB1-WT	8
Figure4A	TCGA-LUAD	HRD-LOH	RB1-WT	12
Figure4A	TCGA-LUAD	HRD-LOH	RB1-WT	8
Figure4A	TCGA-LUAD	HRD-LOH	RB1-WT	16
Figure4A	TCGA-LUAD	HRD-LOH	RB1-WT	6
Figure4A	TCGA-LUAD	HRD-LOH	RB1-WT	20
Figure4A	TCGA-LUAD	HRD-LOH	RB1-WT	0
Figure4A	TCGA-LUAD	HRD-LOH	RB1-WT	7
Figure4A	TCGA-LUAD	HRD-LOH	RB1-WT	4
Figure4A	TCGA-LUAD	HRD-LOH	RB1-WT	1
Figure4A	TCGA-LUAD	HRD-LOH	RB1-WT	7
Figure4A	TCGA-LUAD	HRD-LOH	RB1-WT	26
Figure4A	TCGA-LUAD	HRD-LOH	RB1-WT	20
Figure4A	TCGA-LUAD	HRD-LOH	RB1-WT	4
Figure4A	TCGA-LUAD	HRD-LOH	RB1-WT	4
Figure4A	TCGA-LUAD	HRD-LOH	RB1-WT	0
Figure4A	TCGA-LUAD	HRD-LOH	RB1-WT	13
Figure4A	TCGA-LUAD	HRD-LOH	RB1-WT	6
Figure4A	TCGA-LUAD	HRD-LOH	RB1-WT	25
Figure4A	TCGA-LUAD	HRD-LOH	RB1-WT	9
Figure4A	TCGA-LUAD	HRD-LOH	RB1-WT	23
Figure4A	TCGA-LUAD	HRD-LOH	RB1-WT	22
Figure4A	TCGA-LUAD	HRD-LOH	RB1-WT	3
Figure4A	TCGA-LUAD	HRD-LOH	RB1-WT	17
Figure4A	TCGA-LUAD	HRD-LOH	RB1-WT	17
Figure4A	TCGA-LUAD	HRD-LOH	RB1-WT	16
Figure4A	TCGA-LUAD	HRD-LOH	RB1-WT	28
Figure4A	TCGA-LUAD	HRD-LOH	RB1-WT	3
Figure4A	TCGA-LUAD	HRD-LOH	RB1-WT	10
Figure4A	TCGA-LUAD	HRD-LOH	RB1-WT	0
Figure4A	TCGA-LUAD	HRD-LOH	RB1-WT	26
Figure4A	TCGA-LUAD	HRD-LOH	RB1-WT	15
Figure4A	TCGA-LUAD	HRD-LOH	RB1-WT	10
Figure4A	TCGA-LUAD	HRD-LOH	RB1-WT	23
Figure4A	TCGA-LUAD	HRD-LOH	RB1-WT	13
Figure4A	TCGA-LUAD	HRD-LOH	RB1-WT	14
Figure4A	TCGA-LUAD	HRD-LOH	RB1-WT	19
Figure4A	TCGA-LUAD	HRD-LOH	RB1-WT	18
Figure4A	TCGA-LUAD	HRD-LOH	RB1-WT	2
Figure4A	TCGA-LUAD	HRD-LOH	RB1-WT	5
Figure4A	TCGA-LUAD	HRD-LOH	RB1-WT	18
Figure4A	TCGA-LUAD	HRD-LOH	RB1-WT	21
Figure4A	TCGA-LUAD	HRD-LOH	RB1-WT	5
Figure4A	TCGA-LUAD	HRD-LOH	RB1-WT	14
Figure4A	TCGA-LUAD	HRD-LOH	RB1-WT	0
Figure4A	TCGA-LUAD	HRD-LOH	RB1-WT	10
Figure4A	TCGA-LUAD	HRD-LOH	RB1-WT	9
Figure4A	TCGA-LUAD	HRD-LOH	RB1-WT	7
Figure4A	TCGA-LUAD	HRD-LOH	RB1-WT	17
Figure4A	TCGA-LUAD	HRD-LOH	RB1-WT	6
Figure4A	TCGA-LUAD	HRD-LOH	RB1-WT	16
Figure4A	TCGA-LUAD	HRD-LOH	RB1-WT	6
Figure4A	TCGA-LUAD	HRD-LOH	RB1-WT	0
Figure4A	TCGA-LUAD	HRD-LOH	RB1-WT	1
Figure4A	TCGA-LUAD	HRD-LOH	RB1-WT	14
Figure4A	TCGA-LUAD	HRD-LOH	RB1-WT	0
Figure4A	TCGA-LUAD	HRD-LOH	RB1-WT	9
Figure4A	TCGA-LUAD	HRD-LOH	RB1-WT	16
Figure4A	TCGA-LUAD	HRD-LOH	RB1-WT	8
Figure4A	TCGA-LUAD	HRD-LOH	RB1-WT	15
Figure4A	TCGA-LUAD	HRD-LOH	RB1-WT	18
Figure4A	TCGA-LUAD	HRD-LOH	RB1-WT	0
Figure4A	TCGA-LUAD	HRD-LOH	RB1-WT	10
Figure4A	TCGA-LUAD	HRD-LOH	RB1-WT	7
Figure4A	TCGA-LUAD	HRD-LOH	RB1-WT	14
Figure4A	TCGA-LUAD	HRD-LOH	RB1-WT	9
Figure4A	TCGA-LUAD	HRD-LOH	RB1-WT	25
Figure4A	TCGA-LUAD	HRD-LOH	RB1-WT	11
Figure4A	TCGA-LUAD	HRD-LOH	RB1-WT	17
Figure4A	TCGA-LUAD	HRD-LOH	RB1-WT	13
Figure4A	TCGA-LUAD	HRD-LOH	RB1-WT	2
Figure4A	TCGA-LUAD	HRD-LOH	RB1-WT	2
Figure4A	TCGA-LUAD	HRD-LOH	RB1-WT	11
Figure4A	TCGA-LUAD	HRD-LOH	RB1-WT	14
Figure4A	TCGA-LUAD	HRD-LOH	RB1-WT	28
Figure4A	TCGA-LUAD	HRD-LOH	RB1-WT	17
Figure4A	TCGA-LUAD	HRD-LOH	RB1-WT	0
Figure4A	TCGA-LUAD	HRD-LOH	RB1-WT	17
Figure4A	TCGA-LUAD	HRD-LOH	RB1-WT	4
Figure4A	TCGA-LUAD	HRD-LOH	RB1-WT	14
Figure4A	TCGA-LUAD	HRD-LOH	RB1-WT	0
Figure4A	TCGA-LUAD	HRD-LOH	RB1-WT	3
Figure4A	TCGA-LUAD	HRD-LOH	RB1-WT	24
Figure4A	TCGA-LUAD	HRD-LOH	RB1-WT	7
Figure4A	TCGA-LUAD	HRD-LOH	RB1-WT	10
Figure4A	TCGA-LUAD	HRD-LOH	RB1-WT	1
Figure4A	TCGA-LUAD	HRD-LOH	RB1-WT	24
Figure4A	TCGA-LUAD	HRD-LOH	RB1-WT	14
Figure4A	TCGA-LUAD	HRD-LOH	RB1-WT	9
Figure4A	TCGA-LUAD	HRD-LOH	RB1-WT	18
Figure4A	TCGA-LUAD	HRD-LOH	RB1-WT	31
Figure4A	TCGA-LUAD	HRD-LOH	RB1-WT	3
Figure4A	TCGA-LUAD	HRD-LOH	RB1-WT	32
Figure4A	TCGA-LUAD	HRD-LOH	RB1-WT	20
Figure4A	TCGA-LUAD	HRD-LOH	RB1-WT	1
Figure4A	TCGA-LUAD	HRD-LOH	RB1-WT	14
Figure4A	TCGA-LUAD	HRD-LOH	RB1-WT	8
Figure4A	TCGA-LUAD	HRD-LOH	RB1-WT	32
Figure4A	TCGA-LUAD	HRD-LOH	RB1-WT	12
Figure4A	TCGA-LUAD	HRD-LOH	RB1-WT	16
Figure4A	TCGA-LUAD	HRD-LOH	RB1-WT	13
Figure4A	TCGA-LUAD	HRD-LOH	RB1-WT	2
Figure4A	TCGA-LUAD	HRD-LOH	RB1-WT	0
Figure4A	TCGA-LUAD	HRD-LOH	RB1-WT	7
Figure4A	TCGA-LUAD	HRD-LOH	RB1-WT	22
Figure4A	TCGA-LUAD	HRD-LOH	RB1-WT	7
Figure4A	TCGA-LUAD	HRD-LOH	RB1-WT	4
Figure4A	TCGA-LUAD	HRD-LOH	RB1-WT	3
Figure4A	TCGA-LUAD	HRD-LOH	RB1-WT	18
Figure4A	TCGA-LUAD	HRD-LOH	RB1-WT	13
Figure4A	TCGA-LUAD	HRD-LOH	RB1-WT	7
Figure4A	TCGA-LUAD	HRD-LOH	RB1-WT	4
Figure4A	TCGA-LUAD	HRD-LOH	RB1-WT	13
Figure4A	TCGA-LUAD	HRD-LOH	RB1-WT	16
Figure4A	TCGA-LUAD	HRD-LOH	RB1-WT	16
Figure4A	TCGA-LUAD	HRD-LOH	RB1-WT	1
Figure4A	TCGA-LUAD	HRD-LOH	RB1-WT	7
Figure4A	TCGA-LUAD	HRD-LOH	RB1-WT	9
Figure4A	TCGA-LUAD	HRD-LOH	RB1-WT	3
Figure4A	TCGA-LUAD	HRD-LOH	RB1-WT	4
Figure4A	TCGA-LUAD	HRD-LOH	RB1-WT	7
Figure4A	TCGA-LUAD	HRD-LOH	RB1-WT	10
Figure4A	TCGA-LUAD	HRD-LOH	RB1-WT	14
Figure4A	TCGA-LUAD	HRD-LOH	RB1-WT	18
Figure4A	TCGA-LUAD	HRD-LOH	RB1-WT	17
Figure4A	TCGA-LUAD	HRD-LOH	RB1-WT	11
Figure4A	TCGA-LUAD	HRD-LOH	RB1-WT	0
Figure4A	TCGA-LUAD	HRD-LOH	RB1-WT	10
Figure4A	TCGA-LUAD	HRD-LOH	RB1-WT	15
Figure4A	TCGA-LUAD	HRD-LOH	RB1-WT	18
Figure4A	TCGA-LUAD	HRD-LOH	RB1-WT	25
Figure4A	TCGA-LUAD	HRD-LOH	RB1-WT	34
Figure4A	TCGA-LUAD	HRD-LOH	RB1-WT	17
Figure4A	TCGA-LUAD	HRD-LOH	RB1-WT	28
Figure4A	TCGA-LUAD	HRD-LOH	RB1-WT	18
Figure4A	TCGA-LUAD	HRD-LOH	RB1-WT	14
Figure4A	TCGA-LUAD	HRD-LOH	RB1-WT	5
Figure4A	TCGA-LUAD	HRD-LOH	RB1-WT	5
Figure4A	TCGA-LUAD	HRD-LOH	RB1-WT	17
Figure4A	TCGA-LUAD	HRD-LOH	RB1-WT	16
Figure4A	TCGA-LUAD	HRD-LOH	RB1-WT	19
Figure4A	TCGA-LUAD	HRD-LOH	RB1-WT	8
Figure4A	TCGA-LUAD	HRD-LOH	RB1-WT	23
Figure4A	TCGA-LUAD	HRD-LOH	RB1-WT	13
Figure4A	TCGA-LUAD	HRD-LOH	RB1-WT	8
Figure4A	TCGA-LUAD	HRD-LOH	RB1-WT	3
Figure4A	TCGA-LUAD	HRD-LOH	RB1-WT	2
Figure4A	TCGA-LUAD	HRD-LOH	RB1-WT	8
Figure4A	TCGA-LUAD	HRD-LOH	RB1-WT	4
Figure4A	TCGA-LUAD	HRD-LOH	RB1-WT	11
Figure4A	TCGA-LUAD	HRD-LOH	RB1-WT	13
Figure4A	TCGA-LUAD	HRD-LOH	RB1-WT	22
Figure4A	TCGA-LUAD	HRD-LOH	RB1-WT	17
Figure4A	TCGA-LUAD	HRD-LOH	RB1-WT	7
Figure4A	TCGA-LUAD	HRD-LOH	RB1-WT	24
Figure4A	TCGA-LUAD	HRD-LOH	RB1-WT	6
Figure4A	TCGA-LUAD	HRD-LOH	RB1-WT	17
Figure4A	TCGA-LUAD	HRD-LOH	RB1-WT	23
Figure4A	TCGA-LUAD	HRD-LOH	RB1-WT	30
Figure4A	TCGA-LUAD	HRD-LOH	RB1-WT	8
Figure4A	TCGA-LUAD	HRD-LOH	RB1-WT	0
Figure4A	TCGA-LUAD	HRD-LOH	RB1-WT	1
Figure4A	TCGA-LUAD	HRD-LOH	RB1-WT	9
Figure4A	TCGA-LUAD	HRD-LOH	RB1-WT	17
Figure4A	TCGA-LUAD	HRD-LOH	RB1-WT	19
Figure4A	TCGA-LUAD	HRD-LOH	RB1-WT	6
Figure4A	TCGA-LUAD	HRD-LOH	RB1-WT	8
Figure4A	TCGA-LUAD	HRD-LOH	RB1-WT	5
Figure4A	TCGA-LUAD	HRD-LOH	RB1-WT	6
Figure4A	TCGA-LUAD	HRD-LOH	RB1-WT	19
Figure4A	TCGA-LUAD	HRD-LOH	RB1-WT	12
Figure4A	TCGA-LUAD	HRD-LOH	RB1-WT	11
Figure4A	TCGA-LUAD	HRD-LOH	RB1-WT	24
Figure4A	TCGA-LUAD	HRD-LOH	RB1-WT	15
Figure4A	TCGA-LUAD	HRD-LOH	RB1-WT	7
Figure4A	TCGA-LUAD	HRD-LOH	RB1-WT	0
Figure4A	TCGA-LUAD	HRD-LOH	RB1-WT	5
Figure4A	TCGA-LUAD	HRD-LOH	RB1-WT	10
Figure4A	TCGA-LUAD	HRD-LOH	RB1-WT	29
Figure4A	TCGA-LUAD	HRD-LOH	RB1-WT	16
Figure4A	TCGA-LUAD	HRD-LOH	RB1-WT	15
Figure4A	TCGA-LUAD	HRD-LOH	RB1-WT	6
Figure4A	TCGA-LUAD	HRD-LOH	RB1-WT	7
Figure4A	TCGA-LUAD	HRD-LOH	RB1-WT	22
Figure4A	TCGA-LUAD	HRD-LOH	RB1-WT	20
Figure4A	TCGA-LUAD	HRD-LOH	RB1-WT	7
Figure4A	TCGA-LUAD	HRD-LOH	RB1-WT	0
Figure4A	TCGA-LUAD	HRD-LOH	RB1-WT	10
Figure4A	TCGA-LUAD	HRD-LOH	RB1-WT	6
Figure4A	TCGA-LUAD	HRD-LOH	RB1-WT	12
Figure4A	TCGA-LUAD	HRD-LOH	RB1-WT	6
Figure4A	TCGA-LUAD	HRD-LOH	RB1-WT	7
Figure4A	TCGA-LUAD	HRD-LOH	RB1-WT	3
Figure4A	TCGA-LUAD	HRD-LOH	RB1-WT	23
Figure4A	TCGA-LUAD	HRD-LOH	RB1-WT	4
Figure4A	TCGA-LUAD	HRD-LOH	RB1-WT	18
Figure4A	TCGA-LUAD	HRD-LOH	RB1-WT	32
Figure4A	TCGA-LUAD	HRD-LOH	RB1-WT	26
Figure4A	TCGA-LUAD	HRD-LOH	RB1-WT	17
Figure4A	TCGA-LUAD	HRD-LOH	RB1-WT	11
Figure4A	TCGA-LUAD	HRD-LOH	RB1-WT	16
Figure4A	TCGA-LUAD	HRD-LOH	RB1-WT	21
Figure4A	TCGA-LUAD	HRD-LOH	RB1-WT	18
Figure4A	TCGA-LUAD	HRD-LOH	RB1-WT	0
Figure4A	TCGA-LUAD	HRD-LOH	RB1-WT	25
Figure4A	TCGA-LUAD	HRD-LOH	RB1-WT	23
Figure4A	TCGA-LUAD	HRD-LOH	RB1-WT	24
Figure4A	TCGA-LUAD	HRD-LOH	RB1-WT	5
Figure4A	TCGA-LUAD	HRD-LOH	RB1-WT	5
Figure4A	TCGA-LUAD	HRD-LOH	RB1-WT	18
Figure4A	TCGA-LUAD	HRD-LOH	RB1-WT	13
Figure4A	TCGA-LUAD	HRD-LOH	RB1-WT	4
Figure4A	TCGA-LUAD	HRD-LOH	RB1-WT	9
Figure4A	TCGA-LUAD	HRD-LOH	RB1-WT	10
Figure4A	TCGA-LUAD	HRD_score	RB1-MUT	16
Figure4A	TCGA-LUAD	HRD_score	RB1-MUT	33
Figure4A	TCGA-LUAD	HRD_score	RB1-MUT	37
Figure4A	TCGA-LUAD	HRD_score	RB1-MUT	58
Figure4A	TCGA-LUAD	HRD_score	RB1-MUT	46
Figure4A	TCGA-LUAD	HRD_score	RB1-MUT	55
Figure4A	TCGA-LUAD	HRD_score	RB1-MUT	15
Figure4A	TCGA-LUAD	HRD_score	RB1-MUT	67
Figure4A	TCGA-LUAD	HRD_score	RB1-MUT	76
Figure4A	TCGA-LUAD	HRD_score	RB1-MUT	26
Figure4A	TCGA-LUAD	HRD_score	RB1-MUT	68
Figure4A	TCGA-LUAD	HRD_score	RB1-MUT	56
Figure4A	TCGA-LUAD	HRD_score	RB1-MUT	48
Figure4A	TCGA-LUAD	HRD_score	RB1-MUT	42
Figure4A	TCGA-LUAD	HRD_score	RB1-MUT	68
Figure4A	TCGA-LUAD	HRD_score	RB1-MUT	64
Figure4A	TCGA-LUAD	HRD_score	RB1-MUT	52
Figure4A	TCGA-LUAD	HRD_score	RB1-MUT	61
Figure4A	TCGA-LUAD	HRD_score	RB1-MUT	38
Figure4A	TCGA-LUAD	HRD_score	RB1-WT	64
Figure4A	TCGA-LUAD	HRD_score	RB1-WT	15
Figure4A	TCGA-LUAD	HRD_score	RB1-WT	53
Figure4A	TCGA-LUAD	HRD_score	RB1-WT	43
Figure4A	TCGA-LUAD	HRD_score	RB1-WT	31
Figure4A	TCGA-LUAD	HRD_score	RB1-WT	25
Figure4A	TCGA-LUAD	HRD_score	RB1-WT	41
Figure4A	TCGA-LUAD	HRD_score	RB1-WT	2
Figure4A	TCGA-LUAD	HRD_score	RB1-WT	19
Figure4A	TCGA-LUAD	HRD_score	RB1-WT	34
Figure4A	TCGA-LUAD	HRD_score	RB1-WT	71
Figure4A	TCGA-LUAD	HRD_score	RB1-WT	74
Figure4A	TCGA-LUAD	HRD_score	RB1-WT	47
Figure4A	TCGA-LUAD	HRD_score	RB1-WT	29
Figure4A	TCGA-LUAD	HRD_score	RB1-WT	0
Figure4A	TCGA-LUAD	HRD_score	RB1-WT	63
Figure4A	TCGA-LUAD	HRD_score	RB1-WT	30
Figure4A	TCGA-LUAD	HRD_score	RB1-WT	15
Figure4A	TCGA-LUAD	HRD_score	RB1-WT	16
Figure4A	TCGA-LUAD	HRD_score	RB1-WT	67
Figure4A	TCGA-LUAD	HRD_score	RB1-WT	40
Figure4A	TCGA-LUAD	HRD_score	RB1-WT	37
Figure4A	TCGA-LUAD	HRD_score	RB1-WT	20
Figure4A	TCGA-LUAD	HRD_score	RB1-WT	21
Figure4A	TCGA-LUAD	HRD_score	RB1-WT	73
Figure4A	TCGA-LUAD	HRD_score	RB1-WT	57
Figure4A	TCGA-LUAD	HRD_score	RB1-WT	31
Figure4A	TCGA-LUAD	HRD_score	RB1-WT	1
Figure4A	TCGA-LUAD	HRD_score	RB1-WT	47
Figure4A	TCGA-LUAD	HRD_score	RB1-WT	58
Figure4A	TCGA-LUAD	HRD_score	RB1-WT	49
Figure4A	TCGA-LUAD	HRD_score	RB1-WT	10
Figure4A	TCGA-LUAD	HRD_score	RB1-WT	27
Figure4A	TCGA-LUAD	HRD_score	RB1-WT	53
Figure4A	TCGA-LUAD	HRD_score	RB1-WT	83
Figure4A	TCGA-LUAD	HRD_score	RB1-WT	33
Figure4A	TCGA-LUAD	HRD_score	RB1-WT	34
Figure4A	TCGA-LUAD	HRD_score	RB1-WT	40
Figure4A	TCGA-LUAD	HRD_score	RB1-WT	14
Figure4A	TCGA-LUAD	HRD_score	RB1-WT	13
Figure4A	TCGA-LUAD	HRD_score	RB1-WT	57
Figure4A	TCGA-LUAD	HRD_score	RB1-WT	18
Figure4A	TCGA-LUAD	HRD_score	RB1-WT	25
Figure4A	TCGA-LUAD	HRD_score	RB1-WT	64
Figure4A	TCGA-LUAD	HRD_score	RB1-WT	55
Figure4A	TCGA-LUAD	HRD_score	RB1-WT	29
Figure4A	TCGA-LUAD	HRD_score	RB1-WT	18
Figure4A	TCGA-LUAD	HRD_score	RB1-WT	26
Figure4A	TCGA-LUAD	HRD_score	RB1-WT	44
Figure4A	TCGA-LUAD	HRD_score	RB1-WT	34
Figure4A	TCGA-LUAD	HRD_score	RB1-WT	32
Figure4A	TCGA-LUAD	HRD_score	RB1-WT	0
Figure4A	TCGA-LUAD	HRD_score	RB1-WT	66
Figure4A	TCGA-LUAD	HRD_score	RB1-WT	12
Figure4A	TCGA-LUAD	HRD_score	RB1-WT	40
Figure4A	TCGA-LUAD	HRD_score	RB1-WT	13
Figure4A	TCGA-LUAD	HRD_score	RB1-WT	57
Figure4A	TCGA-LUAD	HRD_score	RB1-WT	59
Figure4A	TCGA-LUAD	HRD_score	RB1-WT	31
Figure4A	TCGA-LUAD	HRD_score	RB1-WT	22
Figure4A	TCGA-LUAD	HRD_score	RB1-WT	68
Figure4A	TCGA-LUAD	HRD_score	RB1-WT	25
Figure4A	TCGA-LUAD	HRD_score	RB1-WT	27
Figure4A	TCGA-LUAD	HRD_score	RB1-WT	41
Figure4A	TCGA-LUAD	HRD_score	RB1-WT	23
Figure4A	TCGA-LUAD	HRD_score	RB1-WT	42
Figure4A	TCGA-LUAD	HRD_score	RB1-WT	62
Figure4A	TCGA-LUAD	HRD_score	RB1-WT	62
Figure4A	TCGA-LUAD	HRD_score	RB1-WT	58
Figure4A	TCGA-LUAD	HRD_score	RB1-WT	54
Figure4A	TCGA-LUAD	HRD_score	RB1-WT	26
Figure4A	TCGA-LUAD	HRD_score	RB1-WT	57
Figure4A	TCGA-LUAD	HRD_score	RB1-WT	16
Figure4A	TCGA-LUAD	HRD_score	RB1-WT	60
Figure4A	TCGA-LUAD	HRD_score	RB1-WT	8
Figure4A	TCGA-LUAD	HRD_score	RB1-WT	21
Figure4A	TCGA-LUAD	HRD_score	RB1-WT	10
Figure4A	TCGA-LUAD	HRD_score	RB1-WT	15
Figure4A	TCGA-LUAD	HRD_score	RB1-WT	61
Figure4A	TCGA-LUAD	HRD_score	RB1-WT	64
Figure4A	TCGA-LUAD	HRD_score	RB1-WT	42
Figure4A	TCGA-LUAD	HRD_score	RB1-WT	12
Figure4A	TCGA-LUAD	HRD_score	RB1-WT	11
Figure4A	TCGA-LUAD	HRD_score	RB1-WT	1
Figure4A	TCGA-LUAD	HRD_score	RB1-WT	50
Figure4A	TCGA-LUAD	HRD_score	RB1-WT	53
Figure4A	TCGA-LUAD	HRD_score	RB1-WT	46
Figure4A	TCGA-LUAD	HRD_score	RB1-WT	26
Figure4A	TCGA-LUAD	HRD_score	RB1-WT	72
Figure4A	TCGA-LUAD	HRD_score	RB1-WT	71
Figure4A	TCGA-LUAD	HRD_score	RB1-WT	15
Figure4A	TCGA-LUAD	HRD_score	RB1-WT	59
Figure4A	TCGA-LUAD	HRD_score	RB1-WT	38
Figure4A	TCGA-LUAD	HRD_score	RB1-WT	59
Figure4A	TCGA-LUAD	HRD_score	RB1-WT	73
Figure4A	TCGA-LUAD	HRD_score	RB1-WT	46
Figure4A	TCGA-LUAD	HRD_score	RB1-WT	33
Figure4A	TCGA-LUAD	HRD_score	RB1-WT	10
Figure4A	TCGA-LUAD	HRD_score	RB1-WT	56
Figure4A	TCGA-LUAD	HRD_score	RB1-WT	42
Figure4A	TCGA-LUAD	HRD_score	RB1-WT	49
Figure4A	TCGA-LUAD	HRD_score	RB1-WT	71
Figure4A	TCGA-LUAD	HRD_score	RB1-WT	51
Figure4A	TCGA-LUAD	HRD_score	RB1-WT	39
Figure4A	TCGA-LUAD	HRD_score	RB1-WT	57
Figure4A	TCGA-LUAD	HRD_score	RB1-WT	44
Figure4A	TCGA-LUAD	HRD_score	RB1-WT	12
Figure4A	TCGA-LUAD	HRD_score	RB1-WT	11
Figure4A	TCGA-LUAD	HRD_score	RB1-WT	33
Figure4A	TCGA-LUAD	HRD_score	RB1-WT	56
Figure4A	TCGA-LUAD	HRD_score	RB1-WT	42
Figure4A	TCGA-LUAD	HRD_score	RB1-WT	47
Figure4A	TCGA-LUAD	HRD_score	RB1-WT	3
Figure4A	TCGA-LUAD	HRD_score	RB1-WT	45
Figure4A	TCGA-LUAD	HRD_score	RB1-WT	48
Figure4A	TCGA-LUAD	HRD_score	RB1-WT	16
Figure4A	TCGA-LUAD	HRD_score	RB1-WT	66
Figure4A	TCGA-LUAD	HRD_score	RB1-WT	15
Figure4A	TCGA-LUAD	HRD_score	RB1-WT	46
Figure4A	TCGA-LUAD	HRD_score	RB1-WT	30
Figure4A	TCGA-LUAD	HRD_score	RB1-WT	4
Figure4A	TCGA-LUAD	HRD_score	RB1-WT	10
Figure4A	TCGA-LUAD	HRD_score	RB1-WT	26
Figure4A	TCGA-LUAD	HRD_score	RB1-WT	17
Figure4A	TCGA-LUAD	HRD_score	RB1-WT	33
Figure4A	TCGA-LUAD	HRD_score	RB1-WT	34
Figure4A	TCGA-LUAD	HRD_score	RB1-WT	26
Figure4A	TCGA-LUAD	HRD_score	RB1-WT	52
Figure4A	TCGA-LUAD	HRD_score	RB1-WT	56
Figure4A	TCGA-LUAD	HRD_score	RB1-WT	12
Figure4A	TCGA-LUAD	HRD_score	RB1-WT	26
Figure4A	TCGA-LUAD	HRD_score	RB1-WT	43
Figure4A	TCGA-LUAD	HRD_score	RB1-WT	55
Figure4A	TCGA-LUAD	HRD_score	RB1-WT	43
Figure4A	TCGA-LUAD	HRD_score	RB1-WT	71
Figure4A	TCGA-LUAD	HRD_score	RB1-WT	46
Figure4A	TCGA-LUAD	HRD_score	RB1-WT	43
Figure4A	TCGA-LUAD	HRD_score	RB1-WT	62
Figure4A	TCGA-LUAD	HRD_score	RB1-WT	9
Figure4A	TCGA-LUAD	HRD_score	RB1-WT	5
Figure4A	TCGA-LUAD	HRD_score	RB1-WT	21
Figure4A	TCGA-LUAD	HRD_score	RB1-WT	27
Figure4A	TCGA-LUAD	HRD_score	RB1-WT	66
Figure4A	TCGA-LUAD	HRD_score	RB1-WT	31
Figure4A	TCGA-LUAD	HRD_score	RB1-WT	0
Figure4A	TCGA-LUAD	HRD_score	RB1-WT	42
Figure4A	TCGA-LUAD	HRD_score	RB1-WT	14
Figure4A	TCGA-LUAD	HRD_score	RB1-WT	39
Figure4A	TCGA-LUAD	HRD_score	RB1-WT	17
Figure4A	TCGA-LUAD	HRD_score	RB1-WT	15
Figure4A	TCGA-LUAD	HRD_score	RB1-WT	44
Figure4A	TCGA-LUAD	HRD_score	RB1-WT	16
Figure4A	TCGA-LUAD	HRD_score	RB1-WT	18
Figure4A	TCGA-LUAD	HRD_score	RB1-WT	24
Figure4A	TCGA-LUAD	HRD_score	RB1-WT	77
Figure4A	TCGA-LUAD	HRD_score	RB1-WT	36
Figure4A	TCGA-LUAD	HRD_score	RB1-WT	27
Figure4A	TCGA-LUAD	HRD_score	RB1-WT	44
Figure4A	TCGA-LUAD	HRD_score	RB1-WT	88
Figure4A	TCGA-LUAD	HRD_score	RB1-WT	15
Figure4A	TCGA-LUAD	HRD_score	RB1-WT	49
Figure4A	TCGA-LUAD	HRD_score	RB1-WT	64
Figure4A	TCGA-LUAD	HRD_score	RB1-WT	5
Figure4A	TCGA-LUAD	HRD_score	RB1-WT	54
Figure4A	TCGA-LUAD	HRD_score	RB1-WT	27
Figure4A	TCGA-LUAD	HRD_score	RB1-WT	65
Figure4A	TCGA-LUAD	HRD_score	RB1-WT	44
Figure4A	TCGA-LUAD	HRD_score	RB1-WT	29
Figure4A	TCGA-LUAD	HRD_score	RB1-WT	64
Figure4A	TCGA-LUAD	HRD_score	RB1-WT	6
Figure4A	TCGA-LUAD	HRD_score	RB1-WT	16
Figure4A	TCGA-LUAD	HRD_score	RB1-WT	25
Figure4A	TCGA-LUAD	HRD_score	RB1-WT	57
Figure4A	TCGA-LUAD	HRD_score	RB1-WT	22
Figure4A	TCGA-LUAD	HRD_score	RB1-WT	19
Figure4A	TCGA-LUAD	HRD_score	RB1-WT	10
Figure4A	TCGA-LUAD	HRD_score	RB1-WT	42
Figure4A	TCGA-LUAD	HRD_score	RB1-WT	29
Figure4A	TCGA-LUAD	HRD_score	RB1-WT	28
Figure4A	TCGA-LUAD	HRD_score	RB1-WT	12
Figure4A	TCGA-LUAD	HRD_score	RB1-WT	41
Figure4A	TCGA-LUAD	HRD_score	RB1-WT	42
Figure4A	TCGA-LUAD	HRD_score	RB1-WT	80
Figure4A	TCGA-LUAD	HRD_score	RB1-WT	12
Figure4A	TCGA-LUAD	HRD_score	RB1-WT	33
Figure4A	TCGA-LUAD	HRD_score	RB1-WT	18
Figure4A	TCGA-LUAD	HRD_score	RB1-WT	6
Figure4A	TCGA-LUAD	HRD_score	RB1-WT	12
Figure4A	TCGA-LUAD	HRD_score	RB1-WT	38
Figure4A	TCGA-LUAD	HRD_score	RB1-WT	17
Figure4A	TCGA-LUAD	HRD_score	RB1-WT	39
Figure4A	TCGA-LUAD	HRD_score	RB1-WT	61
Figure4A	TCGA-LUAD	HRD_score	RB1-WT	49
Figure4A	TCGA-LUAD	HRD_score	RB1-WT	33
Figure4A	TCGA-LUAD	HRD_score	RB1-WT	1
Figure4A	TCGA-LUAD	HRD_score	RB1-WT	35
Figure4A	TCGA-LUAD	HRD_score	RB1-WT	58
Figure4A	TCGA-LUAD	HRD_score	RB1-WT	62
Figure4A	TCGA-LUAD	HRD_score	RB1-WT	55
Figure4A	TCGA-LUAD	HRD_score	RB1-WT	88
Figure4A	TCGA-LUAD	HRD_score	RB1-WT	55
Figure4A	TCGA-LUAD	HRD_score	RB1-WT	65
Figure4A	TCGA-LUAD	HRD_score	RB1-WT	50
Figure4A	TCGA-LUAD	HRD_score	RB1-WT	56
Figure4A	TCGA-LUAD	HRD_score	RB1-WT	19
Figure4A	TCGA-LUAD	HRD_score	RB1-WT	13
Figure4A	TCGA-LUAD	HRD_score	RB1-WT	47
Figure4A	TCGA-LUAD	HRD_score	RB1-WT	36
Figure4A	TCGA-LUAD	HRD_score	RB1-WT	48
Figure4A	TCGA-LUAD	HRD_score	RB1-WT	19
Figure4A	TCGA-LUAD	HRD_score	RB1-WT	53
Figure4A	TCGA-LUAD	HRD_score	RB1-WT	23
Figure4A	TCGA-LUAD	HRD_score	RB1-WT	47
Figure4A	TCGA-LUAD	HRD_score	RB1-WT	13
Figure4A	TCGA-LUAD	HRD_score	RB1-WT	5
Figure4A	TCGA-LUAD	HRD_score	RB1-WT	53
Figure4A	TCGA-LUAD	HRD_score	RB1-WT	35
Figure4A	TCGA-LUAD	HRD_score	RB1-WT	26
Figure4A	TCGA-LUAD	HRD_score	RB1-WT	28
Figure4A	TCGA-LUAD	HRD_score	RB1-WT	48
Figure4A	TCGA-LUAD	HRD_score	RB1-WT	54
Figure4A	TCGA-LUAD	HRD_score	RB1-WT	15
Figure4A	TCGA-LUAD	HRD_score	RB1-WT	45
Figure4A	TCGA-LUAD	HRD_score	RB1-WT	37
Figure4A	TCGA-LUAD	HRD_score	RB1-WT	45
Figure4A	TCGA-LUAD	HRD_score	RB1-WT	42
Figure4A	TCGA-LUAD	HRD_score	RB1-WT	50
Figure4A	TCGA-LUAD	HRD_score	RB1-WT	28
Figure4A	TCGA-LUAD	HRD_score	RB1-WT	9
Figure4A	TCGA-LUAD	HRD_score	RB1-WT	9
Figure4A	TCGA-LUAD	HRD_score	RB1-WT	28
Figure4A	TCGA-LUAD	HRD_score	RB1-WT	57
Figure4A	TCGA-LUAD	HRD_score	RB1-WT	51
Figure4A	TCGA-LUAD	HRD_score	RB1-WT	28
Figure4A	TCGA-LUAD	HRD_score	RB1-WT	22
Figure4A	TCGA-LUAD	HRD_score	RB1-WT	21
Figure4A	TCGA-LUAD	HRD_score	RB1-WT	17
Figure4A	TCGA-LUAD	HRD_score	RB1-WT	61
Figure4A	TCGA-LUAD	HRD_score	RB1-WT	44
Figure4A	TCGA-LUAD	HRD_score	RB1-WT	50
Figure4A	TCGA-LUAD	HRD_score	RB1-WT	51
Figure4A	TCGA-LUAD	HRD_score	RB1-WT	43
Figure4A	TCGA-LUAD	HRD_score	RB1-WT	12
Figure4A	TCGA-LUAD	HRD_score	RB1-WT	2
Figure4A	TCGA-LUAD	HRD_score	RB1-WT	12
Figure4A	TCGA-LUAD	HRD_score	RB1-WT	43
Figure4A	TCGA-LUAD	HRD_score	RB1-WT	66
Figure4A	TCGA-LUAD	HRD_score	RB1-WT	54
Figure4A	TCGA-LUAD	HRD_score	RB1-WT	41
Figure4A	TCGA-LUAD	HRD_score	RB1-WT	22
Figure4A	TCGA-LUAD	HRD_score	RB1-WT	26
Figure4A	TCGA-LUAD	HRD_score	RB1-WT	70
Figure4A	TCGA-LUAD	HRD_score	RB1-WT	40
Figure4A	TCGA-LUAD	HRD_score	RB1-WT	61
Figure4A	TCGA-LUAD	HRD_score	RB1-WT	11
Figure4A	TCGA-LUAD	HRD_score	RB1-WT	53
Figure4A	TCGA-LUAD	HRD_score	RB1-WT	40
Figure4A	TCGA-LUAD	HRD_score	RB1-WT	45
Figure4A	TCGA-LUAD	HRD_score	RB1-WT	17
Figure4A	TCGA-LUAD	HRD_score	RB1-WT	54
Figure4A	TCGA-LUAD	HRD_score	RB1-WT	34
Figure4A	TCGA-LUAD	HRD_score	RB1-WT	68
Figure4A	TCGA-LUAD	HRD_score	RB1-WT	11
Figure4A	TCGA-LUAD	HRD_score	RB1-WT	53
Figure4A	TCGA-LUAD	HRD_score	RB1-WT	53
Figure4A	TCGA-LUAD	HRD_score	RB1-WT	85
Figure4A	TCGA-LUAD	HRD_score	RB1-WT	62
Figure4A	TCGA-LUAD	HRD_score	RB1-WT	30
Figure4A	TCGA-LUAD	HRD_score	RB1-WT	68
Figure4A	TCGA-LUAD	HRD_score	RB1-WT	51
Figure4A	TCGA-LUAD	HRD_score	RB1-WT	53
Figure4A	TCGA-LUAD	HRD_score	RB1-WT	0
Figure4A	TCGA-LUAD	HRD_score	RB1-WT	61
Figure4A	TCGA-LUAD	HRD_score	RB1-WT	50
Figure4A	TCGA-LUAD	HRD_score	RB1-WT	60
Figure4A	TCGA-LUAD	HRD_score	RB1-WT	35
Figure4A	TCGA-LUAD	HRD_score	RB1-WT	27
Figure4A	TCGA-LUAD	HRD_score	RB1-WT	49
Figure4A	TCGA-LUAD	HRD_score	RB1-WT	64
Figure4A	TCGA-LUAD	HRD_score	RB1-WT	13
Figure4A	TCGA-LUAD	HRD_score	RB1-WT	17
Figure4A	TCGA-LUAD	HRD_score	RB1-WT	31
Figure4B	TCGA-LUAD	NtAI	RB1-L	26
Figure4B	TCGA-LUAD	NtAI	RB1-L	18
Figure4B	TCGA-LUAD	NtAI	RB1-L	6
Figure4B	TCGA-LUAD	NtAI	RB1-L	19
Figure4B	TCGA-LUAD	NtAI	RB1-L	6
Figure4B	TCGA-LUAD	NtAI	RB1-L	14
Figure4B	TCGA-LUAD	NtAI	RB1-L	15
Figure4B	TCGA-LUAD	NtAI	RB1-L	26
Figure4B	TCGA-LUAD	NtAI	RB1-L	25
Figure4B	TCGA-LUAD	NtAI	RB1-L	15
Figure4B	TCGA-LUAD	NtAI	RB1-L	9
Figure4B	TCGA-LUAD	NtAI	RB1-L	28
Figure4B	TCGA-LUAD	NtAI	RB1-L	7
Figure4B	TCGA-LUAD	NtAI	RB1-L	8
Figure4B	TCGA-LUAD	NtAI	RB1-L	15
Figure4B	TCGA-LUAD	NtAI	RB1-L	17
Figure4B	TCGA-LUAD	NtAI	RB1-L	12
Figure4B	TCGA-LUAD	NtAI	RB1-L	9
Figure4B	TCGA-LUAD	NtAI	RB1-L	21
Figure4B	TCGA-LUAD	NtAI	RB1-L	24
Figure4B	TCGA-LUAD	NtAI	RB1-L	14
Figure4B	TCGA-LUAD	NtAI	RB1-L	17
Figure4B	TCGA-LUAD	NtAI	RB1-L	22
Figure4B	TCGA-LUAD	NtAI	RB1-L	18
Figure4B	TCGA-LUAD	NtAI	RB1-L	19
Figure4B	TCGA-LUAD	NtAI	RB1-L	13
Figure4B	TCGA-LUAD	NtAI	RB1-L	31
Figure4B	TCGA-LUAD	NtAI	RB1-L	11
Figure4B	TCGA-LUAD	NtAI	RB1-L	21
Figure4B	TCGA-LUAD	NtAI	RB1-L	6
Figure4B	TCGA-LUAD	NtAI	RB1-L	7
Figure4B	TCGA-LUAD	NtAI	RB1-L	30
Figure4B	TCGA-LUAD	NtAI	RB1-L	10
Figure4B	TCGA-LUAD	NtAI	RB1-L	20
Figure4B	TCGA-LUAD	NtAI	RB1-L	7
Figure4B	TCGA-LUAD	NtAI	RB1-L	31
Figure4B	TCGA-LUAD	NtAI	RB1-L	23
Figure4B	TCGA-LUAD	NtAI	RB1-L	6
Figure4B	TCGA-LUAD	NtAI	RB1-L	22
Figure4B	TCGA-LUAD	NtAI	RB1-L	15
Figure4B	TCGA-LUAD	NtAI	RB1-L	5
Figure4B	TCGA-LUAD	NtAI	RB1-L	22
Figure4B	TCGA-LUAD	NtAI	RB1-L	25
Figure4B	TCGA-LUAD	NtAI	RB1-L	23
Figure4B	TCGA-LUAD	NtAI	RB1-L	10
Figure4B	TCGA-LUAD	NtAI	RB1-L	12
Figure4B	TCGA-LUAD	NtAI	RB1-L	23
Figure4B	TCGA-LUAD	NtAI	RB1-L	23
Figure4B	TCGA-LUAD	NtAI	RB1-L	26
Figure4B	TCGA-LUAD	NtAI	RB1-L	2
Figure4B	TCGA-LUAD	NtAI	RB1-L	23
Figure4B	TCGA-LUAD	NtAI	RB1-L	18
Figure4B	TCGA-LUAD	NtAI	RB1-L	20
Figure4B	TCGA-LUAD	NtAI	RB1-L	24
Figure4B	TCGA-LUAD	NtAI	RB1-L	24
Figure4B	TCGA-LUAD	NtAI	RB1-L	32
Figure4B	TCGA-LUAD	NtAI	RB1-L	14
Figure4B	TCGA-LUAD	NtAI	RB1-L	14
Figure4B	TCGA-LUAD	NtAI	RB1-L	23
Figure4B	TCGA-LUAD	NtAI	RB1-L	5
Figure4B	TCGA-LUAD	NtAI	RB1-L	19
Figure4B	TCGA-LUAD	NtAI	RB1-L	11
Figure4B	TCGA-LUAD	NtAI	RB1-L	19
Figure4B	TCGA-LUAD	NtAI	RB1-L	20
Figure4B	TCGA-LUAD	NtAI	RB1-L	28
Figure4B	TCGA-LUAD	NtAI	RB1-L	6
Figure4B	TCGA-LUAD	NtAI	RB1-L	15
Figure4B	TCGA-LUAD	NtAI	RB1-L	17
Figure4B	TCGA-LUAD	NtAI	RB1-L	2
Figure4B	TCGA-LUAD	NtAI	RB1-L	8
Figure4B	TCGA-LUAD	NtAI	RB1-L	16
Figure4B	TCGA-LUAD	NtAI	RB1-L	21
Figure4B	TCGA-LUAD	NtAI	RB1-L	19
Figure4B	TCGA-LUAD	NtAI	RB1-L	21
Figure4B	TCGA-LUAD	NtAI	RB1-L	17
Figure4B	TCGA-LUAD	NtAI	RB1-L	28
Figure4B	TCGA-LUAD	NtAI	RB1-L	6
Figure4B	TCGA-LUAD	NtAI	RB1-L	3
Figure4B	TCGA-LUAD	NtAI	RB1-L	22
Figure4B	TCGA-LUAD	NtAI	RB1-L	27
Figure4B	TCGA-LUAD	NtAI	RB1-L	14
Figure4B	TCGA-LUAD	NtAI	RB1-L	10
Figure4B	TCGA-LUAD	NtAI	RB1-L	7
Figure4B	TCGA-LUAD	NtAI	RB1-L	5
Figure4B	TCGA-LUAD	NtAI	RB1-L	15
Figure4B	TCGA-LUAD	NtAI	RB1-L	31
Figure4B	TCGA-LUAD	NtAI	RB1-L	26
Figure4B	TCGA-LUAD	NtAI	RB1-L	12
Figure4B	TCGA-LUAD	NtAI	RB1-L	17
Figure4B	TCGA-LUAD	NtAI	RB1-L	6
Figure4B	TCGA-LUAD	NtAI	RB1-L	20
Figure4B	TCGA-LUAD	NtAI	RB1-L	26
Figure4B	TCGA-LUAD	NtAI	RB1-L	7
Figure4B	TCGA-LUAD	NtAI	RB1-L	5
Figure4B	TCGA-LUAD	NtAI	RB1-L	9
Figure4B	TCGA-LUAD	NtAI	RB1-L	20
Figure4B	TCGA-LUAD	NtAI	RB1-L	12
Figure4B	TCGA-LUAD	NtAI	RB1-L	33
Figure4B	TCGA-LUAD	NtAI	RB1-L	8
Figure4B	TCGA-LUAD	NtAI	RB1-L	4
Figure4B	TCGA-LUAD	NtAI	RB1-L	20
Figure4B	TCGA-LUAD	NtAI	RB1-L	4
Figure4B	TCGA-LUAD	NtAI	RB1-L	16
Figure4B	TCGA-LUAD	NtAI	RB1-L	16
Figure4B	TCGA-LUAD	NtAI	RB1-L	25
Figure4B	TCGA-LUAD	NtAI	RB1-L	18
Figure4B	TCGA-LUAD	NtAI	RB1-L	35
Figure4B	TCGA-LUAD	NtAI	RB1-L	21
Figure4B	TCGA-LUAD	NtAI	RB1-L	21
Figure4B	TCGA-LUAD	NtAI	RB1-L	23
Figure4B	TCGA-LUAD	NtAI	RB1-L	16
Figure4B	TCGA-LUAD	NtAI	RB1-L	22
Figure4B	TCGA-LUAD	NtAI	RB1-L	3
Figure4B	TCGA-LUAD	NtAI	RB1-L	8
Figure4B	TCGA-LUAD	NtAI	RB1-L	14
Figure4B	TCGA-LUAD	NtAI	RB1-L	25
Figure4B	TCGA-LUAD	NtAI	RB1-L	20
Figure4B	TCGA-LUAD	NtAI	RB1-L	19
Figure4B	TCGA-LUAD	NtAI	RB1-L	9
Figure4B	TCGA-LUAD	NtAI	RB1-L	15
Figure4B	TCGA-LUAD	NtAI	RB1-L	12
Figure4B	TCGA-LUAD	NtAI	RB1-L	6
Figure4B	TCGA-LUAD	NtAI	RB1-L	24
Figure4B	TCGA-LUAD	NtAI	RB1-L	8
Figure4B	TCGA-LUAD	NtAI	RB1-L	8
Figure4B	TCGA-LUAD	NtAI	RB1-L	15
Figure4B	TCGA-LUAD	NtAI	RB1-L	14
Figure4B	TCGA-LUAD	NtAI	RB1-L	22
Figure4B	TCGA-LUAD	NtAI	RB1-L	20
Figure4B	TCGA-LUAD	NtAI	RB1-L	24
Figure4B	TCGA-LUAD	NtAI	RB1-L	11
Figure4B	TCGA-LUAD	NtAI	RB1-L	30
Figure4B	TCGA-LUAD	NtAI	RB1-L	8
Figure4B	TCGA-LUAD	NtAI	RB1-L	16
Figure4B	TCGA-LUAD	NtAI	RB1-L	25
Figure4B	TCGA-LUAD	NtAI	RB1-L	21
Figure4B	TCGA-LUAD	NtAI	RB1-L	19
Figure4B	TCGA-LUAD	NtAI	RB1-L	6
Figure4B	TCGA-LUAD	NtAI	RB1-L	28
Figure4B	TCGA-LUAD	NtAI	RB1-L	26
Figure4B	TCGA-LUAD	NtAI	RB1-L	13
Figure4B	TCGA-LUAD	NtAI	RB1-L	21
Figure4B	TCGA-LUAD	NtAI	RB1-L	13
Figure4B	TCGA-LUAD	NtAI	RB1-L	0
Figure4B	TCGA-LUAD	NtAI	RB1-L	26
Figure4B	TCGA-LUAD	NtAI	RB1-L	14
Figure4B	TCGA-LUAD	NtAI	RB1-L	21
Figure4B	TCGA-LUAD	NtAI	RB1-L	11
Figure4B	TCGA-LUAD	NtAI	RB1-H	6
Figure4B	TCGA-LUAD	NtAI	RB1-H	7
Figure4B	TCGA-LUAD	NtAI	RB1-H	0
Figure4B	TCGA-LUAD	NtAI	RB1-H	0
Figure4B	TCGA-LUAD	NtAI	RB1-H	16
Figure4B	TCGA-LUAD	NtAI	RB1-H	25
Figure4B	TCGA-LUAD	NtAI	RB1-H	1
Figure4B	TCGA-LUAD	NtAI	RB1-H	25
Figure4B	TCGA-LUAD	NtAI	RB1-H	12
Figure4B	TCGA-LUAD	NtAI	RB1-H	14
Figure4B	TCGA-LUAD	NtAI	RB1-H	16
Figure4B	TCGA-LUAD	NtAI	RB1-H	10
Figure4B	TCGA-LUAD	NtAI	RB1-H	10
Figure4B	TCGA-LUAD	NtAI	RB1-H	0
Figure4B	TCGA-LUAD	NtAI	RB1-H	26
Figure4B	TCGA-LUAD	NtAI	RB1-H	6
Figure4B	TCGA-LUAD	NtAI	RB1-H	15
Figure4B	TCGA-LUAD	NtAI	RB1-H	25
Figure4B	TCGA-LUAD	NtAI	RB1-H	9
Figure4B	TCGA-LUAD	NtAI	RB1-H	11
Figure4B	TCGA-LUAD	NtAI	RB1-H	6
Figure4B	TCGA-LUAD	NtAI	RB1-H	16
Figure4B	TCGA-LUAD	NtAI	RB1-H	25
Figure4B	TCGA-LUAD	NtAI	RB1-H	24
Figure4B	TCGA-LUAD	NtAI	RB1-H	7
Figure4B	TCGA-LUAD	NtAI	RB1-H	7
Figure4B	TCGA-LUAD	NtAI	RB1-H	21
Figure4B	TCGA-LUAD	NtAI	RB1-H	5
Figure4B	TCGA-LUAD	NtAI	RB1-H	11
Figure4B	TCGA-LUAD	NtAI	RB1-H	7
Figure4B	TCGA-LUAD	NtAI	RB1-H	13
Figure4B	TCGA-LUAD	NtAI	RB1-H	7
Figure4B	TCGA-LUAD	NtAI	RB1-H	6
Figure4B	TCGA-LUAD	NtAI	RB1-H	1
Figure4B	TCGA-LUAD	NtAI	RB1-H	22
Figure4B	TCGA-LUAD	NtAI	RB1-H	18
Figure4B	TCGA-LUAD	NtAI	RB1-H	10
Figure4B	TCGA-LUAD	NtAI	RB1-H	26
Figure4B	TCGA-LUAD	NtAI	RB1-H	3
Figure4B	TCGA-LUAD	NtAI	RB1-H	22
Figure4B	TCGA-LUAD	NtAI	RB1-H	15
Figure4B	TCGA-LUAD	NtAI	RB1-H	25
Figure4B	TCGA-LUAD	NtAI	RB1-H	14
Figure4B	TCGA-LUAD	NtAI	RB1-H	5
Figure4B	TCGA-LUAD	NtAI	RB1-H	12
Figure4B	TCGA-LUAD	NtAI	RB1-H	21
Figure4B	TCGA-LUAD	NtAI	RB1-H	25
Figure4B	TCGA-LUAD	NtAI	RB1-H	23
Figure4B	TCGA-LUAD	NtAI	RB1-H	19
Figure4B	TCGA-LUAD	NtAI	RB1-H	3
Figure4B	TCGA-LUAD	NtAI	RB1-H	8
Figure4B	TCGA-LUAD	NtAI	RB1-H	2
Figure4B	TCGA-LUAD	NtAI	RB1-H	4
Figure4B	TCGA-LUAD	NtAI	RB1-H	7
Figure4B	TCGA-LUAD	NtAI	RB1-H	25
Figure4B	TCGA-LUAD	NtAI	RB1-H	4
Figure4B	TCGA-LUAD	NtAI	RB1-H	10
Figure4B	TCGA-LUAD	NtAI	RB1-H	11
Figure4B	TCGA-LUAD	NtAI	RB1-H	10
Figure4B	TCGA-LUAD	NtAI	RB1-H	5
Figure4B	TCGA-LUAD	NtAI	RB1-H	9
Figure4B	TCGA-LUAD	NtAI	RB1-H	23
Figure4B	TCGA-LUAD	NtAI	RB1-H	17
Figure4B	TCGA-LUAD	NtAI	RB1-H	20
Figure4B	TCGA-LUAD	NtAI	RB1-H	23
Figure4B	TCGA-LUAD	NtAI	RB1-H	19
Figure4B	TCGA-LUAD	NtAI	RB1-H	4
Figure4B	TCGA-LUAD	NtAI	RB1-H	9
Figure4B	TCGA-LUAD	NtAI	RB1-H	10
Figure4B	TCGA-LUAD	NtAI	RB1-H	0
Figure4B	TCGA-LUAD	NtAI	RB1-H	6
Figure4B	TCGA-LUAD	NtAI	RB1-H	17
Figure4B	TCGA-LUAD	NtAI	RB1-H	7
Figure4B	TCGA-LUAD	NtAI	RB1-H	15
Figure4B	TCGA-LUAD	NtAI	RB1-H	15
Figure4B	TCGA-LUAD	NtAI	RB1-H	31
Figure4B	TCGA-LUAD	NtAI	RB1-H	11
Figure4B	TCGA-LUAD	NtAI	RB1-H	13
Figure4B	TCGA-LUAD	NtAI	RB1-H	15
Figure4B	TCGA-LUAD	NtAI	RB1-H	6
Figure4B	TCGA-LUAD	NtAI	RB1-H	14
Figure4B	TCGA-LUAD	NtAI	RB1-H	31
Figure4B	TCGA-LUAD	NtAI	RB1-H	3
Figure4B	TCGA-LUAD	NtAI	RB1-H	18
Figure4B	TCGA-LUAD	NtAI	RB1-H	8
Figure4B	TCGA-LUAD	NtAI	RB1-H	26
Figure4B	TCGA-LUAD	NtAI	RB1-H	2
Figure4B	TCGA-LUAD	NtAI	RB1-H	13
Figure4B	TCGA-LUAD	NtAI	RB1-H	10
Figure4B	TCGA-LUAD	NtAI	RB1-H	13
Figure4B	TCGA-LUAD	NtAI	RB1-H	11
Figure4B	TCGA-LUAD	NtAI	RB1-H	6
Figure4B	TCGA-LUAD	NtAI	RB1-H	16
Figure4B	TCGA-LUAD	NtAI	RB1-H	14
Figure4B	TCGA-LUAD	NtAI	RB1-H	6
Figure4B	TCGA-LUAD	NtAI	RB1-H	2
Figure4B	TCGA-LUAD	NtAI	RB1-H	26
Figure4B	TCGA-LUAD	NtAI	RB1-H	12
Figure4B	TCGA-LUAD	NtAI	RB1-H	1
Figure4B	TCGA-LUAD	NtAI	RB1-H	13
Figure4B	TCGA-LUAD	NtAI	RB1-H	25
Figure4B	TCGA-LUAD	NtAI	RB1-H	23
Figure4B	TCGA-LUAD	NtAI	RB1-H	8
Figure4B	TCGA-LUAD	NtAI	RB1-H	6
Figure4B	TCGA-LUAD	NtAI	RB1-H	19
Figure4B	TCGA-LUAD	NtAI	RB1-H	17
Figure4B	TCGA-LUAD	NtAI	RB1-H	7
Figure4B	TCGA-LUAD	NtAI	RB1-H	6
Figure4B	TCGA-LUAD	NtAI	RB1-H	17
Figure4B	TCGA-LUAD	NtAI	RB1-H	8
Figure4B	TCGA-LUAD	NtAI	RB1-H	24
Figure4B	TCGA-LUAD	NtAI	RB1-H	15
Figure4B	TCGA-LUAD	NtAI	RB1-H	10
Figure4B	TCGA-LUAD	NtAI	RB1-H	12
Figure4B	TCGA-LUAD	NtAI	RB1-H	22
Figure4B	TCGA-LUAD	NtAI	RB1-H	5
Figure4B	TCGA-LUAD	NtAI	RB1-H	5
Figure4B	TCGA-LUAD	NtAI	RB1-H	13
Figure4B	TCGA-LUAD	NtAI	RB1-H	15
Figure4B	TCGA-LUAD	NtAI	RB1-H	12
Figure4B	TCGA-LUAD	NtAI	RB1-H	7
Figure4B	TCGA-LUAD	NtAI	RB1-H	23
Figure4B	TCGA-LUAD	NtAI	RB1-H	23
Figure4B	TCGA-LUAD	NtAI	RB1-H	22
Figure4B	TCGA-LUAD	NtAI	RB1-H	14
Figure4B	TCGA-LUAD	NtAI	RB1-H	4
Figure4B	TCGA-LUAD	NtAI	RB1-H	0
Figure4B	TCGA-LUAD	NtAI	RB1-H	6
Figure4B	TCGA-LUAD	NtAI	RB1-H	22
Figure4B	TCGA-LUAD	NtAI	RB1-H	27
Figure4B	TCGA-LUAD	NtAI	RB1-H	13
Figure4B	TCGA-LUAD	NtAI	RB1-H	9
Figure4B	TCGA-LUAD	NtAI	RB1-H	27
Figure4B	TCGA-LUAD	NtAI	RB1-H	6
Figure4B	TCGA-LUAD	NtAI	RB1-H	19
Figure4B	TCGA-LUAD	NtAI	RB1-H	7
Figure4B	TCGA-LUAD	NtAI	RB1-H	27
Figure4B	TCGA-LUAD	NtAI	RB1-H	26
Figure4B	TCGA-LUAD	NtAI	RB1-H	24
Figure4B	TCGA-LUAD	NtAI	RB1-H	11
Figure4B	TCGA-LUAD	NtAI	RB1-H	29
Figure4B	TCGA-LUAD	NtAI	RB1-H	23
Figure4B	TCGA-LUAD	NtAI	RB1-H	18
Figure4B	TCGA-LUAD	NtAI	RB1-H	22
Figure4B	TCGA-LUAD	NtAI	RB1-H	17
Figure4B	TCGA-LUAD	NtAI	RB1-H	19
Figure4B	TCGA-LUAD	NtAI	RB1-H	6
Figure4B	TCGA-LUAD	NtAI	RB1-H	7
Figure4B	TCGA-LUAD	LST	RB1-L	27
Figure4B	TCGA-LUAD	LST	RB1-L	7
Figure4B	TCGA-LUAD	LST	RB1-L	4
Figure4B	TCGA-LUAD	LST	RB1-L	9
Figure4B	TCGA-LUAD	LST	RB1-L	10
Figure4B	TCGA-LUAD	LST	RB1-L	19
Figure4B	TCGA-LUAD	LST	RB1-L	8
Figure4B	TCGA-LUAD	LST	RB1-L	25
Figure4B	TCGA-LUAD	LST	RB1-L	24
Figure4B	TCGA-LUAD	LST	RB1-L	15
Figure4B	TCGA-LUAD	LST	RB1-L	20
Figure4B	TCGA-LUAD	LST	RB1-L	25
Figure4B	TCGA-LUAD	LST	RB1-L	3
Figure4B	TCGA-LUAD	LST	RB1-L	2
Figure4B	TCGA-LUAD	LST	RB1-L	13
Figure4B	TCGA-LUAD	LST	RB1-L	12
Figure4B	TCGA-LUAD	LST	RB1-L	3
Figure4B	TCGA-LUAD	LST	RB1-L	7
Figure4B	TCGA-LUAD	LST	RB1-L	16
Figure4B	TCGA-LUAD	LST	RB1-L	11
Figure4B	TCGA-LUAD	LST	RB1-L	13
Figure4B	TCGA-LUAD	LST	RB1-L	10
Figure4B	TCGA-LUAD	LST	RB1-L	10
Figure4B	TCGA-LUAD	LST	RB1-L	11
Figure4B	TCGA-LUAD	LST	RB1-L	16
Figure4B	TCGA-LUAD	LST	RB1-L	6
Figure4B	TCGA-LUAD	LST	RB1-L	27
Figure4B	TCGA-LUAD	LST	RB1-L	8
Figure4B	TCGA-LUAD	LST	RB1-L	16
Figure4B	TCGA-LUAD	LST	RB1-L	5
Figure4B	TCGA-LUAD	LST	RB1-L	5
Figure4B	TCGA-LUAD	LST	RB1-L	14
Figure4B	TCGA-LUAD	LST	RB1-L	6
Figure4B	TCGA-LUAD	LST	RB1-L	15
Figure4B	TCGA-LUAD	LST	RB1-L	6
Figure4B	TCGA-LUAD	LST	RB1-L	23
Figure4B	TCGA-LUAD	LST	RB1-L	17
Figure4B	TCGA-LUAD	LST	RB1-L	5
Figure4B	TCGA-LUAD	LST	RB1-L	13
Figure4B	TCGA-LUAD	LST	RB1-L	11
Figure4B	TCGA-LUAD	LST	RB1-L	4
Figure4B	TCGA-LUAD	LST	RB1-L	22
Figure4B	TCGA-LUAD	LST	RB1-L	17
Figure4B	TCGA-LUAD	LST	RB1-L	15
Figure4B	TCGA-LUAD	LST	RB1-L	6
Figure4B	TCGA-LUAD	LST	RB1-L	8
Figure4B	TCGA-LUAD	LST	RB1-L	17
Figure4B	TCGA-LUAD	LST	RB1-L	27
Figure4B	TCGA-LUAD	LST	RB1-L	15
Figure4B	TCGA-LUAD	LST	RB1-L	4
Figure4B	TCGA-LUAD	LST	RB1-L	31
Figure4B	TCGA-LUAD	LST	RB1-L	20
Figure4B	TCGA-LUAD	LST	RB1-L	17
Figure4B	TCGA-LUAD	LST	RB1-L	25
Figure4B	TCGA-LUAD	LST	RB1-L	19
Figure4B	TCGA-LUAD	LST	RB1-L	13
Figure4B	TCGA-LUAD	LST	RB1-L	16
Figure4B	TCGA-LUAD	LST	RB1-L	11
Figure4B	TCGA-LUAD	LST	RB1-L	15
Figure4B	TCGA-LUAD	LST	RB1-L	5
Figure4B	TCGA-LUAD	LST	RB1-L	16
Figure4B	TCGA-LUAD	LST	RB1-L	26
Figure4B	TCGA-LUAD	LST	RB1-L	14
Figure4B	TCGA-LUAD	LST	RB1-L	15
Figure4B	TCGA-LUAD	LST	RB1-L	11
Figure4B	TCGA-LUAD	LST	RB1-L	3
Figure4B	TCGA-LUAD	LST	RB1-L	15
Figure4B	TCGA-LUAD	LST	RB1-L	7
Figure4B	TCGA-LUAD	LST	RB1-L	2
Figure4B	TCGA-LUAD	LST	RB1-L	9
Figure4B	TCGA-LUAD	LST	RB1-L	8
Figure4B	TCGA-LUAD	LST	RB1-L	16
Figure4B	TCGA-LUAD	LST	RB1-L	19
Figure4B	TCGA-LUAD	LST	RB1-L	22
Figure4B	TCGA-LUAD	LST	RB1-L	9
Figure4B	TCGA-LUAD	LST	RB1-L	21
Figure4B	TCGA-LUAD	LST	RB1-L	1
Figure4B	TCGA-LUAD	LST	RB1-L	0
Figure4B	TCGA-LUAD	LST	RB1-L	16
Figure4B	TCGA-LUAD	LST	RB1-L	29
Figure4B	TCGA-LUAD	LST	RB1-L	11
Figure4B	TCGA-LUAD	LST	RB1-L	7
Figure4B	TCGA-LUAD	LST	RB1-L	2
Figure4B	TCGA-LUAD	LST	RB1-L	3
Figure4B	TCGA-LUAD	LST	RB1-L	8
Figure4B	TCGA-LUAD	LST	RB1-L	26
Figure4B	TCGA-LUAD	LST	RB1-L	14
Figure4B	TCGA-LUAD	LST	RB1-L	7
Figure4B	TCGA-LUAD	LST	RB1-L	15
Figure4B	TCGA-LUAD	LST	RB1-L	10
Figure4B	TCGA-LUAD	LST	RB1-L	15
Figure4B	TCGA-LUAD	LST	RB1-L	19
Figure4B	TCGA-LUAD	LST	RB1-L	8
Figure4B	TCGA-LUAD	LST	RB1-L	2
Figure4B	TCGA-LUAD	LST	RB1-L	12
Figure4B	TCGA-LUAD	LST	RB1-L	13
Figure4B	TCGA-LUAD	LST	RB1-L	14
Figure4B	TCGA-LUAD	LST	RB1-L	31
Figure4B	TCGA-LUAD	LST	RB1-L	3
Figure4B	TCGA-LUAD	LST	RB1-L	4
Figure4B	TCGA-LUAD	LST	RB1-L	11
Figure4B	TCGA-LUAD	LST	RB1-L	3
Figure4B	TCGA-LUAD	LST	RB1-L	9
Figure4B	TCGA-LUAD	LST	RB1-L	16
Figure4B	TCGA-LUAD	LST	RB1-L	19
Figure4B	TCGA-LUAD	LST	RB1-L	12
Figure4B	TCGA-LUAD	LST	RB1-L	19
Figure4B	TCGA-LUAD	LST	RB1-L	16
Figure4B	TCGA-LUAD	LST	RB1-L	11
Figure4B	TCGA-LUAD	LST	RB1-L	19
Figure4B	TCGA-LUAD	LST	RB1-L	4
Figure4B	TCGA-LUAD	LST	RB1-L	8
Figure4B	TCGA-LUAD	LST	RB1-L	0
Figure4B	TCGA-LUAD	LST	RB1-L	7
Figure4B	TCGA-LUAD	LST	RB1-L	7
Figure4B	TCGA-LUAD	LST	RB1-L	12
Figure4B	TCGA-LUAD	LST	RB1-L	11
Figure4B	TCGA-LUAD	LST	RB1-L	9
Figure4B	TCGA-LUAD	LST	RB1-L	10
Figure4B	TCGA-LUAD	LST	RB1-L	5
Figure4B	TCGA-LUAD	LST	RB1-L	8
Figure4B	TCGA-LUAD	LST	RB1-L	2
Figure4B	TCGA-LUAD	LST	RB1-L	16
Figure4B	TCGA-LUAD	LST	RB1-L	8
Figure4B	TCGA-LUAD	LST	RB1-L	3
Figure4B	TCGA-LUAD	LST	RB1-L	17
Figure4B	TCGA-LUAD	LST	RB1-L	13
Figure4B	TCGA-LUAD	LST	RB1-L	23
Figure4B	TCGA-LUAD	LST	RB1-L	13
Figure4B	TCGA-LUAD	LST	RB1-L	14
Figure4B	TCGA-LUAD	LST	RB1-L	8
Figure4B	TCGA-LUAD	LST	RB1-L	24
Figure4B	TCGA-LUAD	LST	RB1-L	3
Figure4B	TCGA-LUAD	LST	RB1-L	10
Figure4B	TCGA-LUAD	LST	RB1-L	9
Figure4B	TCGA-LUAD	LST	RB1-L	13
Figure4B	TCGA-LUAD	LST	RB1-L	14
Figure4B	TCGA-LUAD	LST	RB1-L	1
Figure4B	TCGA-LUAD	LST	RB1-L	31
Figure4B	TCGA-LUAD	LST	RB1-L	19
Figure4B	TCGA-LUAD	LST	RB1-L	6
Figure4B	TCGA-LUAD	LST	RB1-L	9
Figure4B	TCGA-LUAD	LST	RB1-L	8
Figure4B	TCGA-LUAD	LST	RB1-L	0
Figure4B	TCGA-LUAD	LST	RB1-L	10
Figure4B	TCGA-LUAD	LST	RB1-L	8
Figure4B	TCGA-LUAD	LST	RB1-L	30
Figure4B	TCGA-LUAD	LST	RB1-L	10
Figure4B	TCGA-LUAD	LST	RB1-H	4
Figure4B	TCGA-LUAD	LST	RB1-H	10
Figure4B	TCGA-LUAD	LST	RB1-H	0
Figure4B	TCGA-LUAD	LST	RB1-H	0
Figure4B	TCGA-LUAD	LST	RB1-H	1
Figure4B	TCGA-LUAD	LST	RB1-H	21
Figure4B	TCGA-LUAD	LST	RB1-H	0
Figure4B	TCGA-LUAD	LST	RB1-H	11
Figure4B	TCGA-LUAD	LST	RB1-H	13
Figure4B	TCGA-LUAD	LST	RB1-H	6
Figure4B	TCGA-LUAD	LST	RB1-H	6
Figure4B	TCGA-LUAD	LST	RB1-H	11
Figure4B	TCGA-LUAD	LST	RB1-H	7
Figure4B	TCGA-LUAD	LST	RB1-H	0
Figure4B	TCGA-LUAD	LST	RB1-H	27
Figure4B	TCGA-LUAD	LST	RB1-H	1
Figure4B	TCGA-LUAD	LST	RB1-H	15
Figure4B	TCGA-LUAD	LST	RB1-H	34
Figure4B	TCGA-LUAD	LST	RB1-H	3
Figure4B	TCGA-LUAD	LST	RB1-H	9
Figure4B	TCGA-LUAD	LST	RB1-H	6
Figure4B	TCGA-LUAD	LST	RB1-H	18
Figure4B	TCGA-LUAD	LST	RB1-H	20
Figure4B	TCGA-LUAD	LST	RB1-H	18
Figure4B	TCGA-LUAD	LST	RB1-H	11
Figure4B	TCGA-LUAD	LST	RB1-H	3
Figure4B	TCGA-LUAD	LST	RB1-H	19
Figure4B	TCGA-LUAD	LST	RB1-H	3
Figure4B	TCGA-LUAD	LST	RB1-H	3
Figure4B	TCGA-LUAD	LST	RB1-H	7
Figure4B	TCGA-LUAD	LST	RB1-H	9
Figure4B	TCGA-LUAD	LST	RB1-H	1
Figure4B	TCGA-LUAD	LST	RB1-H	1
Figure4B	TCGA-LUAD	LST	RB1-H	0
Figure4B	TCGA-LUAD	LST	RB1-H	25
Figure4B	TCGA-LUAD	LST	RB1-H	3
Figure4B	TCGA-LUAD	LST	RB1-H	7
Figure4B	TCGA-LUAD	LST	RB1-H	23
Figure4B	TCGA-LUAD	LST	RB1-H	9
Figure4B	TCGA-LUAD	LST	RB1-H	20
Figure4B	TCGA-LUAD	LST	RB1-H	6
Figure4B	TCGA-LUAD	LST	RB1-H	18
Figure4B	TCGA-LUAD	LST	RB1-H	9
Figure4B	TCGA-LUAD	LST	RB1-H	5
Figure4B	TCGA-LUAD	LST	RB1-H	15
Figure4B	TCGA-LUAD	LST	RB1-H	18
Figure4B	TCGA-LUAD	LST	RB1-H	23
Figure4B	TCGA-LUAD	LST	RB1-H	15
Figure4B	TCGA-LUAD	LST	RB1-H	7
Figure4B	TCGA-LUAD	LST	RB1-H	3
Figure4B	TCGA-LUAD	LST	RB1-H	7
Figure4B	TCGA-LUAD	LST	RB1-H	1
Figure4B	TCGA-LUAD	LST	RB1-H	5
Figure4B	TCGA-LUAD	LST	RB1-H	2
Figure4B	TCGA-LUAD	LST	RB1-H	24
Figure4B	TCGA-LUAD	LST	RB1-H	5
Figure4B	TCGA-LUAD	LST	RB1-H	2
Figure4B	TCGA-LUAD	LST	RB1-H	7
Figure4B	TCGA-LUAD	LST	RB1-H	8
Figure4B	TCGA-LUAD	LST	RB1-H	7
Figure4B	TCGA-LUAD	LST	RB1-H	7
Figure4B	TCGA-LUAD	LST	RB1-H	13
Figure4B	TCGA-LUAD	LST	RB1-H	24
Figure4B	TCGA-LUAD	LST	RB1-H	14
Figure4B	TCGA-LUAD	LST	RB1-H	23
Figure4B	TCGA-LUAD	LST	RB1-H	16
Figure4B	TCGA-LUAD	LST	RB1-H	6
Figure4B	TCGA-LUAD	LST	RB1-H	4
Figure4B	TCGA-LUAD	LST	RB1-H	4
Figure4B	TCGA-LUAD	LST	RB1-H	0
Figure4B	TCGA-LUAD	LST	RB1-H	4
Figure4B	TCGA-LUAD	LST	RB1-H	8
Figure4B	TCGA-LUAD	LST	RB1-H	5
Figure4B	TCGA-LUAD	LST	RB1-H	3
Figure4B	TCGA-LUAD	LST	RB1-H	5
Figure4B	TCGA-LUAD	LST	RB1-H	22
Figure4B	TCGA-LUAD	LST	RB1-H	11
Figure4B	TCGA-LUAD	LST	RB1-H	5
Figure4B	TCGA-LUAD	LST	RB1-H	11
Figure4B	TCGA-LUAD	LST	RB1-H	6
Figure4B	TCGA-LUAD	LST	RB1-H	3
Figure4B	TCGA-LUAD	LST	RB1-H	13
Figure4B	TCGA-LUAD	LST	RB1-H	1
Figure4B	TCGA-LUAD	LST	RB1-H	15
Figure4B	TCGA-LUAD	LST	RB1-H	5
Figure4B	TCGA-LUAD	LST	RB1-H	25
Figure4B	TCGA-LUAD	LST	RB1-H	2
Figure4B	TCGA-LUAD	LST	RB1-H	5
Figure4B	TCGA-LUAD	LST	RB1-H	5
Figure4B	TCGA-LUAD	LST	RB1-H	11
Figure4B	TCGA-LUAD	LST	RB1-H	5
Figure4B	TCGA-LUAD	LST	RB1-H	2
Figure4B	TCGA-LUAD	LST	RB1-H	12
Figure4B	TCGA-LUAD	LST	RB1-H	12
Figure4B	TCGA-LUAD	LST	RB1-H	3
Figure4B	TCGA-LUAD	LST	RB1-H	1
Figure4B	TCGA-LUAD	LST	RB1-H	17
Figure4B	TCGA-LUAD	LST	RB1-H	10
Figure4B	TCGA-LUAD	LST	RB1-H	0
Figure4B	TCGA-LUAD	LST	RB1-H	12
Figure4B	TCGA-LUAD	LST	RB1-H	18
Figure4B	TCGA-LUAD	LST	RB1-H	15
Figure4B	TCGA-LUAD	LST	RB1-H	6
Figure4B	TCGA-LUAD	LST	RB1-H	2
Figure4B	TCGA-LUAD	LST	RB1-H	11
Figure4B	TCGA-LUAD	LST	RB1-H	12
Figure4B	TCGA-LUAD	LST	RB1-H	4
Figure4B	TCGA-LUAD	LST	RB1-H	4
Figure4B	TCGA-LUAD	LST	RB1-H	22
Figure4B	TCGA-LUAD	LST	RB1-H	2
Figure4B	TCGA-LUAD	LST	RB1-H	21
Figure4B	TCGA-LUAD	LST	RB1-H	16
Figure4B	TCGA-LUAD	LST	RB1-H	5
Figure4B	TCGA-LUAD	LST	RB1-H	14
Figure4B	TCGA-LUAD	LST	RB1-H	15
Figure4B	TCGA-LUAD	LST	RB1-H	3
Figure4B	TCGA-LUAD	LST	RB1-H	4
Figure4B	TCGA-LUAD	LST	RB1-H	6
Figure4B	TCGA-LUAD	LST	RB1-H	17
Figure4B	TCGA-LUAD	LST	RB1-H	10
Figure4B	TCGA-LUAD	LST	RB1-H	7
Figure4B	TCGA-LUAD	LST	RB1-H	19
Figure4B	TCGA-LUAD	LST	RB1-H	16
Figure4B	TCGA-LUAD	LST	RB1-H	6
Figure4B	TCGA-LUAD	LST	RB1-H	5
Figure4B	TCGA-LUAD	LST	RB1-H	1
Figure4B	TCGA-LUAD	LST	RB1-H	2
Figure4B	TCGA-LUAD	LST	RB1-H	1
Figure4B	TCGA-LUAD	LST	RB1-H	15
Figure4B	TCGA-LUAD	LST	RB1-H	18
Figure4B	TCGA-LUAD	LST	RB1-H	13
Figure4B	TCGA-LUAD	LST	RB1-H	7
Figure4B	TCGA-LUAD	LST	RB1-H	21
Figure4B	TCGA-LUAD	LST	RB1-H	14
Figure4B	TCGA-LUAD	LST	RB1-H	24
Figure4B	TCGA-LUAD	LST	RB1-H	4
Figure4B	TCGA-LUAD	LST	RB1-H	20
Figure4B	TCGA-LUAD	LST	RB1-H	19
Figure4B	TCGA-LUAD	LST	RB1-H	11
Figure4B	TCGA-LUAD	LST	RB1-H	10
Figure4B	TCGA-LUAD	LST	RB1-H	23
Figure4B	TCGA-LUAD	LST	RB1-H	12
Figure4B	TCGA-LUAD	LST	RB1-H	9
Figure4B	TCGA-LUAD	LST	RB1-H	14
Figure4B	TCGA-LUAD	LST	RB1-H	13
Figure4B	TCGA-LUAD	LST	RB1-H	12
Figure4B	TCGA-LUAD	LST	RB1-H	3
Figure4B	TCGA-LUAD	LST	RB1-H	1
Figure4B	TCGA-LUAD	HRD-LOH	RB1-L	11
Figure4B	TCGA-LUAD	HRD-LOH	RB1-L	28
Figure4B	TCGA-LUAD	HRD-LOH	RB1-L	6
Figure4B	TCGA-LUAD	HRD-LOH	RB1-L	15
Figure4B	TCGA-LUAD	HRD-LOH	RB1-L	9
Figure4B	TCGA-LUAD	HRD-LOH	RB1-L	8
Figure4B	TCGA-LUAD	HRD-LOH	RB1-L	11
Figure4B	TCGA-LUAD	HRD-LOH	RB1-L	20
Figure4B	TCGA-LUAD	HRD-LOH	RB1-L	25
Figure4B	TCGA-LUAD	HRD-LOH	RB1-L	17
Figure4B	TCGA-LUAD	HRD-LOH	RB1-L	0
Figure4B	TCGA-LUAD	HRD-LOH	RB1-L	10
Figure4B	TCGA-LUAD	HRD-LOH	RB1-L	5
Figure4B	TCGA-LUAD	HRD-LOH	RB1-L	6
Figure4B	TCGA-LUAD	HRD-LOH	RB1-L	12
Figure4B	TCGA-LUAD	HRD-LOH	RB1-L	8
Figure4B	TCGA-LUAD	HRD-LOH	RB1-L	5
Figure4B	TCGA-LUAD	HRD-LOH	RB1-L	5
Figure4B	TCGA-LUAD	HRD-LOH	RB1-L	36
Figure4B	TCGA-LUAD	HRD-LOH	RB1-L	22
Figure4B	TCGA-LUAD	HRD-LOH	RB1-L	10
Figure4B	TCGA-LUAD	HRD-LOH	RB1-L	4
Figure4B	TCGA-LUAD	HRD-LOH	RB1-L	26
Figure4B	TCGA-LUAD	HRD-LOH	RB1-L	18
Figure4B	TCGA-LUAD	HRD-LOH	RB1-L	14
Figure4B	TCGA-LUAD	HRD-LOH	RB1-L	8
Figure4B	TCGA-LUAD	HRD-LOH	RB1-L	25
Figure4B	TCGA-LUAD	HRD-LOH	RB1-L	14
Figure4B	TCGA-LUAD	HRD-LOH	RB1-L	3
Figure4B	TCGA-LUAD	HRD-LOH	RB1-L	3
Figure4B	TCGA-LUAD	HRD-LOH	RB1-L	1
Figure4B	TCGA-LUAD	HRD-LOH	RB1-L	13
Figure4B	TCGA-LUAD	HRD-LOH	RB1-L	2
Figure4B	TCGA-LUAD	HRD-LOH	RB1-L	11
Figure4B	TCGA-LUAD	HRD-LOH	RB1-L	12
Figure4B	TCGA-LUAD	HRD-LOH	RB1-L	10
Figure4B	TCGA-LUAD	HRD-LOH	RB1-L	15
Figure4B	TCGA-LUAD	HRD-LOH	RB1-L	7
Figure4B	TCGA-LUAD	HRD-LOH	RB1-L	9
Figure4B	TCGA-LUAD	HRD-LOH	RB1-L	8
Figure4B	TCGA-LUAD	HRD-LOH	RB1-L	4
Figure4B	TCGA-LUAD	HRD-LOH	RB1-L	13
Figure4B	TCGA-LUAD	HRD-LOH	RB1-L	13
Figure4B	TCGA-LUAD	HRD-LOH	RB1-L	21
Figure4B	TCGA-LUAD	HRD-LOH	RB1-L	6
Figure4B	TCGA-LUAD	HRD-LOH	RB1-L	7
Figure4B	TCGA-LUAD	HRD-LOH	RB1-L	22
Figure4B	TCGA-LUAD	HRD-LOH	RB1-L	8
Figure4B	TCGA-LUAD	HRD-LOH	RB1-L	16
Figure4B	TCGA-LUAD	HRD-LOH	RB1-L	4
Figure4B	TCGA-LUAD	HRD-LOH	RB1-L	7
Figure4B	TCGA-LUAD	HRD-LOH	RB1-L	26
Figure4B	TCGA-LUAD	HRD-LOH	RB1-L	13
Figure4B	TCGA-LUAD	HRD-LOH	RB1-L	22
Figure4B	TCGA-LUAD	HRD-LOH	RB1-L	16
Figure4B	TCGA-LUAD	HRD-LOH	RB1-L	28
Figure4B	TCGA-LUAD	HRD-LOH	RB1-L	26
Figure4B	TCGA-LUAD	HRD-LOH	RB1-L	14
Figure4B	TCGA-LUAD	HRD-LOH	RB1-L	19
Figure4B	TCGA-LUAD	HRD-LOH	RB1-L	2
Figure4B	TCGA-LUAD	HRD-LOH	RB1-L	21
Figure4B	TCGA-LUAD	HRD-LOH	RB1-L	5
Figure4B	TCGA-LUAD	HRD-LOH	RB1-L	14
Figure4B	TCGA-LUAD	HRD-LOH	RB1-L	10
Figure4B	TCGA-LUAD	HRD-LOH	RB1-L	9
Figure4B	TCGA-LUAD	HRD-LOH	RB1-L	6
Figure4B	TCGA-LUAD	HRD-LOH	RB1-L	16
Figure4B	TCGA-LUAD	HRD-LOH	RB1-L	6
Figure4B	TCGA-LUAD	HRD-LOH	RB1-L	0
Figure4B	TCGA-LUAD	HRD-LOH	RB1-L	0
Figure4B	TCGA-LUAD	HRD-LOH	RB1-L	9
Figure4B	TCGA-LUAD	HRD-LOH	RB1-L	15
Figure4B	TCGA-LUAD	HRD-LOH	RB1-L	18
Figure4B	TCGA-LUAD	HRD-LOH	RB1-L	24
Figure4B	TCGA-LUAD	HRD-LOH	RB1-L	17
Figure4B	TCGA-LUAD	HRD-LOH	RB1-L	13
Figure4B	TCGA-LUAD	HRD-LOH	RB1-L	2
Figure4B	TCGA-LUAD	HRD-LOH	RB1-L	2
Figure4B	TCGA-LUAD	HRD-LOH	RB1-L	28
Figure4B	TCGA-LUAD	HRD-LOH	RB1-L	20
Figure4B	TCGA-LUAD	HRD-LOH	RB1-L	17
Figure4B	TCGA-LUAD	HRD-LOH	RB1-L	0
Figure4B	TCGA-LUAD	HRD-LOH	RB1-L	7
Figure4B	TCGA-LUAD	HRD-LOH	RB1-L	10
Figure4B	TCGA-LUAD	HRD-LOH	RB1-L	1
Figure4B	TCGA-LUAD	HRD-LOH	RB1-L	31
Figure4B	TCGA-LUAD	HRD-LOH	RB1-L	14
Figure4B	TCGA-LUAD	HRD-LOH	RB1-L	8
Figure4B	TCGA-LUAD	HRD-LOH	RB1-L	12
Figure4B	TCGA-LUAD	HRD-LOH	RB1-L	0
Figure4B	TCGA-LUAD	HRD-LOH	RB1-L	22
Figure4B	TCGA-LUAD	HRD-LOH	RB1-L	23
Figure4B	TCGA-LUAD	HRD-LOH	RB1-L	4
Figure4B	TCGA-LUAD	HRD-LOH	RB1-L	3
Figure4B	TCGA-LUAD	HRD-LOH	RB1-L	7
Figure4B	TCGA-LUAD	HRD-LOH	RB1-L	23
Figure4B	TCGA-LUAD	HRD-LOH	RB1-L	16
Figure4B	TCGA-LUAD	HRD-LOH	RB1-L	16
Figure4B	TCGA-LUAD	HRD-LOH	RB1-L	1
Figure4B	TCGA-LUAD	HRD-LOH	RB1-L	4
Figure4B	TCGA-LUAD	HRD-LOH	RB1-L	7
Figure4B	TCGA-LUAD	HRD-LOH	RB1-L	10
Figure4B	TCGA-LUAD	HRD-LOH	RB1-L	14
Figure4B	TCGA-LUAD	HRD-LOH	RB1-L	17
Figure4B	TCGA-LUAD	HRD-LOH	RB1-L	18
Figure4B	TCGA-LUAD	HRD-LOH	RB1-L	25
Figure4B	TCGA-LUAD	HRD-LOH	RB1-L	34
Figure4B	TCGA-LUAD	HRD-LOH	RB1-L	28
Figure4B	TCGA-LUAD	HRD-LOH	RB1-L	18
Figure4B	TCGA-LUAD	HRD-LOH	RB1-L	14
Figure4B	TCGA-LUAD	HRD-LOH	RB1-L	16
Figure4B	TCGA-LUAD	HRD-LOH	RB1-L	23
Figure4B	TCGA-LUAD	HRD-LOH	RB1-L	2
Figure4B	TCGA-LUAD	HRD-LOH	RB1-L	11
Figure4B	TCGA-LUAD	HRD-LOH	RB1-L	24
Figure4B	TCGA-LUAD	HRD-LOH	RB1-L	11
Figure4B	TCGA-LUAD	HRD-LOH	RB1-L	6
Figure4B	TCGA-LUAD	HRD-LOH	RB1-L	17
Figure4B	TCGA-LUAD	HRD-LOH	RB1-L	23
Figure4B	TCGA-LUAD	HRD-LOH	RB1-L	30
Figure4B	TCGA-LUAD	HRD-LOH	RB1-L	8
Figure4B	TCGA-LUAD	HRD-LOH	RB1-L	1
Figure4B	TCGA-LUAD	HRD-LOH	RB1-L	17
Figure4B	TCGA-LUAD	HRD-LOH	RB1-L	5
Figure4B	TCGA-LUAD	HRD-LOH	RB1-L	6
Figure4B	TCGA-LUAD	HRD-LOH	RB1-L	12
Figure4B	TCGA-LUAD	HRD-LOH	RB1-L	24
Figure4B	TCGA-LUAD	HRD-LOH	RB1-L	23
Figure4B	TCGA-LUAD	HRD-LOH	RB1-L	10
Figure4B	TCGA-LUAD	HRD-LOH	RB1-L	16
Figure4B	TCGA-LUAD	HRD-LOH	RB1-L	7
Figure4B	TCGA-LUAD	HRD-LOH	RB1-L	7
Figure4B	TCGA-LUAD	HRD-LOH	RB1-L	0
Figure4B	TCGA-LUAD	HRD-LOH	RB1-L	26
Figure4B	TCGA-LUAD	HRD-LOH	RB1-L	27
Figure4B	TCGA-LUAD	HRD-LOH	RB1-L	6
Figure4B	TCGA-LUAD	HRD-LOH	RB1-L	12
Figure4B	TCGA-LUAD	HRD-LOH	RB1-L	4
Figure4B	TCGA-LUAD	HRD-LOH	RB1-L	26
Figure4B	TCGA-LUAD	HRD-LOH	RB1-L	17
Figure4B	TCGA-LUAD	HRD-LOH	RB1-L	11
Figure4B	TCGA-LUAD	HRD-LOH	RB1-L	21
Figure4B	TCGA-LUAD	HRD-LOH	RB1-L	17
Figure4B	TCGA-LUAD	HRD-LOH	RB1-L	0
Figure4B	TCGA-LUAD	HRD-LOH	RB1-L	25
Figure4B	TCGA-LUAD	HRD-LOH	RB1-L	5
Figure4B	TCGA-LUAD	HRD-LOH	RB1-L	13
Figure4B	TCGA-LUAD	HRD-LOH	RB1-L	10
Figure4B	TCGA-LUAD	HRD-LOH	RB1-H	5
Figure4B	TCGA-LUAD	HRD-LOH	RB1-H	14
Figure4B	TCGA-LUAD	HRD-LOH	RB1-H	2
Figure4B	TCGA-LUAD	HRD-LOH	RB1-H	0
Figure4B	TCGA-LUAD	HRD-LOH	RB1-H	13
Figure4B	TCGA-LUAD	HRD-LOH	RB1-H	21
Figure4B	TCGA-LUAD	HRD-LOH	RB1-H	0
Figure4B	TCGA-LUAD	HRD-LOH	RB1-H	22
Figure4B	TCGA-LUAD	HRD-LOH	RB1-H	28
Figure4B	TCGA-LUAD	HRD-LOH	RB1-H	14
Figure4B	TCGA-LUAD	HRD-LOH	RB1-H	7
Figure4B	TCGA-LUAD	HRD-LOH	RB1-H	5
Figure4B	TCGA-LUAD	HRD-LOH	RB1-H	15
Figure4B	TCGA-LUAD	HRD-LOH	RB1-H	0
Figure4B	TCGA-LUAD	HRD-LOH	RB1-H	13
Figure4B	TCGA-LUAD	HRD-LOH	RB1-H	5
Figure4B	TCGA-LUAD	HRD-LOH	RB1-H	10
Figure4B	TCGA-LUAD	HRD-LOH	RB1-H	9
Figure4B	TCGA-LUAD	HRD-LOH	RB1-H	13
Figure4B	TCGA-LUAD	HRD-LOH	RB1-H	21
Figure4B	TCGA-LUAD	HRD-LOH	RB1-H	11
Figure4B	TCGA-LUAD	HRD-LOH	RB1-H	8
Figure4B	TCGA-LUAD	HRD-LOH	RB1-H	17
Figure4B	TCGA-LUAD	HRD-LOH	RB1-H	12
Figure4B	TCGA-LUAD	HRD-LOH	RB1-H	8
Figure4B	TCGA-LUAD	HRD-LOH	RB1-H	6
Figure4B	TCGA-LUAD	HRD-LOH	RB1-H	20
Figure4B	TCGA-LUAD	HRD-LOH	RB1-H	0
Figure4B	TCGA-LUAD	HRD-LOH	RB1-H	7
Figure4B	TCGA-LUAD	HRD-LOH	RB1-H	1
Figure4B	TCGA-LUAD	HRD-LOH	RB1-H	20
Figure4B	TCGA-LUAD	HRD-LOH	RB1-H	4
Figure4B	TCGA-LUAD	HRD-LOH	RB1-H	4
Figure4B	TCGA-LUAD	HRD-LOH	RB1-H	0
Figure4B	TCGA-LUAD	HRD-LOH	RB1-H	6
Figure4B	TCGA-LUAD	HRD-LOH	RB1-H	25
Figure4B	TCGA-LUAD	HRD-LOH	RB1-H	9
Figure4B	TCGA-LUAD	HRD-LOH	RB1-H	23
Figure4B	TCGA-LUAD	HRD-LOH	RB1-H	3
Figure4B	TCGA-LUAD	HRD-LOH	RB1-H	17
Figure4B	TCGA-LUAD	HRD-LOH	RB1-H	17
Figure4B	TCGA-LUAD	HRD-LOH	RB1-H	3
Figure4B	TCGA-LUAD	HRD-LOH	RB1-H	10
Figure4B	TCGA-LUAD	HRD-LOH	RB1-H	0
Figure4B	TCGA-LUAD	HRD-LOH	RB1-H	15
Figure4B	TCGA-LUAD	HRD-LOH	RB1-H	10
Figure4B	TCGA-LUAD	HRD-LOH	RB1-H	23
Figure4B	TCGA-LUAD	HRD-LOH	RB1-H	13
Figure4B	TCGA-LUAD	HRD-LOH	RB1-H	18
Figure4B	TCGA-LUAD	HRD-LOH	RB1-H	5
Figure4B	TCGA-LUAD	HRD-LOH	RB1-H	18
Figure4B	TCGA-LUAD	HRD-LOH	RB1-H	0
Figure4B	TCGA-LUAD	HRD-LOH	RB1-H	6
Figure4B	TCGA-LUAD	HRD-LOH	RB1-H	7
[truncated: 3,738 more rows]
[truncated: 2 more columns]

## Sheet: Figure5
Figure5A	Relative RB1 mRNA level
H2228-NC	H2228-RB1
0.918414	45.3585
1.23503	30.1917
0.611838	25.4812
1.18397	13.1143
1.21704	10.4266
Figure5B	Cell viability(%)
H2228-NC				H2228-RB1
DMSO	Niraparib	Rucaparib		DMSO	Niraparib	Rucaparib
96.12	33.33	24.72		118.64	72.56	78.63
111.35	33.52	35.67		120.43	53.44	86.05
104.67	40.86	26.44		119.66	56.46	83.87
84.91	36.31	35.25		115.88	64.64	80.78
109.87	26.55	25.33		131.8	58.12	88.43
99.77	36.46	27.53		140.46	53.29	70.77
100.2	30.42	30.84		134.55	55.76	74.21
100.64	32.75	25.06		83.93	55.38	78.21
99.19	35.3	31.03		86.3	66.2	68.36
93.28	29.43	21.2		91.01	68.67	69.5
Figure5D	Colony relative number（%）
H2228-NC				H2228-RB1
DMSO	Niraparib	Rucaparib		DMSO	Niraparib	Rucaparib
102.62	35.59	27.95		103.06	83.62	86.24
89.3	23.8	46.94		99.13	84.93	95.41
108.08	29.48	25.55		113.54	85.15	80.57

## Sheet: Figure6
Figure6A-E
Figures	Dataset_drug	Genes	Group	Expression
Figure6A	TCGA-LUAD	CGAS	RB1-MUT	4.23401
Figure6A	TCGA-LUAD	CGAS	RB1-MUT	2.47715
Figure6A	TCGA-LUAD	CGAS	RB1-MUT	6.93534
Figure6A	TCGA-LUAD	CGAS	RB1-MUT	6.99241
Figure6A	TCGA-LUAD	CGAS	RB1-MUT	6.70378
Figure6A	TCGA-LUAD	CGAS	RB1-MUT	7.40431
Figure6A	TCGA-LUAD	CGAS	RB1-MUT	3.83843
Figure6A	TCGA-LUAD	CGAS	RB1-MUT	5.08154
Figure6A	TCGA-LUAD	CGAS	RB1-MUT	2.28858
Figure6A	TCGA-LUAD	CGAS	RB1-MUT	4.77135
Figure6A	TCGA-LUAD	CGAS	RB1-MUT	5.29334
Figure6A	TCGA-LUAD	CGAS	RB1-MUT	3.60973
Figure6A	TCGA-LUAD	CGAS	RB1-MUT	4.8579
Figure6A	TCGA-LUAD	CGAS	RB1-MUT	4.5856
Figure6A	TCGA-LUAD	CGAS	RB1-MUT	2.57886
Figure6A	TCGA-LUAD	CGAS	RB1-MUT	1.77794
Figure6A	TCGA-LUAD	CGAS	RB1-MUT	6.79266
Figure6A	TCGA-LUAD	CGAS	RB1-MUT	3.1991
Figure6A	TCGA-LUAD	CGAS	RB1-MUT	3.15636
Figure6A	TCGA-LUAD	CGAS	RB1-MUT	5.0386
Figure6A	TCGA-LUAD	CGAS	RB1-MUT	5.80324
Figure6A	TCGA-LUAD	CGAS	RB1-MUT	2.96217
Figure6A	TCGA-LUAD	CGAS	RB1-MUT	3.28392
Figure6A	TCGA-LUAD	CGAS	RB1-MUT	5.84052
Figure6A	TCGA-LUAD	CGAS	RB1-MUT	2.20125
Figure6A	TCGA-LUAD	CGAS	RB1-MUT	4.34141
Figure6A	TCGA-LUAD	CGAS	RB1-MUT	3.29298
Figure6A	TCGA-LUAD	CGAS	RB1-MUT	11.715
Figure6A	TCGA-LUAD	CGAS	RB1-MUT	4.83386
Figure6A	TCGA-LUAD	CGAS	RB1-MUT	2.57662
Figure6A	TCGA-LUAD	CGAS	RB1-WT	1.50037
Figure6A	TCGA-LUAD	CGAS	RB1-WT	3.90723
Figure6A	TCGA-LUAD	CGAS	RB1-WT	2.79104
Figure6A	TCGA-LUAD	CGAS	RB1-WT	4.19932
Figure6A	TCGA-LUAD	CGAS	RB1-WT	2.96652
Figure6A	TCGA-LUAD	CGAS	RB1-WT	8.13122
Figure6A	TCGA-LUAD	CGAS	RB1-WT	4.27642
Figure6A	TCGA-LUAD	CGAS	RB1-WT	0.640306
Figure6A	TCGA-LUAD	CGAS	RB1-WT	2.045
Figure6A	TCGA-LUAD	CGAS	RB1-WT	2.15038
Figure6A	TCGA-LUAD	CGAS	RB1-WT	1.63592
Figure6A	TCGA-LUAD	CGAS	RB1-WT	1.0413
Figure6A	TCGA-LUAD	CGAS	RB1-WT	5.23134
Figure6A	TCGA-LUAD	CGAS	RB1-WT	0.700791
Figure6A	TCGA-LUAD	CGAS	RB1-WT	2.01142
Figure6A	TCGA-LUAD	CGAS	RB1-WT	2.40821
Figure6A	TCGA-LUAD	CGAS	RB1-WT	5.89735
Figure6A	TCGA-LUAD	CGAS	RB1-WT	3.2297
Figure6A	TCGA-LUAD	CGAS	RB1-WT	1.57578
Figure6A	TCGA-LUAD	CGAS	RB1-WT	7.50742
Figure6A	TCGA-LUAD	CGAS	RB1-WT	2.58182
Figure6A	TCGA-LUAD	CGAS	RB1-WT	1.51313
Figure6A	TCGA-LUAD	CGAS	RB1-WT	3.73574
Figure6A	TCGA-LUAD	CGAS	RB1-WT	7.60771
Figure6A	TCGA-LUAD	CGAS	RB1-WT	4.83227
Figure6A	TCGA-LUAD	CGAS	RB1-WT	1.83774
Figure6A	TCGA-LUAD	CGAS	RB1-WT	4.27735
Figure6A	TCGA-LUAD	CGAS	RB1-WT	4.79991
Figure6A	TCGA-LUAD	CGAS	RB1-WT	2.1184
Figure6A	TCGA-LUAD	CGAS	RB1-WT	3.54368
Figure6A	TCGA-LUAD	CGAS	RB1-WT	2.76531
Figure6A	TCGA-LUAD	CGAS	RB1-WT	9.16496
Figure6A	TCGA-LUAD	CGAS	RB1-WT	3.56209
Figure6A	TCGA-LUAD	CGAS	RB1-WT	3.18662
Figure6A	TCGA-LUAD	CGAS	RB1-WT	3.6983
Figure6A	TCGA-LUAD	CGAS	RB1-WT	6.81215
Figure6A	TCGA-LUAD	CGAS	RB1-WT	7.03024
Figure6A	TCGA-LUAD	CGAS	RB1-WT	2.39968
Figure6A	TCGA-LUAD	CGAS	RB1-WT	1.13644
Figure6A	TCGA-LUAD	CGAS	RB1-WT	2.8999
Figure6A	TCGA-LUAD	CGAS	RB1-WT	7.72274
Figure6A	TCGA-LUAD	CGAS	RB1-WT	1.17705
Figure6A	TCGA-LUAD	CGAS	RB1-WT	8.47683
Figure6A	TCGA-LUAD	CGAS	RB1-WT	0.761275
Figure6A	TCGA-LUAD	CGAS	RB1-WT	0.752549
Figure6A	TCGA-LUAD	CGAS	RB1-WT	6.1176
Figure6A	TCGA-LUAD	CGAS	RB1-WT	3.38036
Figure6A	TCGA-LUAD	CGAS	RB1-WT	0.719024
Figure6A	TCGA-LUAD	CGAS	RB1-WT	3.9593
Figure6A	TCGA-LUAD	CGAS	RB1-WT	4.49313
Figure6A	TCGA-LUAD	CGAS	RB1-WT	4.46791
Figure6A	TCGA-LUAD	CGAS	RB1-WT	1.44502
Figure6A	TCGA-LUAD	CGAS	RB1-WT	10.5473
Figure6A	TCGA-LUAD	CGAS	RB1-WT	7.47069
Figure6A	TCGA-LUAD	CGAS	RB1-WT	3.40834
Figure6A	TCGA-LUAD	CGAS	RB1-WT	3.23042
Figure6A	TCGA-LUAD	CGAS	RB1-WT	3.8644
Figure6A	TCGA-LUAD	CGAS	RB1-WT	7.10323
Figure6A	TCGA-LUAD	CGAS	RB1-WT	2.6742
Figure6A	TCGA-LUAD	CGAS	RB1-WT	3.28313
Figure6A	TCGA-LUAD	CGAS	RB1-WT	1.93325
Figure6A	TCGA-LUAD	CGAS	RB1-WT	4.61797
Figure6A	TCGA-LUAD	CGAS	RB1-WT	1.26504
Figure6A	TCGA-LUAD	CGAS	RB1-WT	5.92409
Figure6A	TCGA-LUAD	CGAS	RB1-WT	3.0382
Figure6A	TCGA-LUAD	CGAS	RB1-WT	2.10671
Figure6A	TCGA-LUAD	CGAS	RB1-WT	14.7551
Figure6A	TCGA-LUAD	CGAS	RB1-WT	2.4506
Figure6A	TCGA-LUAD	CGAS	RB1-WT	6.38339
Figure6A	TCGA-LUAD	CGAS	RB1-WT	2.183
Figure6A	TCGA-LUAD	CGAS	RB1-WT	2.184
Figure6A	TCGA-LUAD	CGAS	RB1-WT	1.25002
Figure6A	TCGA-LUAD	CGAS	RB1-WT	3.06629
Figure6A	TCGA-LUAD	CGAS	RB1-WT	4.44161
Figure6A	TCGA-LUAD	CGAS	RB1-WT	3.44266
Figure6A	TCGA-LUAD	CGAS	RB1-WT	0.852039
Figure6A	TCGA-LUAD	CGAS	RB1-WT	3.36274
Figure6A	TCGA-LUAD	CGAS	RB1-WT	5.52804
Figure6A	TCGA-LUAD	CGAS	RB1-WT	7.92115
Figure6A	TCGA-LUAD	CGAS	RB1-WT	1.5428
Figure6A	TCGA-LUAD	CGAS	RB1-WT	3.01239
Figure6A	TCGA-LUAD	CGAS	RB1-WT	2.32005
Figure6A	TCGA-LUAD	CGAS	RB1-WT	3.97784
Figure6A	TCGA-LUAD	CGAS	RB1-WT	1.12838
Figure6A	TCGA-LUAD	CGAS	RB1-WT	3.46152
Figure6A	TCGA-LUAD	CGAS	RB1-WT	2.1135
Figure6A	TCGA-LUAD	CGAS	RB1-WT	3.01952
Figure6A	TCGA-LUAD	CGAS	RB1-WT	0.754156
Figure6A	TCGA-LUAD	CGAS	RB1-WT	3.68936
Figure6A	TCGA-LUAD	CGAS	RB1-WT	2.60704
Figure6A	TCGA-LUAD	CGAS	RB1-WT	5.85577
Figure6A	TCGA-LUAD	CGAS	RB1-WT	3.68274
Figure6A	TCGA-LUAD	CGAS	RB1-WT	1.207
Figure6A	TCGA-LUAD	CGAS	RB1-WT	5.45072
Figure6A	TCGA-LUAD	CGAS	RB1-WT	1.48571
Figure6A	TCGA-LUAD	CGAS	RB1-WT	3.46
Figure6A	TCGA-LUAD	CGAS	RB1-WT	5.48689
Figure6A	TCGA-LUAD	CGAS	RB1-WT	1.46228
Figure6A	TCGA-LUAD	CGAS	RB1-WT	2.06291
Figure6A	TCGA-LUAD	CGAS	RB1-WT	2.28301
Figure6A	TCGA-LUAD	CGAS	RB1-WT	3.80589
Figure6A	TCGA-LUAD	CGAS	RB1-WT	3.98711
Figure6A	TCGA-LUAD	CGAS	RB1-WT	1.14628
Figure6A	TCGA-LUAD	CGAS	RB1-WT	10.7075
Figure6A	TCGA-LUAD	CGAS	RB1-WT	0.776523
Figure6A	TCGA-LUAD	CGAS	RB1-WT	2.85769
Figure6A	TCGA-LUAD	CGAS	RB1-WT	4.86068
Figure6A	TCGA-LUAD	CGAS	RB1-WT	2.23188
Figure6A	TCGA-LUAD	CGAS	RB1-WT	3.39156
Figure6A	TCGA-LUAD	CGAS	RB1-WT	5.52695
Figure6A	TCGA-LUAD	CGAS	RB1-WT	6.95733
Figure6A	TCGA-LUAD	CGAS	RB1-WT	5.98061
Figure6A	TCGA-LUAD	CGAS	RB1-WT	1.89888
Figure6A	TCGA-LUAD	CGAS	RB1-WT	3.02166
Figure6A	TCGA-LUAD	CGAS	RB1-WT	3.64208
Figure6A	TCGA-LUAD	CGAS	RB1-WT	3.12708
Figure6A	TCGA-LUAD	CGAS	RB1-WT	6.41434
Figure6A	TCGA-LUAD	CGAS	RB1-WT	3.40165
Figure6A	TCGA-LUAD	CGAS	RB1-WT	3.6523
Figure6A	TCGA-LUAD	CGAS	RB1-WT	2.75695
Figure6A	TCGA-LUAD	CGAS	RB1-WT	0.910178
Figure6A	TCGA-LUAD	CGAS	RB1-WT	4.23816
Figure6A	TCGA-LUAD	CGAS	RB1-WT	14.374
Figure6A	TCGA-LUAD	CGAS	RB1-WT	0.957899
Figure6A	TCGA-LUAD	CGAS	RB1-WT	5.18924
Figure6A	TCGA-LUAD	CGAS	RB1-WT	1.95992
Figure6A	TCGA-LUAD	CGAS	RB1-WT	4.06961
Figure6A	TCGA-LUAD	CGAS	RB1-WT	2.26814
Figure6A	TCGA-LUAD	CGAS	RB1-WT	1.65287
Figure6A	TCGA-LUAD	CGAS	RB1-WT	2.64839
Figure6A	TCGA-LUAD	CGAS	RB1-WT	3.32892
Figure6A	TCGA-LUAD	CGAS	RB1-WT	1.31846
Figure6A	TCGA-LUAD	CGAS	RB1-WT	7.77988
Figure6A	TCGA-LUAD	CGAS	RB1-WT	4.26584
Figure6A	TCGA-LUAD	CGAS	RB1-WT	5.78981
Figure6A	TCGA-LUAD	CGAS	RB1-WT	3.06211
Figure6A	TCGA-LUAD	CGAS	RB1-WT	0.935193
Figure6A	TCGA-LUAD	CGAS	RB1-WT	4.86288
Figure6A	TCGA-LUAD	CGAS	RB1-WT	6.15198
Figure6A	TCGA-LUAD	CGAS	RB1-WT	2.33074
Figure6A	TCGA-LUAD	CGAS	RB1-WT	4.18888
Figure6A	TCGA-LUAD	CGAS	RB1-WT	3.44682
Figure6A	TCGA-LUAD	CGAS	RB1-WT	6.30426
Figure6A	TCGA-LUAD	CGAS	RB1-WT	1.74705
Figure6A	TCGA-LUAD	CGAS	RB1-WT	5.97626
Figure6A	TCGA-LUAD	CGAS	RB1-WT	2.65915
Figure6A	TCGA-LUAD	CGAS	RB1-WT	4.10557
Figure6A	TCGA-LUAD	CGAS	RB1-WT	1.94775
Figure6A	TCGA-LUAD	CGAS	RB1-WT	0.384894
Figure6A	TCGA-LUAD	CGAS	RB1-WT	2.13631
Figure6A	TCGA-LUAD	CGAS	RB1-WT	2.26863
Figure6A	TCGA-LUAD	CGAS	RB1-WT	2.03877
Figure6A	TCGA-LUAD	CGAS	RB1-WT	1.58043
Figure6A	TCGA-LUAD	CGAS	RB1-WT	0.699223
Figure6A	TCGA-LUAD	CGAS	RB1-WT	0.853242
Figure6A	TCGA-LUAD	CGAS	RB1-WT	4.51834
Figure6A	TCGA-LUAD	CGAS	RB1-WT	1.76878
Figure6A	TCGA-LUAD	CGAS	RB1-WT	1.66663
Figure6A	TCGA-LUAD	CGAS	RB1-WT	1.9556
Figure6A	TCGA-LUAD	CGAS	RB1-WT	2.96814
Figure6A	TCGA-LUAD	CGAS	RB1-WT	1.54638
Figure6A	TCGA-LUAD	CGAS	RB1-WT	8.14195
Figure6A	TCGA-LUAD	CGAS	RB1-WT	4.21246
Figure6A	TCGA-LUAD	CGAS	RB1-WT	1.78387
Figure6A	TCGA-LUAD	CGAS	RB1-WT	1.81898
Figure6A	TCGA-LUAD	CGAS	RB1-WT	5.28821
Figure6A	TCGA-LUAD	CGAS	RB1-WT	3.47014
Figure6A	TCGA-LUAD	CGAS	RB1-WT	3.45052
Figure6A	TCGA-LUAD	CGAS	RB1-WT	3.21832
Figure6A	TCGA-LUAD	CGAS	RB1-WT	2.72042
Figure6A	TCGA-LUAD	CGAS	RB1-WT	1.67976
Figure6A	TCGA-LUAD	CGAS	RB1-WT	4.64458
Figure6A	TCGA-LUAD	CGAS	RB1-WT	4.26617
Figure6A	TCGA-LUAD	CGAS	RB1-WT	4.57788
Figure6A	TCGA-LUAD	CGAS	RB1-WT	4.27941
Figure6A	TCGA-LUAD	CGAS	RB1-WT	1.69059
Figure6A	TCGA-LUAD	CGAS	RB1-WT	4.027
Figure6A	TCGA-LUAD	CGAS	RB1-WT	6.64123
Figure6A	TCGA-LUAD	CGAS	RB1-WT	1.04518
Figure6A	TCGA-LUAD	CGAS	RB1-WT	1.50723
Figure6A	TCGA-LUAD	CGAS	RB1-WT	7.84486
Figure6A	TCGA-LUAD	CGAS	RB1-WT	5.24769
Figure6A	TCGA-LUAD	CGAS	RB1-WT	1.55563
Figure6A	TCGA-LUAD	CGAS	RB1-WT	3.62616
Figure6A	TCGA-LUAD	CGAS	RB1-WT	1.86495
Figure6A	TCGA-LUAD	CGAS	RB1-WT	1.1843
Figure6A	TCGA-LUAD	CGAS	RB1-WT	5.11317
Figure6A	TCGA-LUAD	CGAS	RB1-WT	1.71446
Figure6A	TCGA-LUAD	CGAS	RB1-WT	2.03999
Figure6A	TCGA-LUAD	CGAS	RB1-WT	3.68062
Figure6A	TCGA-LUAD	CGAS	RB1-WT	2.12883
Figure6A	TCGA-LUAD	CGAS	RB1-WT	2.14562
Figure6A	TCGA-LUAD	CGAS	RB1-WT	8.09852
Figure6A	TCGA-LUAD	CGAS	RB1-WT	4.16721
Figure6A	TCGA-LUAD	CGAS	RB1-WT	5.24401
Figure6A	TCGA-LUAD	CGAS	RB1-WT	0.941626
Figure6A	TCGA-LUAD	CGAS	RB1-WT	1.42896
Figure6A	TCGA-LUAD	CGAS	RB1-WT	1.37675
Figure6A	TCGA-LUAD	CGAS	RB1-WT	1.57016
Figure6A	TCGA-LUAD	CGAS	RB1-WT	0.868596
Figure6A	TCGA-LUAD	CGAS	RB1-WT	1.66285
Figure6A	TCGA-LUAD	CGAS	RB1-WT	0.732448
Figure6A	TCGA-LUAD	CGAS	RB1-WT	3.62164
Figure6A	TCGA-LUAD	CGAS	RB1-WT	2.07358
Figure6A	TCGA-LUAD	CGAS	RB1-WT	2.21723
Figure6A	TCGA-LUAD	CGAS	RB1-WT	2.54545
Figure6A	TCGA-LUAD	CGAS	RB1-WT	2.33847
Figure6A	TCGA-LUAD	CGAS	RB1-WT	3.13715
Figure6A	TCGA-LUAD	CGAS	RB1-WT	2.16464
Figure6A	TCGA-LUAD	CGAS	RB1-WT	4.70873
Figure6A	TCGA-LUAD	CGAS	RB1-WT	2.57754
Figure6A	TCGA-LUAD	CGAS	RB1-WT	1.31833
Figure6A	TCGA-LUAD	CGAS	RB1-WT	2.57205
Figure6A	TCGA-LUAD	CGAS	RB1-WT	4.51064
Figure6A	TCGA-LUAD	CGAS	RB1-WT	2.37321
Figure6A	TCGA-LUAD	CGAS	RB1-WT	4.40903
Figure6A	TCGA-LUAD	CGAS	RB1-WT	0.921256
Figure6A	TCGA-LUAD	CGAS	RB1-WT	5.12469
Figure6A	TCGA-LUAD	CGAS	RB1-WT	2.5285
Figure6A	TCGA-LUAD	CGAS	RB1-WT	1.79616
Figure6A	TCGA-LUAD	CGAS	RB1-WT	4.50385
Figure6A	TCGA-LUAD	CGAS	RB1-WT	1.94355
Figure6A	TCGA-LUAD	CGAS	RB1-WT	2.75323
Figure6A	TCGA-LUAD	CGAS	RB1-WT	4.73627
Figure6A	TCGA-LUAD	CGAS	RB1-WT	4.72233
Figure6A	TCGA-LUAD	CGAS	RB1-WT	2.46497
Figure6A	TCGA-LUAD	CGAS	RB1-WT	3.95197
Figure6A	TCGA-LUAD	CGAS	RB1-WT	8.46836
Figure6A	TCGA-LUAD	CGAS	RB1-WT	3.15472
Figure6A	TCGA-LUAD	CGAS	RB1-WT	1.8518
Figure6A	TCGA-LUAD	CGAS	RB1-WT	4.47054
Figure6A	TCGA-LUAD	CGAS	RB1-WT	1.70853
Figure6A	TCGA-LUAD	CGAS	RB1-WT	4.14534
Figure6A	TCGA-LUAD	CGAS	RB1-WT	7.05575
Figure6A	TCGA-LUAD	CGAS	RB1-WT	2.15636
Figure6A	TCGA-LUAD	CGAS	RB1-WT	3.14259
Figure6A	TCGA-LUAD	CGAS	RB1-WT	4.16115
Figure6A	TCGA-LUAD	CGAS	RB1-WT	1.17609
Figure6A	TCGA-LUAD	CGAS	RB1-WT	1.91193
Figure6A	TCGA-LUAD	CGAS	RB1-WT	6.00247
Figure6A	TCGA-LUAD	CGAS	RB1-WT	1.47436
Figure6A	TCGA-LUAD	CGAS	RB1-WT	1.99337
Figure6A	TCGA-LUAD	CGAS	RB1-WT	2.84052
Figure6A	TCGA-LUAD	CGAS	RB1-WT	2.70519
Figure6A	TCGA-LUAD	CGAS	RB1-WT	3.00884
Figure6A	TCGA-LUAD	CGAS	RB1-WT	3.44587
Figure6A	TCGA-LUAD	CGAS	RB1-WT	2.09316
Figure6A	TCGA-LUAD	CGAS	RB1-WT	3.78954
Figure6A	TCGA-LUAD	CGAS	RB1-WT	6.43844
Figure6A	TCGA-LUAD	CGAS	RB1-WT	6.94542
Figure6A	TCGA-LUAD	CGAS	RB1-WT	2.26079
Figure6A	TCGA-LUAD	CGAS	RB1-WT	2.21242
Figure6A	TCGA-LUAD	CGAS	RB1-WT	3.88643
Figure6A	TCGA-LUAD	CGAS	RB1-WT	4.04357
Figure6A	TCGA-LUAD	CGAS	RB1-WT	3.18023
Figure6A	TCGA-LUAD	CGAS	RB1-WT	1.91129
Figure6A	TCGA-LUAD	CGAS	RB1-WT	4.0065
Figure6A	TCGA-LUAD	CGAS	RB1-WT	6.32907
Figure6A	TCGA-LUAD	CGAS	RB1-WT	2.18599
Figure6A	TCGA-LUAD	CGAS	RB1-WT	2.22638
Figure6A	TCGA-LUAD	CGAS	RB1-WT	1.69624
Figure6A	TCGA-LUAD	CGAS	RB1-WT	3.09683
Figure6A	TCGA-LUAD	CGAS	RB1-WT	3.25677
Figure6A	TCGA-LUAD	CGAS	RB1-WT	4.7843
Figure6A	TCGA-LUAD	CGAS	RB1-WT	2.52725
Figure6A	TCGA-LUAD	CGAS	RB1-WT	1.44234
Figure6A	TCGA-LUAD	CGAS	RB1-WT	6.89512
Figure6A	TCGA-LUAD	CGAS	RB1-WT	4.1707
Figure6A	TCGA-LUAD	CGAS	RB1-WT	0.812702
Figure6A	TCGA-LUAD	CGAS	RB1-WT	1.71643
Figure6A	TCGA-LUAD	CGAS	RB1-WT	3.01855
Figure6A	TCGA-LUAD	CGAS	RB1-WT	2.20335
Figure6A	TCGA-LUAD	CGAS	RB1-WT	2.77564
Figure6A	TCGA-LUAD	CGAS	RB1-WT	2.21874
Figure6A	TCGA-LUAD	CGAS	RB1-WT	3.84549
Figure6A	TCGA-LUAD	CGAS	RB1-WT	0.617926
Figure6A	TCGA-LUAD	CGAS	RB1-WT	1.74599
Figure6A	TCGA-LUAD	CGAS	RB1-WT	2.17608
Figure6A	TCGA-LUAD	CGAS	RB1-WT	5.29108
Figure6A	TCGA-LUAD	CGAS	RB1-WT	2.12626
Figure6A	TCGA-LUAD	CGAS	RB1-WT	2.71813
Figure6A	TCGA-LUAD	CGAS	RB1-WT	6.37459
Figure6A	TCGA-LUAD	CGAS	RB1-WT	1.94114
Figure6A	TCGA-LUAD	CGAS	RB1-WT	3.48023
Figure6A	TCGA-LUAD	CGAS	RB1-WT	3.10084
Figure6A	TCGA-LUAD	CGAS	RB1-WT	2.18282
Figure6A	TCGA-LUAD	CGAS	RB1-WT	2.57799
Figure6A	TCGA-LUAD	CGAS	RB1-WT	3.39031
Figure6A	TCGA-LUAD	CGAS	RB1-WT	3.01529
Figure6A	TCGA-LUAD	CGAS	RB1-WT	4.37132
Figure6A	TCGA-LUAD	CGAS	RB1-WT	1.95102
Figure6A	TCGA-LUAD	CGAS	RB1-WT	1.60673
Figure6A	TCGA-LUAD	CGAS	RB1-WT	0.792807
Figure6A	TCGA-LUAD	CGAS	RB1-WT	4.90527
Figure6A	TCGA-LUAD	CGAS	RB1-WT	3.83667
Figure6A	TCGA-LUAD	CGAS	RB1-WT	1.59286
Figure6A	TCGA-LUAD	CGAS	RB1-WT	3.25087
Figure6A	TCGA-LUAD	CGAS	RB1-WT	2.16676
Figure6A	TCGA-LUAD	CGAS	RB1-WT	2.23982
Figure6A	TCGA-LUAD	CGAS	RB1-WT	1.93217
Figure6A	TCGA-LUAD	CGAS	RB1-WT	2.93724
Figure6A	TCGA-LUAD	CGAS	RB1-WT	1.82231
Figure6A	TCGA-LUAD	CGAS	RB1-WT	4.0355
Figure6A	TCGA-LUAD	CGAS	RB1-WT	3.38943
Figure6A	TCGA-LUAD	CGAS	RB1-WT	1.91618
Figure6A	TCGA-LUAD	CGAS	RB1-WT	2.77778
Figure6A	TCGA-LUAD	CGAS	RB1-WT	2.55531
Figure6A	TCGA-LUAD	CGAS	RB1-WT	7.42018
Figure6A	TCGA-LUAD	CGAS	RB1-WT	2.31172
Figure6A	TCGA-LUAD	CGAS	RB1-WT	3.08424
Figure6A	TCGA-LUAD	CGAS	RB1-WT	5.74353
Figure6A	TCGA-LUAD	CGAS	RB1-WT	3.98737
Figure6A	TCGA-LUAD	CGAS	RB1-WT	2.13777
Figure6A	TCGA-LUAD	CGAS	RB1-WT	2.1201
Figure6A	TCGA-LUAD	CGAS	RB1-WT	2.26761
Figure6A	TCGA-LUAD	CGAS	RB1-WT	4.41268
Figure6A	TCGA-LUAD	CGAS	RB1-WT	4.46209
Figure6A	TCGA-LUAD	CGAS	RB1-WT	6.15381
Figure6A	TCGA-LUAD	CGAS	RB1-WT	6.40525
Figure6A	TCGA-LUAD	CGAS	RB1-WT	1.00042
Figure6A	TCGA-LUAD	CGAS	RB1-WT	7.80399
Figure6A	TCGA-LUAD	CGAS	RB1-WT	3.21812
Figure6A	TCGA-LUAD	CGAS	RB1-WT	2.56309
Figure6A	TCGA-LUAD	CGAS	RB1-WT	2.38274
Figure6A	TCGA-LUAD	CGAS	RB1-WT	2.2145
Figure6A	TCGA-LUAD	CGAS	RB1-WT	3.40317
Figure6A	TCGA-LUAD	CGAS	RB1-WT	2.26897
Figure6A	TCGA-LUAD	CGAS	RB1-WT	1.87872
Figure6A	TCGA-LUAD	CGAS	RB1-WT	0.986274
Figure6A	TCGA-LUAD	CGAS	RB1-WT	6.89256
Figure6A	TCGA-LUAD	CGAS	RB1-WT	1.91833
Figure6A	TCGA-LUAD	CGAS	RB1-WT	2.35101
Figure6A	TCGA-LUAD	CGAS	RB1-WT	3.78564
Figure6A	TCGA-LUAD	CGAS	RB1-WT	3.41418
Figure6A	TCGA-LUAD	CGAS	RB1-WT	2.69202
Figure6A	TCGA-LUAD	CGAS	RB1-WT	1.48526
Figure6A	TCGA-LUAD	CGAS	RB1-WT	4.2636
Figure6A	TCGA-LUAD	CGAS	RB1-WT	1.79211
Figure6A	TCGA-LUAD	CGAS	RB1-WT	7.06278
Figure6A	TCGA-LUAD	CGAS	RB1-WT	2.40967
Figure6A	TCGA-LUAD	CGAS	RB1-WT	1.96241
Figure6A	TCGA-LUAD	CGAS	RB1-WT	2.23986
Figure6A	TCGA-LUAD	CGAS	RB1-WT	3.04879
Figure6A	TCGA-LUAD	CGAS	RB1-WT	6.06581
Figure6A	TCGA-LUAD	CGAS	RB1-WT	4.86455
Figure6A	TCGA-LUAD	CGAS	RB1-WT	2.24993
Figure6A	TCGA-LUAD	CGAS	RB1-WT	2.78942
Figure6A	TCGA-LUAD	CGAS	RB1-WT	0.722402
Figure6A	TCGA-LUAD	CGAS	RB1-WT	4.2907
Figure6A	TCGA-LUAD	CGAS	RB1-WT	2.60212
Figure6A	TCGA-LUAD	CGAS	RB1-WT	1.75974
Figure6A	TCGA-LUAD	CGAS	RB1-WT	4.12836
Figure6A	TCGA-LUAD	CGAS	RB1-WT	2.38988
Figure6A	TCGA-LUAD	CGAS	RB1-WT	3.20094
Figure6A	TCGA-LUAD	CGAS	RB1-WT	2.70505
Figure6A	TCGA-LUAD	CGAS	RB1-WT	3.69893
Figure6A	TCGA-LUAD	CGAS	RB1-WT	1.20605
Figure6A	TCGA-LUAD	CGAS	RB1-WT	1.25193
Figure6A	TCGA-LUAD	CGAS	RB1-WT	4.31386
Figure6A	TCGA-LUAD	CGAS	RB1-WT	2.57001
Figure6A	TCGA-LUAD	CGAS	RB1-WT	6.45095
Figure6A	TCGA-LUAD	CGAS	RB1-WT	4.87754
Figure6A	TCGA-LUAD	CGAS	RB1-WT	2.42816
Figure6A	TCGA-LUAD	CGAS	RB1-WT	4.00554
Figure6A	TCGA-LUAD	CGAS	RB1-WT	2.04516
Figure6A	TCGA-LUAD	CGAS	RB1-WT	7.19413
Figure6A	TCGA-LUAD	CGAS	RB1-WT	4.99467
Figure6A	TCGA-LUAD	CGAS	RB1-WT	0.481909
Figure6A	TCGA-LUAD	CGAS	RB1-WT	1.30365
Figure6A	TCGA-LUAD	CGAS	RB1-WT	4.50815
Figure6A	TCGA-LUAD	CGAS	RB1-WT	2.89456
Figure6A	TCGA-LUAD	CGAS	RB1-WT	0.889472
Figure6A	TCGA-LUAD	CGAS	RB1-WT	2.76442
Figure6A	TCGA-LUAD	CGAS	RB1-WT	4.57349
Figure6A	TCGA-LUAD	CGAS	RB1-WT	4.43053
Figure6A	TCGA-LUAD	CGAS	RB1-WT	3.45973
Figure6A	TCGA-LUAD	CGAS	RB1-WT	2.52542
Figure6A	TCGA-LUAD	CGAS	RB1-WT	4.13228
Figure6A	TCGA-LUAD	CGAS	RB1-WT	2.16418
Figure6A	TCGA-LUAD	CGAS	RB1-WT	1.78159
Figure6A	TCGA-LUAD	CGAS	RB1-WT	2.69747
Figure6A	TCGA-LUAD	CGAS	RB1-WT	0.439139
Figure6A	TCGA-LUAD	CGAS	RB1-WT	1.7573
Figure6A	TCGA-LUAD	CGAS	RB1-WT	3.80974
Figure6A	TCGA-LUAD	CGAS	RB1-WT	4.22026
Figure6A	TCGA-LUAD	CGAS	RB1-WT	1.7415
Figure6A	TCGA-LUAD	CGAS	RB1-WT	1.51149
Figure6A	TCGA-LUAD	CGAS	RB1-WT	2.74667
Figure6A	TCGA-LUAD	CGAS	RB1-WT	2.09333
Figure6A	TCGA-LUAD	CGAS	RB1-WT	1.06758
Figure6A	TCGA-LUAD	CGAS	RB1-WT	2.5434
Figure6A	TCGA-LUAD	CGAS	RB1-WT	3.54678
Figure6A	TCGA-LUAD	CGAS	RB1-WT	3.56968
Figure6A	TCGA-LUAD	CGAS	RB1-WT	4.11641
Figure6A	TCGA-LUAD	CGAS	RB1-WT	4.48737
Figure6A	TCGA-LUAD	CGAS	RB1-WT	1.48366
Figure6A	TCGA-LUAD	CGAS	RB1-WT	3.51763
Figure6A	TCGA-LUAD	CGAS	RB1-WT	2.44269
Figure6A	TCGA-LUAD	CGAS	RB1-WT	4.94751
Figure6A	TCGA-LUAD	CGAS	RB1-WT	6.06728
Figure6A	TCGA-LUAD	CGAS	RB1-WT	4.77283
Figure6A	TCGA-LUAD	CGAS	RB1-WT	2.23463
Figure6A	TCGA-LUAD	CGAS	RB1-WT	1.71045
Figure6A	TCGA-LUAD	CGAS	RB1-WT	5.30324
Figure6A	TCGA-LUAD	CGAS	RB1-WT	1.2317
Figure6A	TCGA-LUAD	CGAS	RB1-WT	3.70092
Figure6A	TCGA-LUAD	CGAS	RB1-WT	1.80888
Figure6A	TCGA-LUAD	CGAS	RB1-WT	1.77133
Figure6A	TCGA-LUAD	CGAS	RB1-WT	1.48997
Figure6A	TCGA-LUAD	CGAS	RB1-WT	5.04045
Figure6A	TCGA-LUAD	CGAS	RB1-WT	0.632873
Figure6A	TCGA-LUAD	CGAS	RB1-WT	3.14604
Figure6A	TCGA-LUAD	CGAS	RB1-WT	0.812311
Figure6A	TCGA-LUAD	CGAS	RB1-WT	3.26056
Figure6A	TCGA-LUAD	CGAS	RB1-WT	1.94092
Figure6A	TCGA-LUAD	CGAS	RB1-WT	1.1854
Figure6A	TCGA-LUAD	CGAS	RB1-WT	3.35258
Figure6A	TCGA-LUAD	CGAS	RB1-WT	3.18644
Figure6A	TCGA-LUAD	CGAS	RB1-WT	3.44147
Figure6A	TCGA-LUAD	CGAS	RB1-WT	1.52335
Figure6A	TCGA-LUAD	CGAS	RB1-WT	3.06688
Figure6A	TCGA-LUAD	CGAS	RB1-WT	6.72267
Figure6A	TCGA-LUAD	CGAS	RB1-WT	7.4332
Figure6A	TCGA-LUAD	CGAS	RB1-WT	2.86523
Figure6A	TCGA-LUAD	CGAS	RB1-WT	3.31328
Figure6A	TCGA-LUAD	CGAS	RB1-WT	1.13281
Figure6A	TCGA-LUAD	CGAS	RB1-WT	4.48459
Figure6A	TCGA-LUAD	CGAS	RB1-WT	6.30187
Figure6A	TCGA-LUAD	CGAS	RB1-WT	2.02416
Figure6A	TCGA-LUAD	CGAS	RB1-WT	3.42695
Figure6A	TCGA-LUAD	CGAS	RB1-WT	3.45194
Figure6A	TCGA-LUAD	CGAS	RB1-WT	2.14832
Figure6A	TCGA-LUAD	CGAS	RB1-WT	7.00866
Figure6A	TCGA-LUAD	CGAS	RB1-WT	2.91282
Figure6A	TCGA-LUAD	CGAS	RB1-WT	4.53543
Figure6A	TCGA-LUAD	CGAS	RB1-WT	8.07957
Figure6A	TCGA-LUAD	CGAS	RB1-WT	0.838253
Figure6A	TCGA-LUAD	CGAS	RB1-WT	2.21718
Figure6A	TCGA-LUAD	CGAS	RB1-WT	1.4623
Figure6A	TCGA-LUAD	CGAS	RB1-WT	0.483424
Figure6A	TCGA-LUAD	CGAS	RB1-WT	2.18356
Figure6A	TCGA-LUAD	CGAS	RB1-WT	2.5121
Figure6A	TCGA-LUAD	CGAS	RB1-WT	1.86512
Figure6A	TCGA-LUAD	CGAS	RB1-WT	2.89374
Figure6A	TCGA-LUAD	CGAS	RB1-WT	1.66568
Figure6A	TCGA-LUAD	CGAS	RB1-WT	2.90353
Figure6A	TCGA-LUAD	CGAS	RB1-WT	5.26634
Figure6A	TCGA-LUAD	CGAS	RB1-WT	2.71983
Figure6A	TCGA-LUAD	CGAS	RB1-WT	3.57011
Figure6A	TCGA-LUAD	CGAS	RB1-WT	1.71808
Figure6A	TCGA-LUAD	CGAS	RB1-WT	1.47706
Figure6A	TCGA-LUAD	CGAS	RB1-WT	2.53612
Figure6A	TCGA-LUAD	CGAS	RB1-WT	2.43303
Figure6A	TCGA-LUAD	CGAS	RB1-WT	1.18521
Figure6A	TCGA-LUAD	CGAS	RB1-WT	2.95218
Figure6A	TCGA-LUAD	CGAS	RB1-WT	1.14158
Figure6A	TCGA-LUAD	CGAS	RB1-WT	1.17671
Figure6A	TCGA-LUAD	CGAS	RB1-WT	2.16371
Figure6A	TCGA-LUAD	CGAS	RB1-WT	2.85568
Figure6A	TCGA-LUAD	CGAS	RB1-WT	1.23568
Figure6A	TCGA-LUAD	CGAS	RB1-WT	6.5528
Figure6A	TCGA-LUAD	CGAS	RB1-WT	2.65242
Figure6A	TCGA-LUAD	CGAS	RB1-WT	3.35403
Figure6A	TCGA-LUAD	CGAS	RB1-WT	1.77873
Figure6A	TCGA-LUAD	CGAS	RB1-WT	2.13948
Figure6A	TCGA-LUAD	CGAS	RB1-WT	2.42434
Figure6A	TCGA-LUAD	CGAS	RB1-WT	1.29628
Figure6A	TCGA-LUAD	CGAS	RB1-WT	2.42195
Figure6A	TCGA-LUAD	CGAS	RB1-WT	3.44083
Figure6A	TCGA-LUAD	CGAS	RB1-WT	1.54452
Figure6A	TCGA-LUAD	CGAS	RB1-WT	5.47199
Figure6A	TCGA-LUAD	CGAS	RB1-WT	6.22832
Figure6A	TCGA-LUAD	CGAS	RB1-WT	4.63972
Figure6A	TCGA-LUAD	CGAS	RB1-WT	13.2788
Figure6A	TCGA-LUAD	CGAS	RB1-WT	1.909
Figure6A	TCGA-LUAD	CGAS	RB1-WT	2.61655
Figure6A	TCGA-LUAD	CGAS	RB1-WT	1.67033
Figure6A	TCGA-LUAD	CGAS	RB1-WT	3.91481
Figure6A	TCGA-LUAD	CGAS	RB1-WT	0.960915
Figure6B	TCGA-LUAD	IFNB1	RB1-MUT	0.014173
Figure6B	TCGA-LUAD	IFNB1	RB1-MUT	0
Figure6B	TCGA-LUAD	IFNB1	RB1-MUT	0.0587502
Figure6B	TCGA-LUAD	IFNB1	RB1-MUT	0.0176711
Figure6B	TCGA-LUAD	IFNB1	RB1-MUT	0
Figure6B	TCGA-LUAD	IFNB1	RB1-MUT	0.057828
Figure6B	TCGA-LUAD	IFNB1	RB1-MUT	0.0260401
Figure6B	TCGA-LUAD	IFNB1	RB1-MUT	0
Figure6B	TCGA-LUAD	IFNB1	RB1-MUT	0
Figure6B	TCGA-LUAD	IFNB1	RB1-MUT	0.0863309
Figure6B	TCGA-LUAD	IFNB1	RB1-MUT	0
Figure6B	TCGA-LUAD	IFNB1	RB1-MUT	0.0522764
Figure6B	TCGA-LUAD	IFNB1	RB1-MUT	0.0760445
Figure6B	TCGA-LUAD	IFNB1	RB1-MUT	0.106127
Figure6B	TCGA-LUAD	IFNB1	RB1-MUT	0.0491103
Figure6B	TCGA-LUAD	IFNB1	RB1-MUT	0
Figure6B	TCGA-LUAD	IFNB1	RB1-MUT	0.196744
Figure6B	TCGA-LUAD	IFNB1	RB1-MUT	0.0421065
Figure6B	TCGA-LUAD	IFNB1	RB1-MUT	0.0438088
Figure6B	TCGA-LUAD	IFNB1	RB1-MUT	0.0429459
Figure6B	TCGA-LUAD	IFNB1	RB1-MUT	0
Figure6B	TCGA-LUAD	IFNB1	RB1-MUT	0.0174096
Figure6B	TCGA-LUAD	IFNB1	RB1-MUT	0.0482808
Figure6B	TCGA-LUAD	IFNB1	RB1-MUT	0
Figure6B	TCGA-LUAD	IFNB1	RB1-MUT	0.748653
Figure6B	TCGA-LUAD	IFNB1	RB1-MUT	0.0898695
Figure6B	TCGA-LUAD	IFNB1	RB1-MUT	0.108651
Figure6B	TCGA-LUAD	IFNB1	RB1-MUT	0.0242057
Figure6B	TCGA-LUAD	IFNB1	RB1-MUT	0.0223746
Figure6B	TCGA-LUAD	IFNB1	RB1-MUT	0
Figure6B	TCGA-LUAD	IFNB1	RB1-WT	0
Figure6B	TCGA-LUAD	IFNB1	RB1-WT	0
Figure6B	TCGA-LUAD	IFNB1	RB1-WT	0.0251403
Figure6B	TCGA-LUAD	IFNB1	RB1-WT	0
Figure6B	TCGA-LUAD	IFNB1	RB1-WT	0.0247399
Figure6B	TCGA-LUAD	IFNB1	RB1-WT	0.0633858
Figure6B	TCGA-LUAD	IFNB1	RB1-WT	0
Figure6B	TCGA-LUAD	IFNB1	RB1-WT	0
Figure6B	TCGA-LUAD	IFNB1	RB1-WT	0
Figure6B	TCGA-LUAD	IFNB1	RB1-WT	0.0278859
Figure6B	TCGA-LUAD	IFNB1	RB1-WT	0.0764538
Figure6B	TCGA-LUAD	IFNB1	RB1-WT	0
Figure6B	TCGA-LUAD	IFNB1	RB1-WT	0.115632
Figure6B	TCGA-LUAD	IFNB1	RB1-WT	0.0186249
Figure6B	TCGA-LUAD	IFNB1	RB1-WT	0.034501
Figure6B	TCGA-LUAD	IFNB1	RB1-WT	0
Figure6B	TCGA-LUAD	IFNB1	RB1-WT	0
Figure6B	TCGA-LUAD	IFNB1	RB1-WT	0
Figure6B	TCGA-LUAD	IFNB1	RB1-WT	0
Figure6B	TCGA-LUAD	IFNB1	RB1-WT	0.0297652
Figure6B	TCGA-LUAD	IFNB1	RB1-WT	0.0467727
Figure6B	TCGA-LUAD	IFNB1	RB1-WT	0
Figure6B	TCGA-LUAD	IFNB1	RB1-WT	0.0245348
Figure6B	TCGA-LUAD	IFNB1	RB1-WT	0.0194702
Figure6B	TCGA-LUAD	IFNB1	RB1-WT	0
Figure6B	TCGA-LUAD	IFNB1	RB1-WT	0.0353448
Figure6B	TCGA-LUAD	IFNB1	RB1-WT	0
Figure6B	TCGA-LUAD	IFNB1	RB1-WT	0.0505822
Figure6B	TCGA-LUAD	IFNB1	RB1-WT	0
Figure6B	TCGA-LUAD	IFNB1	RB1-WT	0.0797249
Figure6B	TCGA-LUAD	IFNB1	RB1-WT	0
Figure6B	TCGA-LUAD	IFNB1	RB1-WT	0
Figure6B	TCGA-LUAD	IFNB1	RB1-WT	0.0390701
Figure6B	TCGA-LUAD	IFNB1	RB1-WT	0
Figure6B	TCGA-LUAD	IFNB1	RB1-WT	0.0145201
Figure6B	TCGA-LUAD	IFNB1	RB1-WT	0
Figure6B	TCGA-LUAD	IFNB1	RB1-WT	0
Figure6B	TCGA-LUAD	IFNB1	RB1-WT	0
Figure6B	TCGA-LUAD	IFNB1	RB1-WT	0.0591075
Figure6B	TCGA-LUAD	IFNB1	RB1-WT	0.0548996
Figure6B	TCGA-LUAD	IFNB1	RB1-WT	0.0186402
Figure6B	TCGA-LUAD	IFNB1	RB1-WT	0
Figure6B	TCGA-LUAD	IFNB1	RB1-WT	0
Figure6B	TCGA-LUAD	IFNB1	RB1-WT	0
Figure6B	TCGA-LUAD	IFNB1	RB1-WT	0
Figure6B	TCGA-LUAD	IFNB1	RB1-WT	0
Figure6B	TCGA-LUAD	IFNB1	RB1-WT	0
Figure6B	TCGA-LUAD	IFNB1	RB1-WT	0
Figure6B	TCGA-LUAD	IFNB1	RB1-WT	0.164388
Figure6B	TCGA-LUAD	IFNB1	RB1-WT	0.0124761
Figure6B	TCGA-LUAD	IFNB1	RB1-WT	0.110544
Figure6B	TCGA-LUAD	IFNB1	RB1-WT	0.025603
Figure6B	TCGA-LUAD	IFNB1	RB1-WT	0.516822
Figure6B	TCGA-LUAD	IFNB1	RB1-WT	0
Figure6B	TCGA-LUAD	IFNB1	RB1-WT	0.0345623
Figure6B	TCGA-LUAD	IFNB1	RB1-WT	0
Figure6B	TCGA-LUAD	IFNB1	RB1-WT	0
Figure6B	TCGA-LUAD	IFNB1	RB1-WT	0.0683977
Figure6B	TCGA-LUAD	IFNB1	RB1-WT	0
Figure6B	TCGA-LUAD	IFNB1	RB1-WT	0
Figure6B	TCGA-LUAD	IFNB1	RB1-WT	0.0834926
Figure6B	TCGA-LUAD	IFNB1	RB1-WT	0
Figure6B	TCGA-LUAD	IFNB1	RB1-WT	0.0276879
Figure6B	TCGA-LUAD	IFNB1	RB1-WT	0.055749
Figure6B	TCGA-LUAD	IFNB1	RB1-WT	0
Figure6B	TCGA-LUAD	IFNB1	RB1-WT	0
Figure6B	TCGA-LUAD	IFNB1	RB1-WT	0.119449
Figure6B	TCGA-LUAD	IFNB1	RB1-WT	0
Figure6B	TCGA-LUAD	IFNB1	RB1-WT	0.0640593
Figure6B	TCGA-LUAD	IFNB1	RB1-WT	0
Figure6B	TCGA-LUAD	IFNB1	RB1-WT	0.0560427
Figure6B	TCGA-LUAD	IFNB1	RB1-WT	0
Figure6B	TCGA-LUAD	IFNB1	RB1-WT	0
Figure6B	TCGA-LUAD	IFNB1	RB1-WT	0.0256069
Figure6B	TCGA-LUAD	IFNB1	RB1-WT	0
Figure6B	TCGA-LUAD	IFNB1	RB1-WT	0
Figure6B	TCGA-LUAD	IFNB1	RB1-WT	0.0255749
Figure6B	TCGA-LUAD	IFNB1	RB1-WT	0.0211545
Figure6B	TCGA-LUAD	IFNB1	RB1-WT	0.413965
Figure6B	TCGA-LUAD	IFNB1	RB1-WT	0.0263694
Figure6B	TCGA-LUAD	IFNB1	RB1-WT	0.0331536
Figure6B	TCGA-LUAD	IFNB1	RB1-WT	0.593477
Figure6B	TCGA-LUAD	IFNB1	RB1-WT	0.0348567
Figure6B	TCGA-LUAD	IFNB1	RB1-WT	0
Figure6B	TCGA-LUAD	IFNB1	RB1-WT	0
Figure6B	TCGA-LUAD	IFNB1	RB1-WT	0
Figure6B	TCGA-LUAD	IFNB1	RB1-WT	0
Figure6B	TCGA-LUAD	IFNB1	RB1-WT	0
Figure6B	TCGA-LUAD	IFNB1	RB1-WT	0.0162527
Figure6B	TCGA-LUAD	IFNB1	RB1-WT	0
Figure6B	TCGA-LUAD	IFNB1	RB1-WT	0.0246086
Figure6B	TCGA-LUAD	IFNB1	RB1-WT	0.0776187
Figure6B	TCGA-LUAD	IFNB1	RB1-WT	0
Figure6B	TCGA-LUAD	IFNB1	RB1-WT	0.216404
Figure6B	TCGA-LUAD	IFNB1	RB1-WT	0.03111
Figure6B	TCGA-LUAD	IFNB1	RB1-WT	0.0256296
Figure6B	TCGA-LUAD	IFNB1	RB1-WT	0
Figure6B	TCGA-LUAD	IFNB1	RB1-WT	0
Figure6B	TCGA-LUAD	IFNB1	RB1-WT	0
Figure6B	TCGA-LUAD	IFNB1	RB1-WT	0.0439959
Figure6B	TCGA-LUAD	IFNB1	RB1-WT	0.0441997
Figure6B	TCGA-LUAD	IFNB1	RB1-WT	0.0341946
Figure6B	TCGA-LUAD	IFNB1	RB1-WT	0
Figure6B	TCGA-LUAD	IFNB1	RB1-WT	0
Figure6B	TCGA-LUAD	IFNB1	RB1-WT	0
Figure6B	TCGA-LUAD	IFNB1	RB1-WT	0
Figure6B	TCGA-LUAD	IFNB1	RB1-WT	0.0779808
Figure6B	TCGA-LUAD	IFNB1	RB1-WT	0
Figure6B	TCGA-LUAD	IFNB1	RB1-WT	0
Figure6B	TCGA-LUAD	IFNB1	RB1-WT	0.0719623
Figure6B	TCGA-LUAD	IFNB1	RB1-WT	0.0308316
Figure6B	TCGA-LUAD	IFNB1	RB1-WT	0.0810317
Figure6B	TCGA-LUAD	IFNB1	RB1-WT	0
Figure6B	TCGA-LUAD	IFNB1	RB1-WT	0
Figure6B	TCGA-LUAD	IFNB1	RB1-WT	0
Figure6B	TCGA-LUAD	IFNB1	RB1-WT	0.0508143
Figure6B	TCGA-LUAD	IFNB1	RB1-WT	0.0309644
Figure6B	TCGA-LUAD	IFNB1	RB1-WT	0.0344583
Figure6B	TCGA-LUAD	IFNB1	RB1-WT	0
Figure6B	TCGA-LUAD	IFNB1	RB1-WT	0
Figure6B	TCGA-LUAD	IFNB1	RB1-WT	0
Figure6B	TCGA-LUAD	IFNB1	RB1-WT	0.0256251
Figure6B	TCGA-LUAD	IFNB1	RB1-WT	0.0376741
Figure6B	TCGA-LUAD	IFNB1	RB1-WT	0
Figure6B	TCGA-LUAD	IFNB1	RB1-WT	0.0580357
Figure6B	TCGA-LUAD	IFNB1	RB1-WT	0
Figure6B	TCGA-LUAD	IFNB1	RB1-WT	0
Figure6B	TCGA-LUAD	IFNB1	RB1-WT	0.128316
Figure6B	TCGA-LUAD	IFNB1	RB1-WT	0
Figure6B	TCGA-LUAD	IFNB1	RB1-WT	0
Figure6B	TCGA-LUAD	IFNB1	RB1-WT	0
Figure6B	TCGA-LUAD	IFNB1	RB1-WT	0
Figure6B	TCGA-LUAD	IFNB1	RB1-WT	0
Figure6B	TCGA-LUAD	IFNB1	RB1-WT	0
Figure6B	TCGA-LUAD	IFNB1	RB1-WT	0.0555663
Figure6B	TCGA-LUAD	IFNB1	RB1-WT	0.512705
Figure6B	TCGA-LUAD	IFNB1	RB1-WT	0
Figure6B	TCGA-LUAD	IFNB1	RB1-WT	0.057581
Figure6B	TCGA-LUAD	IFNB1	RB1-WT	0
Figure6B	TCGA-LUAD	IFNB1	RB1-WT	0
Figure6B	TCGA-LUAD	IFNB1	RB1-WT	0.0311479
Figure6B	TCGA-LUAD	IFNB1	RB1-WT	0.109506
Figure6B	TCGA-LUAD	IFNB1	RB1-WT	0.131628
Figure6B	TCGA-LUAD	IFNB1	RB1-WT	0.0271721
Figure6B	TCGA-LUAD	IFNB1	RB1-WT	0.11896
Figure6B	TCGA-LUAD	IFNB1	RB1-WT	0
Figure6B	TCGA-LUAD	IFNB1	RB1-WT	0
Figure6B	TCGA-LUAD	IFNB1	RB1-WT	0
Figure6B	TCGA-LUAD	IFNB1	RB1-WT	0
Figure6B	TCGA-LUAD	IFNB1	RB1-WT	0
Figure6B	TCGA-LUAD	IFNB1	RB1-WT	0
Figure6B	TCGA-LUAD	IFNB1	RB1-WT	0.0358603
Figure6B	TCGA-LUAD	IFNB1	RB1-WT	0.0168013
Figure6B	TCGA-LUAD	IFNB1	RB1-WT	0.0248688
Figure6B	TCGA-LUAD	IFNB1	RB1-WT	0
Figure6B	TCGA-LUAD	IFNB1	RB1-WT	0
Figure6B	TCGA-LUAD	IFNB1	RB1-WT	0.0320435
Figure6B	TCGA-LUAD	IFNB1	RB1-WT	0
Figure6B	TCGA-LUAD	IFNB1	RB1-WT	0
Figure6B	TCGA-LUAD	IFNB1	RB1-WT	0.0300669
Figure6B	TCGA-LUAD	IFNB1	RB1-WT	0
Figure6B	TCGA-LUAD	IFNB1	RB1-WT	0.130927
Figure6B	TCGA-LUAD	IFNB1	RB1-WT	0
Figure6B	TCGA-LUAD	IFNB1	RB1-WT	0.0235754
Figure6B	TCGA-LUAD	IFNB1	RB1-WT	0
Figure6B	TCGA-LUAD	IFNB1	RB1-WT	0.0119529
Figure6B	TCGA-LUAD	IFNB1	RB1-WT	0
Figure6B	TCGA-LUAD	IFNB1	RB1-WT	0
Figure6B	TCGA-LUAD	IFNB1	RB1-WT	0.0817886
Figure6B	TCGA-LUAD	IFNB1	RB1-WT	0
Figure6B	TCGA-LUAD	IFNB1	RB1-WT	0
Figure6B	TCGA-LUAD	IFNB1	RB1-WT	0
Figure6B	TCGA-LUAD	IFNB1	RB1-WT	0.0122685
Figure6B	TCGA-LUAD	IFNB1	RB1-WT	0
Figure6B	TCGA-LUAD	IFNB1	RB1-WT	0
Figure6B	TCGA-LUAD	IFNB1	RB1-WT	0
Figure6B	TCGA-LUAD	IFNB1	RB1-WT	0
Figure6B	TCGA-LUAD	IFNB1	RB1-WT	0.0293368
Figure6B	TCGA-LUAD	IFNB1	RB1-WT	0
Figure6B	TCGA-LUAD	IFNB1	RB1-WT	0.0165318
Figure6B	TCGA-LUAD	IFNB1	RB1-WT	0.0544676
Figure6B	TCGA-LUAD	IFNB1	RB1-WT	0
Figure6B	TCGA-LUAD	IFNB1	RB1-WT	0
Figure6B	TCGA-LUAD	IFNB1	RB1-WT	0.0222445
Figure6B	TCGA-LUAD	IFNB1	RB1-WT	0
Figure6B	TCGA-LUAD	IFNB1	RB1-WT	0
Figure6B	TCGA-LUAD	IFNB1	RB1-WT	0
Figure6B	TCGA-LUAD	IFNB1	RB1-WT	0.0582981
Figure6B	TCGA-LUAD	IFNB1	RB1-WT	0
Figure6B	TCGA-LUAD	IFNB1	RB1-WT	0
Figure6B	TCGA-LUAD	IFNB1	RB1-WT	0
Figure6B	TCGA-LUAD	IFNB1	RB1-WT	0
Figure6B	TCGA-LUAD	IFNB1	RB1-WT	0
Figure6B	TCGA-LUAD	IFNB1	RB1-WT	0.0440106
Figure6B	TCGA-LUAD	IFNB1	RB1-WT	0.123253
Figure6B	TCGA-LUAD	IFNB1	RB1-WT	0
Figure6B	TCGA-LUAD	IFNB1	RB1-WT	0
Figure6B	TCGA-LUAD	IFNB1	RB1-WT	0
Figure6B	TCGA-LUAD	IFNB1	RB1-WT	0
Figure6B	TCGA-LUAD	IFNB1	RB1-WT	0.0137301
Figure6B	TCGA-LUAD	IFNB1	RB1-WT	0
Figure6B	TCGA-LUAD	IFNB1	RB1-WT	0
Figure6B	TCGA-LUAD	IFNB1	RB1-WT	0
Figure6B	TCGA-LUAD	IFNB1	RB1-WT	0
Figure6B	TCGA-LUAD	IFNB1	RB1-WT	0
Figure6B	TCGA-LUAD	IFNB1	RB1-WT	0.0426034
Figure6B	TCGA-LUAD	IFNB1	RB1-WT	0.0249146
Figure6B	TCGA-LUAD	IFNB1	RB1-WT	0.0222826
Figure6B	TCGA-LUAD	IFNB1	RB1-WT	0.0108054
Figure6B	TCGA-LUAD	IFNB1	RB1-WT	0
Figure6B	TCGA-LUAD	IFNB1	RB1-WT	0
Figure6B	TCGA-LUAD	IFNB1	RB1-WT	0
Figure6B	TCGA-LUAD	IFNB1	RB1-WT	0
Figure6B	TCGA-LUAD	IFNB1	RB1-WT	0.0956933
Figure6B	TCGA-LUAD	IFNB1	RB1-WT	0.124774
Figure6B	TCGA-LUAD	IFNB1	RB1-WT	0.0228826
Figure6B	TCGA-LUAD	IFNB1	RB1-WT	0
Figure6B	TCGA-LUAD	IFNB1	RB1-WT	0.0445031
Figure6B	TCGA-LUAD	IFNB1	RB1-WT	0
Figure6B	TCGA-LUAD	IFNB1	RB1-WT	0.0222771
Figure6B	TCGA-LUAD	IFNB1	RB1-WT	0
Figure6B	TCGA-LUAD	IFNB1	RB1-WT	0
Figure6B	TCGA-LUAD	IFNB1	RB1-WT	0.028335
Figure6B	TCGA-LUAD	IFNB1	RB1-WT	0.0629812
Figure6B	TCGA-LUAD	IFNB1	RB1-WT	0.0705
Figure6B	TCGA-LUAD	IFNB1	RB1-WT	0.0159187
Figure6B	TCGA-LUAD	IFNB1	RB1-WT	0.470059
Figure6B	TCGA-LUAD	IFNB1	RB1-WT	0
Figure6B	TCGA-LUAD	IFNB1	RB1-WT	0.0176614
Figure6B	TCGA-LUAD	IFNB1	RB1-WT	0.0615614
Figure6B	TCGA-LUAD	IFNB1	RB1-WT	0
Figure6B	TCGA-LUAD	IFNB1	RB1-WT	0
Figure6B	TCGA-LUAD	IFNB1	RB1-WT	0
Figure6B	TCGA-LUAD	IFNB1	RB1-WT	0
Figure6B	TCGA-LUAD	IFNB1	RB1-WT	0
Figure6B	TCGA-LUAD	IFNB1	RB1-WT	0
Figure6B	TCGA-LUAD	IFNB1	RB1-WT	0.0173963
Figure6B	TCGA-LUAD	IFNB1	RB1-WT	0
Figure6B	TCGA-LUAD	IFNB1	RB1-WT	0.117064
Figure6B	TCGA-LUAD	IFNB1	RB1-WT	0.0784705
Figure6B	TCGA-LUAD	IFNB1	RB1-WT	0.0108053
Figure6B	TCGA-LUAD	IFNB1	RB1-WT	0
Figure6B	TCGA-LUAD	IFNB1	RB1-WT	0
Figure6B	TCGA-LUAD	IFNB1	RB1-WT	0
Figure6B	TCGA-LUAD	IFNB1	RB1-WT	0.020019
Figure6B	TCGA-LUAD	IFNB1	RB1-WT	0
Figure6B	TCGA-LUAD	IFNB1	RB1-WT	0
Figure6B	TCGA-LUAD	IFNB1	RB1-WT	0.140461
Figure6B	TCGA-LUAD	IFNB1	RB1-WT	0.106217
Figure6B	TCGA-LUAD	IFNB1	RB1-WT	0
Figure6B	TCGA-LUAD	IFNB1	RB1-WT	0
Figure6B	TCGA-LUAD	IFNB1	RB1-WT	0
Figure6B	TCGA-LUAD	IFNB1	RB1-WT	0
Figure6B	TCGA-LUAD	IFNB1	RB1-WT	0
Figure6B	TCGA-LUAD	IFNB1	RB1-WT	0
Figure6B	TCGA-LUAD	IFNB1	RB1-WT	0
Figure6B	TCGA-LUAD	IFNB1	RB1-WT	0.0703432
Figure6B	TCGA-LUAD	IFNB1	RB1-WT	0.37584
Figure6B	TCGA-LUAD	IFNB1	RB1-WT	0.0118939
Figure6B	TCGA-LUAD	IFNB1	RB1-WT	0
Figure6B	TCGA-LUAD	IFNB1	RB1-WT	0.0449166
Figure6B	TCGA-LUAD	IFNB1	RB1-WT	0.0817061
Figure6B	TCGA-LUAD	IFNB1	RB1-WT	0
Figure6B	TCGA-LUAD	IFNB1	RB1-WT	0
Figure6B	TCGA-LUAD	IFNB1	RB1-WT	0
Figure6B	TCGA-LUAD	IFNB1	RB1-WT	0.122397
Figure6B	TCGA-LUAD	IFNB1	RB1-WT	0
Figure6B	TCGA-LUAD	IFNB1	RB1-WT	0.0222668
Figure6B	TCGA-LUAD	IFNB1	RB1-WT	0
Figure6B	TCGA-LUAD	IFNB1	RB1-WT	0
Figure6B	TCGA-LUAD	IFNB1	RB1-WT	0.0431976
Figure6B	TCGA-LUAD	IFNB1	RB1-WT	0
Figure6B	TCGA-LUAD	IFNB1	RB1-WT	0.023637
Figure6B	TCGA-LUAD	IFNB1	RB1-WT	0.0261122
Figure6B	TCGA-LUAD	IFNB1	RB1-WT	0
Figure6B	TCGA-LUAD	IFNB1	RB1-WT	0
Figure6B	TCGA-LUAD	IFNB1	RB1-WT	0.0217664
Figure6B	TCGA-LUAD	IFNB1	RB1-WT	0.0475204
Figure6B	TCGA-LUAD	IFNB1	RB1-WT	0.0243512
Figure6B	TCGA-LUAD	IFNB1	RB1-WT	0
Figure6B	TCGA-LUAD	IFNB1	RB1-WT	0.0593573
Figure6B	TCGA-LUAD	IFNB1	RB1-WT	0.0232534
Figure6B	TCGA-LUAD	IFNB1	RB1-WT	0
Figure6B	TCGA-LUAD	IFNB1	RB1-WT	0
Figure6B	TCGA-LUAD	IFNB1	RB1-WT	0
Figure6B	TCGA-LUAD	IFNB1	RB1-WT	0.0406612
Figure6B	TCGA-LUAD	IFNB1	RB1-WT	0
Figure6B	TCGA-LUAD	IFNB1	RB1-WT	0
Figure6B	TCGA-LUAD	IFNB1	RB1-WT	0.0455071
Figure6B	TCGA-LUAD	IFNB1	RB1-WT	0.0161037
Figure6B	TCGA-LUAD	IFNB1	RB1-WT	0
Figure6B	TCGA-LUAD	IFNB1	RB1-WT	0
Figure6B	TCGA-LUAD	IFNB1	RB1-WT	0
Figure6B	TCGA-LUAD	IFNB1	RB1-WT	0.0113417
Figure6B	TCGA-LUAD	IFNB1	RB1-WT	0.0421773
Figure6B	TCGA-LUAD	IFNB1	RB1-WT	0
Figure6B	TCGA-LUAD	IFNB1	RB1-WT	0.0347887
Figure6B	TCGA-LUAD	IFNB1	RB1-WT	0
Figure6B	TCGA-LUAD	IFNB1	RB1-WT	0
Figure6B	TCGA-LUAD	IFNB1	RB1-WT	0
Figure6B	TCGA-LUAD	IFNB1	RB1-WT	0
Figure6B	TCGA-LUAD	IFNB1	RB1-WT	0.0341648
Figure6B	TCGA-LUAD	IFNB1	RB1-WT	0
Figure6B	TCGA-LUAD	IFNB1	RB1-WT	0
Figure6B	TCGA-LUAD	IFNB1	RB1-WT	0
Figure6B	TCGA-LUAD	IFNB1	RB1-WT	0.135719
Figure6B	TCGA-LUAD	IFNB1	RB1-WT	0
Figure6B	TCGA-LUAD	IFNB1	RB1-WT	0.20738
Figure6B	TCGA-LUAD	IFNB1	RB1-WT	0.0165168
Figure6B	TCGA-LUAD	IFNB1	RB1-WT	0.0491549
Figure6B	TCGA-LUAD	IFNB1	RB1-WT	0.0250284
Figure6B	TCGA-LUAD	IFNB1	RB1-WT	0.134124
Figure6B	TCGA-LUAD	IFNB1	RB1-WT	0.0400017
Figure6B	TCGA-LUAD	IFNB1	RB1-WT	0
Figure6B	TCGA-LUAD	IFNB1	RB1-WT	0
Figure6B	TCGA-LUAD	IFNB1	RB1-WT	0
Figure6B	TCGA-LUAD	IFNB1	RB1-WT	0.0202469
Figure6B	TCGA-LUAD	IFNB1	RB1-WT	0.0756445
Figure6B	TCGA-LUAD	IFNB1	RB1-WT	0
Figure6B	TCGA-LUAD	IFNB1	RB1-WT	0
Figure6B	TCGA-LUAD	IFNB1	RB1-WT	0
Figure6B	TCGA-LUAD	IFNB1	RB1-WT	0
Figure6B	TCGA-LUAD	IFNB1	RB1-WT	0.0306874
Figure6B	TCGA-LUAD	IFNB1	RB1-WT	0.016348
Figure6B	TCGA-LUAD	IFNB1	RB1-WT	0
Figure6B	TCGA-LUAD	IFNB1	RB1-WT	0.0582698
Figure6B	TCGA-LUAD	IFNB1	RB1-WT	0
Figure6B	TCGA-LUAD	IFNB1	RB1-WT	0
Figure6B	TCGA-LUAD	IFNB1	RB1-WT	0
Figure6B	TCGA-LUAD	IFNB1	RB1-WT	0
Figure6B	TCGA-LUAD	IFNB1	RB1-WT	0
Figure6B	TCGA-LUAD	IFNB1	RB1-WT	0
Figure6B	TCGA-LUAD	IFNB1	RB1-WT	0.0376774
Figure6B	TCGA-LUAD	IFNB1	RB1-WT	0
Figure6B	TCGA-LUAD	IFNB1	RB1-WT	0.155944
Figure6B	TCGA-LUAD	IFNB1	RB1-WT	0.0424267
Figure6B	TCGA-LUAD	IFNB1	RB1-WT	0
Figure6B	TCGA-LUAD	IFNB1	RB1-WT	0
Figure6B	TCGA-LUAD	IFNB1	RB1-WT	0.0600401
Figure6B	TCGA-LUAD	IFNB1	RB1-WT	0.0332069
Figure6B	TCGA-LUAD	IFNB1	RB1-WT	0
Figure6B	TCGA-LUAD	IFNB1	RB1-WT	0.0141439
Figure6B	TCGA-LUAD	IFNB1	RB1-WT	0.104146
Figure6B	TCGA-LUAD	IFNB1	RB1-WT	0
Figure6B	TCGA-LUAD	IFNB1	RB1-WT	0
Figure6B	TCGA-LUAD	IFNB1	RB1-WT	0
Figure6B	TCGA-LUAD	IFNB1	RB1-WT	0
Figure6B	TCGA-LUAD	IFNB1	RB1-WT	0
Figure6B	TCGA-LUAD	IFNB1	RB1-WT	0
Figure6B	TCGA-LUAD	IFNB1	RB1-WT	0
Figure6B	TCGA-LUAD	IFNB1	RB1-WT	0.0145007
Figure6B	TCGA-LUAD	IFNB1	RB1-WT	0
Figure6B	TCGA-LUAD	IFNB1	RB1-WT	0
Figure6B	TCGA-LUAD	IFNB1	RB1-WT	0
Figure6B	TCGA-LUAD	IFNB1	RB1-WT	0
Figure6B	TCGA-LUAD	IFNB1	RB1-WT	0
Figure6B	TCGA-LUAD	IFNB1	RB1-WT	0
Figure6B	TCGA-LUAD	IFNB1	RB1-WT	0
Figure6B	TCGA-LUAD	IFNB1	RB1-WT	0
Figure6B	TCGA-LUAD	IFNB1	RB1-WT	0.0147115
Figure6B	TCGA-LUAD	IFNB1	RB1-WT	0.0269692
Figure6B	TCGA-LUAD	IFNB1	RB1-WT	0
Figure6B	TCGA-LUAD	IFNB1	RB1-WT	0.0613639
Figure6B	TCGA-LUAD	IFNB1	RB1-WT	0
Figure6B	TCGA-LUAD	IFNB1	RB1-WT	0
Figure6B	TCGA-LUAD	IFNB1	RB1-WT	0
Figure6B	TCGA-LUAD	IFNB1	RB1-WT	0.0394116
Figure6B	TCGA-LUAD	IFNB1	RB1-WT	0
Figure6B	TCGA-LUAD	IFNB1	RB1-WT	0
Figure6B	TCGA-LUAD	IFNB1	RB1-WT	0
Figure6B	TCGA-LUAD	IFNB1	RB1-WT	0
Figure6B	TCGA-LUAD	IFNB1	RB1-WT	0
Figure6B	TCGA-LUAD	IFNB1	RB1-WT	0
Figure6B	TCGA-LUAD	IFNB1	RB1-WT	0
Figure6B	TCGA-LUAD	IFNB1	RB1-WT	0.0642595
Figure6B	TCGA-LUAD	IFNB1	RB1-WT	0.0358347
Figure6B	TCGA-LUAD	IFNB1	RB1-WT	0.0271456
Figure6B	TCGA-LUAD	IFNB1	RB1-WT	0
Figure6B	TCGA-LUAD	IFNB1	RB1-WT	0
Figure6B	TCGA-LUAD	IFNB1	RB1-WT	0.0248346
Figure6B	TCGA-LUAD	IFNB1	RB1-WT	0
Figure6B	TCGA-LUAD	IFNB1	RB1-WT	0
Figure6B	TCGA-LUAD	IFNB1	RB1-WT	0
Figure6B	TCGA-LUAD	IFNB1	RB1-WT	0.0820837
Figure6B	TCGA-LUAD	IFNB1	RB1-WT	0
Figure6B	TCGA-LUAD	IFNB1	RB1-WT	0
Figure6B	TCGA-LUAD	IFNB1	RB1-WT	0.0180521
Figure6B	TCGA-LUAD	IFNB1	RB1-WT	0
Figure6B	TCGA-LUAD	IFNB1	RB1-WT	0
Figure6B	TCGA-LUAD	IFNB1	RB1-WT	0.0292571
Figure6B	TCGA-LUAD	IFNB1	RB1-WT	0.0145248
Figure6B	TCGA-LUAD	IFNB1	RB1-WT	0
Figure6B	TCGA-LUAD	IFNB1	RB1-WT	0
Figure6B	TCGA-LUAD	IFNB1	RB1-WT	0.0746669
Figure6B	TCGA-LUAD	IFNB1	RB1-WT	0
Figure6B	TCGA-LUAD	IFNB1	RB1-WT	0
Figure6B	TCGA-LUAD	IFNB1	RB1-WT	0.0156819
Figure6B	TCGA-LUAD	IFNB1	RB1-WT	0.529538
Figure6B	TCGA-LUAD	IFNB1	RB1-WT	0.0645917
Figure6B	TCGA-LUAD	IFNB1	RB1-WT	0
Figure6B	TCGA-LUAD	IFNB1	RB1-WT	0.181187
Figure6B	TCGA-LUAD	IFNB1	RB1-WT	0
Figure6B	TCGA-LUAD	IFNB1	RB1-WT	0
Figure6B	TCGA-LUAD	IFNB1	RB1-WT	0
Figure6B	TCGA-LUAD	IFNB1	RB1-WT	0.0391958
Figure6B	TCGA-LUAD	IFNB1	RB1-WT	0.0860645
Figure6B	TCGA-LUAD	IFNB1	RB1-WT	0
Figure6B	TCGA-LUAD	IFNB1	RB1-WT	0
Figure6B	TCGA-LUAD	IFNB1	RB1-WT	0
Figure6B	TCGA-LUAD	IFNB1	RB1-WT	0
Figure6B	TCGA-LUAD	IFNB1	RB1-WT	0
Figure6B	TCGA-LUAD	IFNB1	RB1-WT	0
Figure6B	TCGA-LUAD	IFNB1	RB1-WT	0
Figure6B	TCGA-LUAD	IFNB1	RB1-WT	0.0295345
Figure6B	TCGA-LUAD	IFNB1	RB1-WT	0
Figure6B	TCGA-LUAD	IFNB1	RB1-WT	0.0157957
Figure6B	TCGA-LUAD	IFNB1	RB1-WT	0
Figure6B	TCGA-LUAD	IFNB1	RB1-WT	0.0434778
Figure6B	TCGA-LUAD	IFNB1	RB1-WT	0.025929
Figure6B	TCGA-LUAD	IFNB1	RB1-WT	0
Figure6B	TCGA-LUAD	IFNB1	RB1-WT	0.0556992
Figure6B	TCGA-LUAD	IFNB1	RB1-WT	0.0283997
Figure6B	TCGA-LUAD	IFNB1	RB1-WT	0.0234843
Figure6B	TCGA-LUAD	IFNB1	RB1-WT	0
Figure6B	TCGA-LUAD	IFNB1	RB1-WT	0.033528
Figure6B	TCGA-LUAD	IFNB1	RB1-WT	0.0146509
Figure6B	TCGA-LUAD	IFNB1	RB1-WT	0.27528
Figure6B	TCGA-LUAD	IFNB1	RB1-WT	0
Figure6B	TCGA-LUAD	IFNB1	RB1-WT	0.147787
Figure6B	TCGA-LUAD	IFNB1	RB1-WT	0.267359
Figure6B	TCGA-LUAD	IFNB1	RB1-WT	0
Figure6B	TCGA-LUAD	IFNB1	RB1-WT	0.0375144
Figure6B	TCGA-LUAD	IFNB1	RB1-WT	0
Figure6B	TCGA-LUAD	IFNB1	RB1-WT	0
Figure6B	TCGA-LUAD	IFNB1	RB1-WT	0.121877
Figure6B	TCGA-LUAD	IFNB1	RB1-WT	0
Figure6B	TCGA-LUAD	IFNB1	RB1-WT	0.038987
Figure6B	TCGA-LUAD	IFNB1	RB1-WT	0.0147517
Figure6B	TCGA-LUAD	IFNB1	RB1-WT	0.0133708
Figure6B	TCGA-LUAD	IFNB1	RB1-WT	0
Figure6B	TCGA-LUAD	IFNB1	RB1-WT	0
Figure6B	TCGA-LUAD	IFNB1	RB1-WT	0.0176102
Figure6B	TCGA-LUAD	IFNB1	RB1-WT	0
Figure6B	TCGA-LUAD	IFNB1	RB1-WT	0
Figure6B	TCGA-LUAD	IFNB1	RB1-WT	0
Figure6B	TCGA-LUAD	IFNB1	RB1-WT	0
Figure6B	TCGA-LUAD	IFNB1	RB1-WT	0.0535156
Figure6B	TCGA-LUAD	IFNB1	RB1-WT	0
Figure6B	TCGA-LUAD	IFNB1	RB1-WT	0
Figure6B	TCGA-LUAD	IFNB1	RB1-WT	0
Figure6B	TCGA-LUAD	IFNB1	RB1-WT	0
Figure6B	TCGA-LUAD	IFNB1	RB1-WT	0.0353014
Figure6B	TCGA-LUAD	IFNB1	RB1-WT	0
Figure6B	TCGA-LUAD	IFNB1	RB1-WT	0
Figure6B	TCGA-LUAD	IFNB1	RB1-WT	0.0599989
Figure6B	TCGA-LUAD	IFNB1	RB1-WT	0
Figure6B	TCGA-LUAD	IFNB1	RB1-WT	0.017353
Figure6B	TCGA-LUAD	IFNB1	RB1-WT	0
Figure6B	TCGA-LUAD	IFNB1	RB1-WT	0
Figure6B	TCGA-LUAD	IFNB1	RB1-WT	0
Figure6B	TCGA-LUAD	IFNB1	RB1-WT	0.0934986
Figure6B	TCGA-LUAD	IFNB1	RB1-WT	0
Figure6B	TCGA-LUAD	IFNB1	RB1-WT	0
Figure6B	TCGA-LUAD	IFNB1	RB1-WT	0
Figure6B	TCGA-LUAD	IFNB1	RB1-WT	0
Figure6B	TCGA-LUAD	IFNB1	RB1-WT	0
Figure6B	TCGA-LUAD	IFNB1	RB1-WT	0
Figure6B	TCGA-LUAD	IFNB1	RB1-WT	0.0621486
Figure6B	TCGA-LUAD	IFNB1	RB1-WT	0.0470816
Figure6B	TCGA-LUAD	IFNB1	RB1-WT	0.035407
Figure6B	TCGA-LUAD	IFNB1	RB1-WT	0.0158777
Figure6B	TCGA-LUAD	IFNB1	RB1-WT	0
Figure6B	TCGA-LUAD	IFNB1	RB1-WT	0
Figure6B	TCGA-LUAD	IFNB1	RB1-WT	0
Figure6B	TCGA-LUAD	IFNB1	RB1-WT	0
Figure6B	TCGA-LUAD	IFNB1	RB1-WT	0
Figure6B	TCGA-LUAD	IFNB1	RB1-WT	0
Figure6B	TCGA-LUAD	IFNB1	RB1-WT	0.036103
Figure6B	TCGA-LUAD	IFNB1	RB1-WT	0
Figure6C	TCGA-LUAD	IFNA1	RB1-MUT	0.0211181
Figure6C	TCGA-LUAD	IFNA1	RB1-MUT	0
Figure6C	TCGA-LUAD	IFNA1	RB1-MUT	0
Figure6C	TCGA-LUAD	IFNA1	RB1-MUT	0.0263304
Figure6C	TCGA-LUAD	IFNA1	RB1-MUT	0
Figure6C	TCGA-LUAD	IFNA1	RB1-MUT	0.0287217
Figure6C	TCGA-LUAD	IFNA1	RB1-MUT	0
Figure6C	TCGA-LUAD	IFNA1	RB1-MUT	0.0259011
Figure6C	TCGA-LUAD	IFNA1	RB1-MUT	0
Figure6C	TCGA-LUAD	IFNA1	RB1-MUT	0
Figure6C	TCGA-LUAD	IFNA1	RB1-MUT	0
Figure6C	TCGA-LUAD	IFNA1	RB1-MUT	0
Figure6C	TCGA-LUAD	IFNA1	RB1-MUT	0.0141635
Figure6C	TCGA-LUAD	IFNA1	RB1-MUT	0.0131777
Figure6C	TCGA-LUAD	IFNA1	RB1-MUT	0
Figure6C	TCGA-LUAD	IFNA1	RB1-MUT	0
Figure6C	TCGA-LUAD	IFNA1	RB1-MUT	0
Figure6C	TCGA-LUAD	IFNA1	RB1-MUT	0.0941096
Figure6C	TCGA-LUAD	IFNA1	RB1-MUT	0
Figure6C	TCGA-LUAD	IFNA1	RB1-MUT	0.0479929
Figure6C	TCGA-LUAD	IFNA1	RB1-MUT	0
Figure6C	TCGA-LUAD	IFNA1	RB1-MUT	0
Figure6C	TCGA-LUAD	IFNA1	RB1-MUT	0
Figure6C	TCGA-LUAD	IFNA1	RB1-MUT	0
Figure6C	TCGA-LUAD	IFNA1	RB1-MUT	0.123946
Figure6C	TCGA-LUAD	IFNA1	RB1-MUT	0
Figure6C	TCGA-LUAD	IFNA1	RB1-MUT	0.0323785
Figure6C	TCGA-LUAD	IFNA1	RB1-MUT	0
Figure6C	TCGA-LUAD	IFNA1	RB1-MUT	0
Figure6C	TCGA-LUAD	IFNA1	RB1-MUT	0
Figure6C	TCGA-LUAD	IFNA1	RB1-WT	0
Figure6C	TCGA-LUAD	IFNA1	RB1-WT	0
Figure6C	TCGA-LUAD	IFNA1	RB1-WT	0
Figure6C	TCGA-LUAD	IFNA1	RB1-WT	0
Figure6C	TCGA-LUAD	IFNA1	RB1-WT	0
Figure6C	TCGA-LUAD	IFNA1	RB1-WT	0
Figure6C	TCGA-LUAD	IFNA1	RB1-WT	0
Figure6C	TCGA-LUAD	IFNA1	RB1-WT	0
Figure6C	TCGA-LUAD	IFNA1	RB1-WT	0
Figure6C	TCGA-LUAD	IFNA1	RB1-WT	0.0207754
Figure6C	TCGA-LUAD	IFNA1	RB1-WT	0
Figure6C	TCGA-LUAD	IFNA1	RB1-WT	0
Figure6C	TCGA-LUAD	IFNA1	RB1-WT	0
Figure6C	TCGA-LUAD	IFNA1	RB1-WT	0.0693791
Figure6C	TCGA-LUAD	IFNA1	RB1-WT	0
Figure6C	TCGA-LUAD	IFNA1	RB1-WT	0
Figure6C	TCGA-LUAD	IFNA1	RB1-WT	0
Figure6C	TCGA-LUAD	IFNA1	RB1-WT	0
Figure6C	TCGA-LUAD	IFNA1	RB1-WT	0
Figure6C	TCGA-LUAD	IFNA1	RB1-WT	0
Figure6C	TCGA-LUAD	IFNA1	RB1-WT	0
Figure6C	TCGA-LUAD	IFNA1	RB1-WT	0.00984254
Figure6C	TCGA-LUAD	IFNA1	RB1-WT	0
Figure6C	TCGA-LUAD	IFNA1	RB1-WT	0.0145055
Figure6C	TCGA-LUAD	IFNA1	RB1-WT	0
Figure6C	TCGA-LUAD	IFNA1	RB1-WT	0
Figure6C	TCGA-LUAD	IFNA1	RB1-WT	0
Figure6C	TCGA-LUAD	IFNA1	RB1-WT	0
Figure6C	TCGA-LUAD	IFNA1	RB1-WT	0
Figure6C	TCGA-LUAD	IFNA1	RB1-WT	0.0118792
Figure6C	TCGA-LUAD	IFNA1	RB1-WT	0
Figure6C	TCGA-LUAD	IFNA1	RB1-WT	0
Figure6C	TCGA-LUAD	IFNA1	RB1-WT	0
Figure6C	TCGA-LUAD	IFNA1	RB1-WT	0
Figure6C	TCGA-LUAD	IFNA1	RB1-WT	0
Figure6C	TCGA-LUAD	IFNA1	RB1-WT	0
Figure6C	TCGA-LUAD	IFNA1	RB1-WT	0.259449
Figure6C	TCGA-LUAD	IFNA1	RB1-WT	0
Figure6C	TCGA-LUAD	IFNA1	RB1-WT	0
Figure6C	TCGA-LUAD	IFNA1	RB1-WT	0
Figure6C	TCGA-LUAD	IFNA1	RB1-WT	0.0138872
Figure6C	TCGA-LUAD	IFNA1	RB1-WT	0
Figure6C	TCGA-LUAD	IFNA1	RB1-WT	0
Figure6C	TCGA-LUAD	IFNA1	RB1-WT	0
Figure6C	TCGA-LUAD	IFNA1	RB1-WT	0
Figure6C	TCGA-LUAD	IFNA1	RB1-WT	0.0461689
Figure6C	TCGA-LUAD	IFNA1	RB1-WT	0
Figure6C	TCGA-LUAD	IFNA1	RB1-WT	0
Figure6C	TCGA-LUAD	IFNA1	RB1-WT	0
Figure6C	TCGA-LUAD	IFNA1	RB1-WT	0
Figure6C	TCGA-LUAD	IFNA1	RB1-WT	0
Figure6C	TCGA-LUAD	IFNA1	RB1-WT	0
Figure6C	TCGA-LUAD	IFNA1	RB1-WT	0
Figure6C	TCGA-LUAD	IFNA1	RB1-WT	0
Figure6C	TCGA-LUAD	IFNA1	RB1-WT	0
Figure6C	TCGA-LUAD	IFNA1	RB1-WT	0
Figure6C	TCGA-LUAD	IFNA1	RB1-WT	0.0216914
Figure6C	TCGA-LUAD	IFNA1	RB1-WT	0
Figure6C	TCGA-LUAD	IFNA1	RB1-WT	0
Figure6C	TCGA-LUAD	IFNA1	RB1-WT	0.0382888
Figure6C	TCGA-LUAD	IFNA1	RB1-WT	0
Figure6C	TCGA-LUAD	IFNA1	RB1-WT	0
Figure6C	TCGA-LUAD	IFNA1	RB1-WT	0
Figure6C	TCGA-LUAD	IFNA1	RB1-WT	0
Figure6C	TCGA-LUAD	IFNA1	RB1-WT	0
Figure6C	TCGA-LUAD	IFNA1	RB1-WT	0.249558
Figure6C	TCGA-LUAD	IFNA1	RB1-WT	0
Figure6C	TCGA-LUAD	IFNA1	RB1-WT	0
Figure6C	TCGA-LUAD	IFNA1	RB1-WT	0
Figure6C	TCGA-LUAD	IFNA1	RB1-WT	0.025295
Figure6C	TCGA-LUAD	IFNA1	RB1-WT	0.0208763
Figure6C	TCGA-LUAD	IFNA1	RB1-WT	0
Figure6C	TCGA-LUAD	IFNA1	RB1-WT	0
Figure6C	TCGA-LUAD	IFNA1	RB1-WT	0
Figure6C	TCGA-LUAD	IFNA1	RB1-WT	0
Figure6C	TCGA-LUAD	IFNA1	RB1-WT	0
Figure6C	TCGA-LUAD	IFNA1	RB1-WT	0.00952682
Figure6C	TCGA-LUAD	IFNA1	RB1-WT	0.0157604
Figure6C	TCGA-LUAD	IFNA1	RB1-WT	0
Figure6C	TCGA-LUAD	IFNA1	RB1-WT	0
Figure6C	TCGA-LUAD	IFNA1	RB1-WT	0.0123499
Figure6C	TCGA-LUAD	IFNA1	RB1-WT	0
Figure6C	TCGA-LUAD	IFNA1	RB1-WT	0
Figure6C	TCGA-LUAD	IFNA1	RB1-WT	0
Figure6C	TCGA-LUAD	IFNA1	RB1-WT	0
Figure6C	TCGA-LUAD	IFNA1	RB1-WT	0
Figure6C	TCGA-LUAD	IFNA1	RB1-WT	0
Figure6C	TCGA-LUAD	IFNA1	RB1-WT	0
Figure6C	TCGA-LUAD	IFNA1	RB1-WT	0
Figure6C	TCGA-LUAD	IFNA1	RB1-WT	0
Figure6C	TCGA-LUAD	IFNA1	RB1-WT	0.201671
Figure6C	TCGA-LUAD	IFNA1	RB1-WT	0
Figure6C	TCGA-LUAD	IFNA1	RB1-WT	0
Figure6C	TCGA-LUAD	IFNA1	RB1-WT	0
Figure6C	TCGA-LUAD	IFNA1	RB1-WT	0
Figure6C	TCGA-LUAD	IFNA1	RB1-WT	0.0763774
Figure6C	TCGA-LUAD	IFNA1	RB1-WT	0
Figure6C	TCGA-LUAD	IFNA1	RB1-WT	0
Figure6C	TCGA-LUAD	IFNA1	RB1-WT	0
Figure6C	TCGA-LUAD	IFNA1	RB1-WT	0
Figure6C	TCGA-LUAD	IFNA1	RB1-WT	0.197576
Figure6C	TCGA-LUAD	IFNA1	RB1-WT	0
Figure6C	TCGA-LUAD	IFNA1	RB1-WT	0
Figure6C	TCGA-LUAD	IFNA1	RB1-WT	0
Figure6C	TCGA-LUAD	IFNA1	RB1-WT	0
Figure6C	TCGA-LUAD	IFNA1	RB1-WT	0
Figure6C	TCGA-LUAD	IFNA1	RB1-WT	0
Figure6C	TCGA-LUAD	IFNA1	RB1-WT	0
Figure6C	TCGA-LUAD	IFNA1	RB1-WT	0
Figure6C	TCGA-LUAD	IFNA1	RB1-WT	0
Figure6C	TCGA-LUAD	IFNA1	RB1-WT	0
Figure6C	TCGA-LUAD	IFNA1	RB1-WT	0
Figure6C	TCGA-LUAD	IFNA1	RB1-WT	0
Figure6C	TCGA-LUAD	IFNA1	RB1-WT	0
Figure6C	TCGA-LUAD	IFNA1	RB1-WT	0.0772044
Figure6C	TCGA-LUAD	IFNA1	RB1-WT	0
Figure6C	TCGA-LUAD	IFNA1	RB1-WT	0
Figure6C	TCGA-LUAD	IFNA1	RB1-WT	0
Figure6C	TCGA-LUAD	IFNA1	RB1-WT	0
Figure6C	TCGA-LUAD	IFNA1	RB1-WT	0
Figure6C	TCGA-LUAD	IFNA1	RB1-WT	0
Figure6C	TCGA-LUAD	IFNA1	RB1-WT	0.019091
Figure6C	TCGA-LUAD	IFNA1	RB1-WT	0
Figure6C	TCGA-LUAD	IFNA1	RB1-WT	0
Figure6C	TCGA-LUAD	IFNA1	RB1-WT	0.0432374
Figure6C	TCGA-LUAD	IFNA1	RB1-WT	0
Figure6C	TCGA-LUAD	IFNA1	RB1-WT	0
Figure6C	TCGA-LUAD	IFNA1	RB1-WT	0
Figure6C	TCGA-LUAD	IFNA1	RB1-WT	0
Figure6C	TCGA-LUAD	IFNA1	RB1-WT	0
Figure6C	TCGA-LUAD	IFNA1	RB1-WT	0
Figure6C	TCGA-LUAD	IFNA1	RB1-WT	0.024618
Figure6C	TCGA-LUAD	IFNA1	RB1-WT	0
Figure6C	TCGA-LUAD	IFNA1	RB1-WT	0
Figure6C	TCGA-LUAD	IFNA1	RB1-WT	0.0137992
Figure6C	TCGA-LUAD	IFNA1	RB1-WT	0.0848826
Figure6C	TCGA-LUAD	IFNA1	RB1-WT	0
Figure6C	TCGA-LUAD	IFNA1	RB1-WT	0
Figure6C	TCGA-LUAD	IFNA1	RB1-WT	0
Figure6C	TCGA-LUAD	IFNA1	RB1-WT	0
Figure6C	TCGA-LUAD	IFNA1	RB1-WT	0
Figure6C	TCGA-LUAD	IFNA1	RB1-WT	0
Figure6C	TCGA-LUAD	IFNA1	RB1-WT	0
Figure6C	TCGA-LUAD	IFNA1	RB1-WT	0
Figure6C	TCGA-LUAD	IFNA1	RB1-WT	0.0295423
Figure6C	TCGA-LUAD	IFNA1	RB1-WT	0
Figure6C	TCGA-LUAD	IFNA1	RB1-WT	0
Figure6C	TCGA-LUAD	IFNA1	RB1-WT	0
Figure6C	TCGA-LUAD	IFNA1	RB1-WT	0
Figure6C	TCGA-LUAD	IFNA1	RB1-WT	0.0648022
Figure6C	TCGA-LUAD	IFNA1	RB1-WT	0
Figure6C	TCGA-LUAD	IFNA1	RB1-WT	0.0267164
Figure6C	TCGA-LUAD	IFNA1	RB1-WT	0.0375515
Figure6C	TCGA-LUAD	IFNA1	RB1-WT	0
Figure6C	TCGA-LUAD	IFNA1	RB1-WT	0
Figure6C	TCGA-LUAD	IFNA1	RB1-WT	0
Figure6C	TCGA-LUAD	IFNA1	RB1-WT	0
Figure6C	TCGA-LUAD	IFNA1	RB1-WT	0
Figure6C	TCGA-LUAD	IFNA1	RB1-WT	0
Figure6C	TCGA-LUAD	IFNA1	RB1-WT	0
Figure6C	TCGA-LUAD	IFNA1	RB1-WT	0
Figure6C	TCGA-LUAD	IFNA1	RB1-WT	0.0195084
Figure6C	TCGA-LUAD	IFNA1	RB1-WT	0
Figure6C	TCGA-LUAD	IFNA1	RB1-WT	0
Figure6C	TCGA-LUAD	IFNA1	RB1-WT	0
Figure6C	TCGA-LUAD	IFNA1	RB1-WT	0.0445253
Figure6C	TCGA-LUAD	IFNA1	RB1-WT	0
Figure6C	TCGA-LUAD	IFNA1	RB1-WT	0
Figure6C	TCGA-LUAD	IFNA1	RB1-WT	0
Figure6C	TCGA-LUAD	IFNA1	RB1-WT	0
Figure6C	TCGA-LUAD	IFNA1	RB1-WT	0
Figure6C	TCGA-LUAD	IFNA1	RB1-WT	0
Figure6C	TCGA-LUAD	IFNA1	RB1-WT	0
Figure6C	TCGA-LUAD	IFNA1	RB1-WT	0
Figure6C	TCGA-LUAD	IFNA1	RB1-WT	0
Figure6C	TCGA-LUAD	IFNA1	RB1-WT	0
Figure6C	TCGA-LUAD	IFNA1	RB1-WT	0
Figure6C	TCGA-LUAD	IFNA1	RB1-WT	0.0218563
Figure6C	TCGA-LUAD	IFNA1	RB1-WT	0
Figure6C	TCGA-LUAD	IFNA1	RB1-WT	0.0246328
Figure6C	TCGA-LUAD	IFNA1	RB1-WT	0
Figure6C	TCGA-LUAD	IFNA1	RB1-WT	0
Figure6C	TCGA-LUAD	IFNA1	RB1-WT	0.0241115
Figure6C	TCGA-LUAD	IFNA1	RB1-WT	0
Figure6C	TCGA-LUAD	IFNA1	RB1-WT	0
Figure6C	TCGA-LUAD	IFNA1	RB1-WT	0
Figure6C	TCGA-LUAD	IFNA1	RB1-WT	0
Figure6C	TCGA-LUAD	IFNA1	RB1-WT	0
Figure6C	TCGA-LUAD	IFNA1	RB1-WT	0
Figure6C	TCGA-LUAD	IFNA1	RB1-WT	0
Figure6C	TCGA-LUAD	IFNA1	RB1-WT	0
Figure6C	TCGA-LUAD	IFNA1	RB1-WT	0.0235733
Figure6C	TCGA-LUAD	IFNA1	RB1-WT	0
Figure6C	TCGA-LUAD	IFNA1	RB1-WT	0
Figure6C	TCGA-LUAD	IFNA1	RB1-WT	0
Figure6C	TCGA-LUAD	IFNA1	RB1-WT	0
Figure6C	TCGA-LUAD	IFNA1	RB1-WT	0
Figure6C	TCGA-LUAD	IFNA1	RB1-WT	0
Figure6C	TCGA-LUAD	IFNA1	RB1-WT	0.0120646
Figure6C	TCGA-LUAD	IFNA1	RB1-WT	0
Figure6C	TCGA-LUAD	IFNA1	RB1-WT	0
Figure6C	TCGA-LUAD	IFNA1	RB1-WT	0
Figure6C	TCGA-LUAD	IFNA1	RB1-WT	0
Figure6C	TCGA-LUAD	IFNA1	RB1-WT	0
Figure6C	TCGA-LUAD	IFNA1	RB1-WT	0
Figure6C	TCGA-LUAD	IFNA1	RB1-WT	0
Figure6C	TCGA-LUAD	IFNA1	RB1-WT	0
Figure6C	TCGA-LUAD	IFNA1	RB1-WT	0
Figure6C	TCGA-LUAD	IFNA1	RB1-WT	0
Figure6C	TCGA-LUAD	IFNA1	RB1-WT	0.0180325
Figure6C	TCGA-LUAD	IFNA1	RB1-WT	0
Figure6C	TCGA-LUAD	IFNA1	RB1-WT	0
Figure6C	TCGA-LUAD	IFNA1	RB1-WT	0
Figure6C	TCGA-LUAD	IFNA1	RB1-WT	0.0356464
Figure6C	TCGA-LUAD	IFNA1	RB1-WT	0
Figure6C	TCGA-LUAD	IFNA1	RB1-WT	0
Figure6C	TCGA-LUAD	IFNA1	RB1-WT	0
Figure6C	TCGA-LUAD	IFNA1	RB1-WT	0
Figure6C	TCGA-LUAD	IFNA1	RB1-WT	0
Figure6C	TCGA-LUAD	IFNA1	RB1-WT	0
Figure6C	TCGA-LUAD	IFNA1	RB1-WT	0
Figure6C	TCGA-LUAD	IFNA1	RB1-WT	0
Figure6C	TCGA-LUAD	IFNA1	RB1-WT	0.0738848
Figure6C	TCGA-LUAD	IFNA1	RB1-WT	0
Figure6C	TCGA-LUAD	IFNA1	RB1-WT	0
Figure6C	TCGA-LUAD	IFNA1	RB1-WT	0
Figure6C	TCGA-LUAD	IFNA1	RB1-WT	0
Figure6C	TCGA-LUAD	IFNA1	RB1-WT	0
Figure6C	TCGA-LUAD	IFNA1	RB1-WT	0
Figure6C	TCGA-LUAD	IFNA1	RB1-WT	0
Figure6C	TCGA-LUAD	IFNA1	RB1-WT	0
Figure6C	TCGA-LUAD	IFNA1	RB1-WT	0
Figure6C	TCGA-LUAD	IFNA1	RB1-WT	0
Figure6C	TCGA-LUAD	IFNA1	RB1-WT	0
Figure6C	TCGA-LUAD	IFNA1	RB1-WT	0
Figure6C	TCGA-LUAD	IFNA1	RB1-WT	0
Figure6C	TCGA-LUAD	IFNA1	RB1-WT	0.0907234
Figure6C	TCGA-LUAD	IFNA1	RB1-WT	0
Figure6C	TCGA-LUAD	IFNA1	RB1-WT	0
Figure6C	TCGA-LUAD	IFNA1	RB1-WT	0
Figure6C	TCGA-LUAD	IFNA1	RB1-WT	0.0080501
Figure6C	TCGA-LUAD	IFNA1	RB1-WT	0
Figure6C	TCGA-LUAD	IFNA1	RB1-WT	0
Figure6C	TCGA-LUAD	IFNA1	RB1-WT	0
Figure6C	TCGA-LUAD	IFNA1	RB1-WT	0.0298289
Figure6C	TCGA-LUAD	IFNA1	RB1-WT	0
Figure6C	TCGA-LUAD	IFNA1	RB1-WT	0
Figure6C	TCGA-LUAD	IFNA1	RB1-WT	0
Figure6C	TCGA-LUAD	IFNA1	RB1-WT	0
Figure6C	TCGA-LUAD	IFNA1	RB1-WT	0
Figure6C	TCGA-LUAD	IFNA1	RB1-WT	0.0388881
Figure6C	TCGA-LUAD	IFNA1	RB1-WT	0
Figure6C	TCGA-LUAD	IFNA1	RB1-WT	0.00969225
Figure6C	TCGA-LUAD	IFNA1	RB1-WT	0
Figure6C	TCGA-LUAD	IFNA1	RB1-WT	0
Figure6C	TCGA-LUAD	IFNA1	RB1-WT	0
Figure6C	TCGA-LUAD	IFNA1	RB1-WT	0
Figure6C	TCGA-LUAD	IFNA1	RB1-WT	0.025455
Figure6C	TCGA-LUAD	IFNA1	RB1-WT	0.0265834
Figure6C	TCGA-LUAD	IFNA1	RB1-WT	0
Figure6C	TCGA-LUAD	IFNA1	RB1-WT	0
Figure6C	TCGA-LUAD	IFNA1	RB1-WT	0
Figure6C	TCGA-LUAD	IFNA1	RB1-WT	0
Figure6C	TCGA-LUAD	IFNA1	RB1-WT	0
Figure6C	TCGA-LUAD	IFNA1	RB1-WT	0
Figure6C	TCGA-LUAD	IFNA1	RB1-WT	0
Figure6C	TCGA-LUAD	IFNA1	RB1-WT	0
Figure6C	TCGA-LUAD	IFNA1	RB1-WT	0
Figure6C	TCGA-LUAD	IFNA1	RB1-WT	0
Figure6C	TCGA-LUAD	IFNA1	RB1-WT	0
Figure6C	TCGA-LUAD	IFNA1	RB1-WT	0
Figure6C	TCGA-LUAD	IFNA1	RB1-WT	0
Figure6C	TCGA-LUAD	IFNA1	RB1-WT	0
Figure6C	TCGA-LUAD	IFNA1	RB1-WT	0
Figure6C	TCGA-LUAD	IFNA1	RB1-WT	0
Figure6C	TCGA-LUAD	IFNA1	RB1-WT	0
Figure6C	TCGA-LUAD	IFNA1	RB1-WT	0.0162163
Figure6C	TCGA-LUAD	IFNA1	RB1-WT	0
Figure6C	TCGA-LUAD	IFNA1	RB1-WT	0
Figure6C	TCGA-LUAD	IFNA1	RB1-WT	0
Figure6C	TCGA-LUAD	IFNA1	RB1-WT	0
Figure6C	TCGA-LUAD	IFNA1	RB1-WT	0
Figure6C	TCGA-LUAD	IFNA1	RB1-WT	0.0225651
Figure6C	TCGA-LUAD	IFNA1	RB1-WT	0.00929
Figure6C	TCGA-LUAD	IFNA1	RB1-WT	0.0798167
Figure6C	TCGA-LUAD	IFNA1	RB1-WT	0
Figure6C	TCGA-LUAD	IFNA1	RB1-WT	0
Figure6C	TCGA-LUAD	IFNA1	RB1-WT	0
Figure6C	TCGA-LUAD	IFNA1	RB1-WT	0
Figure6C	TCGA-LUAD	IFNA1	RB1-WT	0
Figure6C	TCGA-LUAD	IFNA1	RB1-WT	0
Figure6C	TCGA-LUAD	IFNA1	RB1-WT	0
Figure6C	TCGA-LUAD	IFNA1	RB1-WT	0
Figure6C	TCGA-LUAD	IFNA1	RB1-WT	0
Figure6C	TCGA-LUAD	IFNA1	RB1-WT	0
Figure6C	TCGA-LUAD	IFNA1	RB1-WT	0
Figure6C	TCGA-LUAD	IFNA1	RB1-WT	0
Figure6C	TCGA-LUAD	IFNA1	RB1-WT	0
Figure6C	TCGA-LUAD	IFNA1	RB1-WT	0
Figure6C	TCGA-LUAD	IFNA1	RB1-WT	0
Figure6C	TCGA-LUAD	IFNA1	RB1-WT	0.0131979
Figure6C	TCGA-LUAD	IFNA1	RB1-WT	0
Figure6C	TCGA-LUAD	IFNA1	RB1-WT	0
Figure6C	TCGA-LUAD	IFNA1	RB1-WT	0
Figure6C	TCGA-LUAD	IFNA1	RB1-WT	0
Figure6C	TCGA-LUAD	IFNA1	RB1-WT	0
Figure6C	TCGA-LUAD	IFNA1	RB1-WT	0
Figure6C	TCGA-LUAD	IFNA1	RB1-WT	0.231751
Figure6C	TCGA-LUAD	IFNA1	RB1-WT	0
Figure6C	TCGA-LUAD	IFNA1	RB1-WT	0
Figure6C	TCGA-LUAD	IFNA1	RB1-WT	0
Figure6C	TCGA-LUAD	IFNA1	RB1-WT	0
Figure6C	TCGA-LUAD	IFNA1	RB1-WT	0
Figure6C	TCGA-LUAD	IFNA1	RB1-WT	0
Figure6C	TCGA-LUAD	IFNA1	RB1-WT	0.0732884
Figure6C	TCGA-LUAD	IFNA1	RB1-WT	0
Figure6C	TCGA-LUAD	IFNA1	RB1-WT	0
Figure6C	TCGA-LUAD	IFNA1	RB1-WT	0
Figure6C	TCGA-LUAD	IFNA1	RB1-WT	0
Figure6C	TCGA-LUAD	IFNA1	RB1-WT	0
Figure6C	TCGA-LUAD	IFNA1	RB1-WT	0
Figure6C	TCGA-LUAD	IFNA1	RB1-WT	0.399894
Figure6C	TCGA-LUAD	IFNA1	RB1-WT	0
Figure6C	TCGA-LUAD	IFNA1	RB1-WT	0
Figure6C	TCGA-LUAD	IFNA1	RB1-WT	0
Figure6C	TCGA-LUAD	IFNA1	RB1-WT	0.0217059
Figure6C	TCGA-LUAD	IFNA1	RB1-WT	0
Figure6C	TCGA-LUAD	IFNA1	RB1-WT	0
Figure6C	TCGA-LUAD	IFNA1	RB1-WT	0.0204263
Figure6C	TCGA-LUAD	IFNA1	RB1-WT	0
Figure6C	TCGA-LUAD	IFNA1	RB1-WT	0
Figure6C	TCGA-LUAD	IFNA1	RB1-WT	0
Figure6C	TCGA-LUAD	IFNA1	RB1-WT	0
Figure6C	TCGA-LUAD	IFNA1	RB1-WT	0.0280902
Figure6C	TCGA-LUAD	IFNA1	RB1-WT	0.11618
Figure6C	TCGA-LUAD	IFNA1	RB1-WT	0
Figure6C	TCGA-LUAD	IFNA1	RB1-WT	0
Figure6C	TCGA-LUAD	IFNA1	RB1-WT	0
Figure6C	TCGA-LUAD	IFNA1	RB1-WT	0
Figure6C	TCGA-LUAD	IFNA1	RB1-WT	0
Figure6C	TCGA-LUAD	IFNA1	RB1-WT	0
Figure6C	TCGA-LUAD	IFNA1	RB1-WT	0
Figure6C	TCGA-LUAD	IFNA1	RB1-WT	0
Figure6C	TCGA-LUAD	IFNA1	RB1-WT	0
Figure6C	TCGA-LUAD	IFNA1	RB1-WT	0
Figure6C	TCGA-LUAD	IFNA1	RB1-WT	0
Figure6C	TCGA-LUAD	IFNA1	RB1-WT	0
Figure6C	TCGA-LUAD	IFNA1	RB1-WT	0
Figure6C	TCGA-LUAD	IFNA1	RB1-WT	0
Figure6C	TCGA-LUAD	IFNA1	RB1-WT	0.0216062
Figure6C	TCGA-LUAD	IFNA1	RB1-WT	0
Figure6C	TCGA-LUAD	IFNA1	RB1-WT	0
Figure6C	TCGA-LUAD	IFNA1	RB1-WT	0
Figure6C	TCGA-LUAD	IFNA1	RB1-WT	0
Figure6C	TCGA-LUAD	IFNA1	RB1-WT	0
Figure6C	TCGA-LUAD	IFNA1	RB1-WT	0
Figure6C	TCGA-LUAD	IFNA1	RB1-WT	0
Figure6C	TCGA-LUAD	IFNA1	RB1-WT	0
Figure6C	TCGA-LUAD	IFNA1	RB1-WT	0
Figure6C	TCGA-LUAD	IFNA1	RB1-WT	0
Figure6C	TCGA-LUAD	IFNA1	RB1-WT	0.0602773
Figure6C	TCGA-LUAD	IFNA1	RB1-WT	0.0368489
Figure6C	TCGA-LUAD	IFNA1	RB1-WT	0.00914337
Figure6C	TCGA-LUAD	IFNA1	RB1-WT	0
Figure6C	TCGA-LUAD	IFNA1	RB1-WT	0.0335001
Figure6C	TCGA-LUAD	IFNA1	RB1-WT	0
Figure6C	TCGA-LUAD	IFNA1	RB1-WT	0
Figure6C	TCGA-LUAD	IFNA1	RB1-WT	0
Figure6C	TCGA-LUAD	IFNA1	RB1-WT	0
Figure6C	TCGA-LUAD	IFNA1	RB1-WT	0
Figure6C	TCGA-LUAD	IFNA1	RB1-WT	0
Figure6C	TCGA-LUAD	IFNA1	RB1-WT	0
Figure6C	TCGA-LUAD	IFNA1	RB1-WT	0
Figure6C	TCGA-LUAD	IFNA1	RB1-WT	0
Figure6C	TCGA-LUAD	IFNA1	RB1-WT	0.0478742
Figure6C	TCGA-LUAD	IFNA1	RB1-WT	0
Figure6C	TCGA-LUAD	IFNA1	RB1-WT	0
Figure6C	TCGA-LUAD	IFNA1	RB1-WT	0
Figure6C	TCGA-LUAD	IFNA1	RB1-WT	0
Figure6C	TCGA-LUAD	IFNA1	RB1-WT	0.0185021
Figure6C	TCGA-LUAD	IFNA1	RB1-WT	0
Figure6C	TCGA-LUAD	IFNA1	RB1-WT	0
Figure6C	TCGA-LUAD	IFNA1	RB1-WT	0.0267202
Figure6C	TCGA-LUAD	IFNA1	RB1-WT	0
Figure6C	TCGA-LUAD	IFNA1	RB1-WT	0
Figure6C	TCGA-LUAD	IFNA1	RB1-WT	0
Figure6C	TCGA-LUAD	IFNA1	RB1-WT	0
Figure6C	TCGA-LUAD	IFNA1	RB1-WT	0
Figure6C	TCGA-LUAD	IFNA1	RB1-WT	0.0963426
Figure6C	TCGA-LUAD	IFNA1	RB1-WT	0
Figure6C	TCGA-LUAD	IFNA1	RB1-WT	0
Figure6C	TCGA-LUAD	IFNA1	RB1-WT	0
Figure6C	TCGA-LUAD	IFNA1	RB1-WT	0
Figure6C	TCGA-LUAD	IFNA1	RB1-WT	0
Figure6C	TCGA-LUAD	IFNA1	RB1-WT	0
Figure6C	TCGA-LUAD	IFNA1	RB1-WT	0
Figure6C	TCGA-LUAD	IFNA1	RB1-WT	0
Figure6C	TCGA-LUAD	IFNA1	RB1-WT	0
Figure6C	TCGA-LUAD	IFNA1	RB1-WT	0
Figure6C	TCGA-LUAD	IFNA1	RB1-WT	0
Figure6C	TCGA-LUAD	IFNA1	RB1-WT	0
Figure6C	TCGA-LUAD	IFNA1	RB1-WT	0
Figure6C	TCGA-LUAD	IFNA1	RB1-WT	0.140728
Figure6C	TCGA-LUAD	IFNA1	RB1-WT	0
Figure6C	TCGA-LUAD	IFNA1	RB1-WT	0
Figure6C	TCGA-LUAD	IFNA1	RB1-WT	0.0160298
Figure6C	TCGA-LUAD	IFNA1	RB1-WT	0
Figure6C	TCGA-LUAD	IFNA1	RB1-WT	0
Figure6C	TCGA-LUAD	IFNA1	RB1-WT	0
Figure6C	TCGA-LUAD	IFNA1	RB1-WT	0
Figure6C	TCGA-LUAD	IFNA1	RB1-WT	0.0735693
Figure6C	TCGA-LUAD	IFNA1	RB1-WT	0
Figure6C	TCGA-LUAD	IFNA1	RB1-WT	0
Figure6C	TCGA-LUAD	IFNA1	RB1-WT	0
Figure6C	TCGA-LUAD	IFNA1	RB1-WT	0.0670924
Figure6C	TCGA-LUAD	IFNA1	RB1-WT	0.023536
Figure6C	TCGA-LUAD	IFNA1	RB1-WT	0
Figure6C	TCGA-LUAD	IFNA1	RB1-WT	0
Figure6C	TCGA-LUAD	IFNA1	RB1-WT	0
Figure6C	TCGA-LUAD	IFNA1	RB1-WT	0
Figure6C	TCGA-LUAD	IFNA1	RB1-WT	0
Figure6C	TCGA-LUAD	IFNA1	RB1-WT	0
Figure6C	TCGA-LUAD	IFNA1	RB1-WT	0.0174961
Figure6C	TCGA-LUAD	IFNA1	RB1-WT	0
Figure6C	TCGA-LUAD	IFNA1	RB1-WT	0
Figure6C	TCGA-LUAD	IFNA1	RB1-WT	0
Figure6C	TCGA-LUAD	IFNA1	RB1-WT	0
Figure6C	TCGA-LUAD	IFNA1	RB1-WT	0
Figure6C	TCGA-LUAD	IFNA1	RB1-WT	0
Figure6C	TCGA-LUAD	IFNA1	RB1-WT	0.0995928
Figure6C	TCGA-LUAD	IFNA1	RB1-WT	0
Figure6C	TCGA-LUAD	IFNA1	RB1-WT	0.041923
Figure6C	TCGA-LUAD	IFNA1	RB1-WT	0
Figure6C	TCGA-LUAD	IFNA1	RB1-WT	0
Figure6C	TCGA-LUAD	IFNA1	RB1-WT	0
Figure6C	TCGA-LUAD	IFNA1	RB1-WT	0
Figure6C	TCGA-LUAD	IFNA1	RB1-WT	0
Figure6C	TCGA-LUAD	IFNA1	RB1-WT	0
Figure6C	TCGA-LUAD	IFNA1	RB1-WT	0
Figure6C	TCGA-LUAD	IFNA1	RB1-WT	0
Figure6C	TCGA-LUAD	IFNA1	RB1-WT	0
Figure6C	TCGA-LUAD	IFNA1	RB1-WT	0
Figure6C	TCGA-LUAD	IFNA1	RB1-WT	0
Figure6C	TCGA-LUAD	IFNA1	RB1-WT	0
Figure6C	TCGA-LUAD	IFNA1	RB1-WT	0.0281808
Figure6C	TCGA-LUAD	IFNA1	RB1-WT	0.0217758
Figure6C	TCGA-LUAD	IFNA1	RB1-WT	0
Figure6C	TCGA-LUAD	IFNA1	RB1-WT	0
Figure6C	TCGA-LUAD	IFNA1	RB1-WT	0
Figure6C	TCGA-LUAD	IFNA1	RB1-WT	0
Figure6C	TCGA-LUAD	IFNA1	RB1-WT	0
Figure6C	TCGA-LUAD	IFNA1	RB1-WT	0
Figure6C	TCGA-LUAD	IFNA1	RB1-WT	0
Figure6C	TCGA-LUAD	IFNA1	RB1-WT	0
Figure6C	TCGA-LUAD	IFNA1	RB1-WT	0
Figure6C	TCGA-LUAD	IFNA1	RB1-WT	0
Figure6C	TCGA-LUAD	IFNA1	RB1-WT	0.0129282
Figure6C	TCGA-LUAD	IFNA1	RB1-WT	0
Figure6C	TCGA-LUAD	IFNA1	RB1-WT	0
Figure6C	TCGA-LUAD	IFNA1	RB1-WT	0
Figure6C	TCGA-LUAD	IFNA1	RB1-WT	0.0348288
Figure6C	TCGA-LUAD	IFNA1	RB1-WT	0
Figure6C	TCGA-LUAD	IFNA1	RB1-WT	0.0851179
Figure6C	TCGA-LUAD	IFNA1	RB1-WT	0
Figure6C	TCGA-LUAD	IFNA1	RB1-WT	0
Figure6C	TCGA-LUAD	IFNA1	RB1-WT	0
Figure6C	TCGA-LUAD	IFNA1	RB1-WT	0
Figure6C	TCGA-LUAD	IFNA1	RB1-WT	0
Figure6C	TCGA-LUAD	IFNA1	RB1-WT	0
Figure6C	TCGA-LUAD	IFNA1	RB1-WT	0
Figure6C	TCGA-LUAD	IFNA1	RB1-WT	0
Figure6C	TCGA-LUAD	IFNA1	RB1-WT	0
Figure6C	TCGA-LUAD	IFNA1	RB1-WT	0
Figure6C	TCGA-LUAD	IFNA1	RB1-WT	0
Figure6C	TCGA-LUAD	IFNA1	RB1-WT	0
Figure6C	TCGA-LUAD	IFNA1	RB1-WT	0
Figure6C	TCGA-LUAD	IFNA1	RB1-WT	0.0544732
Figure6C	TCGA-LUAD	IFNA1	RB1-WT	0
Figure6C	TCGA-LUAD	IFNA1	RB1-WT	0
Figure6D	TCGA-LUAD	TBK1	RB1-MUT	7.31704
Figure6D	TCGA-LUAD	TBK1	RB1-MUT	6.76975
Figure6D	TCGA-LUAD	TBK1	RB1-MUT	7.81265
Figure6D	TCGA-LUAD	TBK1	RB1-MUT	12.2819
Figure6D	TCGA-LUAD	TBK1	RB1-MUT	9.61724
Figure6D	TCGA-LUAD	TBK1	RB1-MUT	5.99457
Figure6D	TCGA-LUAD	TBK1	RB1-MUT	5.69309
Figure6D	TCGA-LUAD	TBK1	RB1-MUT	9.09339
Figure6D	TCGA-LUAD	TBK1	RB1-MUT	6.45909
Figure6D	TCGA-LUAD	TBK1	RB1-MUT	6.16168
Figure6D	TCGA-LUAD	TBK1	RB1-MUT	8.54624
Figure6D	TCGA-LUAD	TBK1	RB1-MUT	6.99231
Figure6D	TCGA-LUAD	TBK1	RB1-MUT	8.53221
Figure6D	TCGA-LUAD	TBK1	RB1-MUT	4.51478
Figure6D	TCGA-LUAD	TBK1	RB1-MUT	9.71813
Figure6D	TCGA-LUAD	TBK1	RB1-MUT	7.02284
Figure6D	TCGA-LUAD	TBK1	RB1-MUT	12.2913
Figure6D	TCGA-LUAD	TBK1	RB1-MUT	9.84368
Figure6D	TCGA-LUAD	TBK1	RB1-MUT	9.11951
Figure6D	TCGA-LUAD	TBK1	RB1-MUT	8.44408
Figure6D	TCGA-LUAD	TBK1	RB1-MUT	10.2971
Figure6D	TCGA-LUAD	TBK1	RB1-MUT	6.15214
Figure6D	TCGA-LUAD	TBK1	RB1-MUT	10.5381
Figure6D	TCGA-LUAD	TBK1	RB1-MUT	8.45892
Figure6D	TCGA-LUAD	TBK1	RB1-MUT	4.6016
Figure6D	TCGA-LUAD	TBK1	RB1-MUT	5.99275
Figure6D	TCGA-LUAD	TBK1	RB1-MUT	5.94246
Figure6D	TCGA-LUAD	TBK1	RB1-MUT	6.24392
Figure6D	TCGA-LUAD	TBK1	RB1-MUT	6.80482
Figure6D	TCGA-LUAD	TBK1	RB1-MUT	8.59024
Figure6D	TCGA-LUAD	TBK1	RB1-WT	6.59133
Figure6D	TCGA-LUAD	TBK1	RB1-WT	7.90813
Figure6D	TCGA-LUAD	TBK1	RB1-WT	6.61651
Figure6D	TCGA-LUAD	TBK1	RB1-WT	9.45459
Figure6D	TCGA-LUAD	TBK1	RB1-WT	5.14107
Figure6D	TCGA-LUAD	TBK1	RB1-WT	8.32962
Figure6D	TCGA-LUAD	TBK1	RB1-WT	6.94915
Figure6D	TCGA-LUAD	TBK1	RB1-WT	5.55708
Figure6D	TCGA-LUAD	TBK1	RB1-WT	5.39961
Figure6D	TCGA-LUAD	TBK1	RB1-WT	4.87933
Figure6D	TCGA-LUAD	TBK1	RB1-WT	5.68199
Figure6D	TCGA-LUAD	TBK1	RB1-WT	7.66305
Figure6D	TCGA-LUAD	TBK1	RB1-WT	10.1685
Figure6D	TCGA-LUAD	TBK1	RB1-WT	6.71601
Figure6D	TCGA-LUAD	TBK1	RB1-WT	5.86877
Figure6D	TCGA-LUAD	TBK1	RB1-WT	5.73645
Figure6D	TCGA-LUAD	TBK1	RB1-WT	7.33709
Figure6D	TCGA-LUAD	TBK1	RB1-WT	5.88821
Figure6D	TCGA-LUAD	TBK1	RB1-WT	7.28618
Figure6D	TCGA-LUAD	TBK1	RB1-WT	10.5613
Figure6D	TCGA-LUAD	TBK1	RB1-WT	6.29412
Figure6D	TCGA-LUAD	TBK1	RB1-WT	5.10942
Figure6D	TCGA-LUAD	TBK1	RB1-WT	6.79351
Figure6D	TCGA-LUAD	TBK1	RB1-WT	8.79444
Figure6D	TCGA-LUAD	TBK1	RB1-WT	10.8292
Figure6D	TCGA-LUAD	TBK1	RB1-WT	11.7664
Figure6D	TCGA-LUAD	TBK1	RB1-WT	5.51166
Figure6D	TCGA-LUAD	TBK1	RB1-WT	7.87431
Figure6D	TCGA-LUAD	TBK1	RB1-WT	5.42147
Figure6D	TCGA-LUAD	TBK1	RB1-WT	5.99987
Figure6D	TCGA-LUAD	TBK1	RB1-WT	7.02188
Figure6D	TCGA-LUAD	TBK1	RB1-WT	9.52054
Figure6D	TCGA-LUAD	TBK1	RB1-WT	8.35859
Figure6D	TCGA-LUAD	TBK1	RB1-WT	5.52278
Figure6D	TCGA-LUAD	TBK1	RB1-WT	6.79166
Figure6D	TCGA-LUAD	TBK1	RB1-WT	5.4714
Figure6D	TCGA-LUAD	TBK1	RB1-WT	8.80577
Figure6D	TCGA-LUAD	TBK1	RB1-WT	7.70697
Figure6D	TCGA-LUAD	TBK1	RB1-WT	6.00814
Figure6D	TCGA-LUAD	TBK1	RB1-WT	6.64006
Figure6D	TCGA-LUAD	TBK1	RB1-WT	9.35432
Figure6D	TCGA-LUAD	TBK1	RB1-WT	5.71516
Figure6D	TCGA-LUAD	TBK1	RB1-WT	7.21383
Figure6D	TCGA-LUAD	TBK1	RB1-WT	6.2667
Figure6D	TCGA-LUAD	TBK1	RB1-WT	5.7705
Figure6D	TCGA-LUAD	TBK1	RB1-WT	8.24426
Figure6D	TCGA-LUAD	TBK1	RB1-WT	7.96751
Figure6D	TCGA-LUAD	TBK1	RB1-WT	6.60188
Figure6D	TCGA-LUAD	TBK1	RB1-WT	7.94413
Figure6D	TCGA-LUAD	TBK1	RB1-WT	8.44393
Figure6D	TCGA-LUAD	TBK1	RB1-WT	5.44879
Figure6D	TCGA-LUAD	TBK1	RB1-WT	5.60215
Figure6D	TCGA-LUAD	TBK1	RB1-WT	15.6223
Figure6D	TCGA-LUAD	TBK1	RB1-WT	8.66194
Figure6D	TCGA-LUAD	TBK1	RB1-WT	7.01389
Figure6D	TCGA-LUAD	TBK1	RB1-WT	15.6903
Figure6D	TCGA-LUAD	TBK1	RB1-WT	5.81927
Figure6D	TCGA-LUAD	TBK1	RB1-WT	6.10732
Figure6D	TCGA-LUAD	TBK1	RB1-WT	8.31828
Figure6D	TCGA-LUAD	TBK1	RB1-WT	8.95548
Figure6D	TCGA-LUAD	TBK1	RB1-WT	5.46335
Figure6D	TCGA-LUAD	TBK1	RB1-WT	9.17578
Figure6D	TCGA-LUAD	TBK1	RB1-WT	4.41017
Figure6D	TCGA-LUAD	TBK1	RB1-WT	7.37131
Figure6D	TCGA-LUAD	TBK1	RB1-WT	6.02296
Figure6D	TCGA-LUAD	TBK1	RB1-WT	5.30462
Figure6D	TCGA-LUAD	TBK1	RB1-WT	6.73987
Figure6D	TCGA-LUAD	TBK1	RB1-WT	6.82983
Figure6D	TCGA-LUAD	TBK1	RB1-WT	11.2492
Figure6D	TCGA-LUAD	TBK1	RB1-WT	6.1368
Figure6D	TCGA-LUAD	TBK1	RB1-WT	5.25686
Figure6D	TCGA-LUAD	TBK1	RB1-WT	6.14368
Figure6D	TCGA-LUAD	TBK1	RB1-WT	8.93987
Figure6D	TCGA-LUAD	TBK1	RB1-WT	5.64457
Figure6D	TCGA-LUAD	TBK1	RB1-WT	7.06825
Figure6D	TCGA-LUAD	TBK1	RB1-WT	5.63259
Figure6D	TCGA-LUAD	TBK1	RB1-WT	6.491
Figure6D	TCGA-LUAD	TBK1	RB1-WT	5.60567
Figure6D	TCGA-LUAD	TBK1	RB1-WT	8.34685
Figure6D	TCGA-LUAD	TBK1	RB1-WT	4.37852
Figure6D	TCGA-LUAD	TBK1	RB1-WT	4.45843
Figure6D	TCGA-LUAD	TBK1	RB1-WT	7.2019
Figure6D	TCGA-LUAD	TBK1	RB1-WT	9.31204
Figure6D	TCGA-LUAD	TBK1	RB1-WT	4.41498
Figure6D	TCGA-LUAD	TBK1	RB1-WT	7.03225
Figure6D	TCGA-LUAD	TBK1	RB1-WT	4.95779
Figure6D	TCGA-LUAD	TBK1	RB1-WT	7.68216
Figure6D	TCGA-LUAD	TBK1	RB1-WT	6.64952
Figure6D	TCGA-LUAD	TBK1	RB1-WT	5.24201
Figure6D	TCGA-LUAD	TBK1	RB1-WT	5.21848
Figure6D	TCGA-LUAD	TBK1	RB1-WT	7.00039
Figure6D	TCGA-LUAD	TBK1	RB1-WT	3.48634
Figure6D	TCGA-LUAD	TBK1	RB1-WT	6.30463
Figure6D	TCGA-LUAD	TBK1	RB1-WT	5.73835
Figure6D	TCGA-LUAD	TBK1	RB1-WT	6.43675
Figure6D	TCGA-LUAD	TBK1	RB1-WT	8.81186
Figure6D	TCGA-LUAD	TBK1	RB1-WT	9.00915
Figure6D	TCGA-LUAD	TBK1	RB1-WT	5.33095
Figure6D	TCGA-LUAD	TBK1	RB1-WT	5.80097
Figure6D	TCGA-LUAD	TBK1	RB1-WT	6.96406
Figure6D	TCGA-LUAD	TBK1	RB1-WT	8.35574
Figure6D	TCGA-LUAD	TBK1	RB1-WT	6.58768
Figure6D	TCGA-LUAD	TBK1	RB1-WT	4.33944
Figure6D	TCGA-LUAD	TBK1	RB1-WT	10.6205
Figure6D	TCGA-LUAD	TBK1	RB1-WT	4.10527
Figure6D	TCGA-LUAD	TBK1	RB1-WT	6.70539
Figure6D	TCGA-LUAD	TBK1	RB1-WT	10.5043
Figure6D	TCGA-LUAD	TBK1	RB1-WT	6.14177
Figure6D	TCGA-LUAD	TBK1	RB1-WT	34.7564
Figure6D	TCGA-LUAD	TBK1	RB1-WT	5.32221
Figure6D	TCGA-LUAD	TBK1	RB1-WT	9.73838
Figure6D	TCGA-LUAD	TBK1	RB1-WT	7.58624
Figure6D	TCGA-LUAD	TBK1	RB1-WT	4.60291
Figure6D	TCGA-LUAD	TBK1	RB1-WT	6.73876
Figure6D	TCGA-LUAD	TBK1	RB1-WT	6.43791
Figure6D	TCGA-LUAD	TBK1	RB1-WT	6.77994
Figure6D	TCGA-LUAD	TBK1	RB1-WT	8.53472
Figure6D	TCGA-LUAD	TBK1	RB1-WT	7.87855
Figure6D	TCGA-LUAD	TBK1	RB1-WT	8.91699
Figure6D	TCGA-LUAD	TBK1	RB1-WT	6.11372
Figure6D	TCGA-LUAD	TBK1	RB1-WT	3.47864
Figure6D	TCGA-LUAD	TBK1	RB1-WT	4.85353
Figure6D	TCGA-LUAD	TBK1	RB1-WT	6.85705
Figure6D	TCGA-LUAD	TBK1	RB1-WT	5.43387
Figure6D	TCGA-LUAD	TBK1	RB1-WT	8.21281
Figure6D	TCGA-LUAD	TBK1	RB1-WT	4.50702
Figure6D	TCGA-LUAD	TBK1	RB1-WT	6.94587
Figure6D	TCGA-LUAD	TBK1	RB1-WT	3.33021
Figure6D	TCGA-LUAD	TBK1	RB1-WT	13.4879
Figure6D	TCGA-LUAD	TBK1	RB1-WT	8.62922
Figure6D	TCGA-LUAD	TBK1	RB1-WT	6.69151
Figure6D	TCGA-LUAD	TBK1	RB1-WT	4.38703
Figure6D	TCGA-LUAD	TBK1	RB1-WT	9.92814
Figure6D	TCGA-LUAD	TBK1	RB1-WT	5.6938
Figure6D	TCGA-LUAD	TBK1	RB1-WT	8.08221
Figure6D	TCGA-LUAD	TBK1	RB1-WT	11.3345
Figure6D	TCGA-LUAD	TBK1	RB1-WT	6.44214
Figure6D	TCGA-LUAD	TBK1	RB1-WT	8.52239
Figure6D	TCGA-LUAD	TBK1	RB1-WT	11.2045
Figure6D	TCGA-LUAD	TBK1	RB1-WT	9.38481
Figure6D	TCGA-LUAD	TBK1	RB1-WT	7.47843
Figure6D	TCGA-LUAD	TBK1	RB1-WT	7.7483
Figure6D	TCGA-LUAD	TBK1	RB1-WT	7.80383
Figure6D	TCGA-LUAD	TBK1	RB1-WT	6.08274
Figure6D	TCGA-LUAD	TBK1	RB1-WT	7.06709
Figure6D	TCGA-LUAD	TBK1	RB1-WT	5.86387
Figure6D	TCGA-LUAD	TBK1	RB1-WT	7.0251
Figure6D	TCGA-LUAD	TBK1	RB1-WT	6.43235
Figure6D	TCGA-LUAD	TBK1	RB1-WT	5.02222
Figure6D	TCGA-LUAD	TBK1	RB1-WT	9.46749
Figure6D	TCGA-LUAD	TBK1	RB1-WT	4.61185
Figure6D	TCGA-LUAD	TBK1	RB1-WT	7.2773
Figure6D	TCGA-LUAD	TBK1	RB1-WT	10.0347
Figure6D	TCGA-LUAD	TBK1	RB1-WT	4.05534
Figure6D	TCGA-LUAD	TBK1	RB1-WT	5.36242
Figure6D	TCGA-LUAD	TBK1	RB1-WT	13.2473
Figure6D	TCGA-LUAD	TBK1	RB1-WT	5.47963
Figure6D	TCGA-LUAD	TBK1	RB1-WT	12.5741
Figure6D	TCGA-LUAD	TBK1	RB1-WT	6.86249
Figure6D	TCGA-LUAD	TBK1	RB1-WT	17.3205
Figure6D	TCGA-LUAD	TBK1	RB1-WT	5.90594
Figure6D	TCGA-LUAD	TBK1	RB1-WT	11.2891
Figure6D	TCGA-LUAD	TBK1	RB1-WT	3.88223
Figure6D	TCGA-LUAD	TBK1	RB1-WT	11.2951
Figure6D	TCGA-LUAD	TBK1	RB1-WT	5.82056
Figure6D	TCGA-LUAD	TBK1	RB1-WT	8.50382
Figure6D	TCGA-LUAD	TBK1	RB1-WT	6.46851
Figure6D	TCGA-LUAD	TBK1	RB1-WT	6.82643
Figure6D	TCGA-LUAD	TBK1	RB1-WT	5.01621
Figure6D	TCGA-LUAD	TBK1	RB1-WT	6.22775
Figure6D	TCGA-LUAD	TBK1	RB1-WT	6.53903
Figure6D	TCGA-LUAD	TBK1	RB1-WT	5.50711
Figure6D	TCGA-LUAD	TBK1	RB1-WT	8.69734
Figure6D	TCGA-LUAD	TBK1	RB1-WT	8.57378
Figure6D	TCGA-LUAD	TBK1	RB1-WT	14.063
Figure6D	TCGA-LUAD	TBK1	RB1-WT	4.82067
Figure6D	TCGA-LUAD	TBK1	RB1-WT	6.34395
Figure6D	TCGA-LUAD	TBK1	RB1-WT	6.30801
Figure6D	TCGA-LUAD	TBK1	RB1-WT	4.73286
Figure6D	TCGA-LUAD	TBK1	RB1-WT	19.6849
Figure6D	TCGA-LUAD	TBK1	RB1-WT	8.67893
Figure6D	TCGA-LUAD	TBK1	RB1-WT	7.39275
Figure6D	TCGA-LUAD	TBK1	RB1-WT	5.67454
Figure6D	TCGA-LUAD	TBK1	RB1-WT	5.89051
Figure6D	TCGA-LUAD	TBK1	RB1-WT	4.92432
Figure6D	TCGA-LUAD	TBK1	RB1-WT	6.69483
Figure6D	TCGA-LUAD	TBK1	RB1-WT	7.2727
Figure6D	TCGA-LUAD	TBK1	RB1-WT	5.82596
Figure6D	TCGA-LUAD	TBK1	RB1-WT	8.0514
Figure6D	TCGA-LUAD	TBK1	RB1-WT	6.23032
Figure6D	TCGA-LUAD	TBK1	RB1-WT	5.44888
Figure6D	TCGA-LUAD	TBK1	RB1-WT	6.84922
Figure6D	TCGA-LUAD	TBK1	RB1-WT	2.23927
Figure6D	TCGA-LUAD	TBK1	RB1-WT	7.9548
Figure6D	TCGA-LUAD	TBK1	RB1-WT	8.77317
Figure6D	TCGA-LUAD	TBK1	RB1-WT	6.14413
Figure6D	TCGA-LUAD	TBK1	RB1-WT	5.557
Figure6D	TCGA-LUAD	TBK1	RB1-WT	5.09272
Figure6D	TCGA-LUAD	TBK1	RB1-WT	4.07208
Figure6D	TCGA-LUAD	TBK1	RB1-WT	4.13613
Figure6D	TCGA-LUAD	TBK1	RB1-WT	6.10985
Figure6D	TCGA-LUAD	TBK1	RB1-WT	6.92198
Figure6D	TCGA-LUAD	TBK1	RB1-WT	4.38052
Figure6D	TCGA-LUAD	TBK1	RB1-WT	4.76699
Figure6D	TCGA-LUAD	TBK1	RB1-WT	6.90366
Figure6D	TCGA-LUAD	TBK1	RB1-WT	7.13943
Figure6D	TCGA-LUAD	TBK1	RB1-WT	4.99762
Figure6D	TCGA-LUAD	TBK1	RB1-WT	6.78891
Figure6D	TCGA-LUAD	TBK1	RB1-WT	6.0404
Figure6D	TCGA-LUAD	TBK1	RB1-WT	6.07328
Figure6D	TCGA-LUAD	TBK1	RB1-WT	7.00597
Figure6D	TCGA-LUAD	TBK1	RB1-WT	6.2463
Figure6D	TCGA-LUAD	TBK1	RB1-WT	5.32382
Figure6D	TCGA-LUAD	TBK1	RB1-WT	7.78505
Figure6D	TCGA-LUAD	TBK1	RB1-WT	9.21124
Figure6D	TCGA-LUAD	TBK1	RB1-WT	7.53306
Figure6D	TCGA-LUAD	TBK1	RB1-WT	7.28315
Figure6D	TCGA-LUAD	TBK1	RB1-WT	6.77542
Figure6D	TCGA-LUAD	TBK1	RB1-WT	6.33885
Figure6D	TCGA-LUAD	TBK1	RB1-WT	2.66426
Figure6D	TCGA-LUAD	TBK1	RB1-WT	6.64403
Figure6D	TCGA-LUAD	TBK1	RB1-WT	7.85212
Figure6D	TCGA-LUAD	TBK1	RB1-WT	12.8062
Figure6D	TCGA-LUAD	TBK1	RB1-WT	7.15456
Figure6D	TCGA-LUAD	TBK1	RB1-WT	13.2005
Figure6D	TCGA-LUAD	TBK1	RB1-WT	6.79976
Figure6D	TCGA-LUAD	TBK1	RB1-WT	11.8992
Figure6D	TCGA-LUAD	TBK1	RB1-WT	12.9501
Figure6D	TCGA-LUAD	TBK1	RB1-WT	6.49918
Figure6D	TCGA-LUAD	TBK1	RB1-WT	5.84115
Figure6D	TCGA-LUAD	TBK1	RB1-WT	7.53363
Figure6D	TCGA-LUAD	TBK1	RB1-WT	5.8458
Figure6D	TCGA-LUAD	TBK1	RB1-WT	5.97475
Figure6D	TCGA-LUAD	TBK1	RB1-WT	4.75559
Figure6D	TCGA-LUAD	TBK1	RB1-WT	7.26645
Figure6D	TCGA-LUAD	TBK1	RB1-WT	4.69756
Figure6D	TCGA-LUAD	TBK1	RB1-WT	11.0993
Figure6D	TCGA-LUAD	TBK1	RB1-WT	7.33688
Figure6D	TCGA-LUAD	TBK1	RB1-WT	8.82677
Figure6D	TCGA-LUAD	TBK1	RB1-WT	6.97842
Figure6D	TCGA-LUAD	TBK1	RB1-WT	6.46722
Figure6D	TCGA-LUAD	TBK1	RB1-WT	3.65955
Figure6D	TCGA-LUAD	TBK1	RB1-WT	6.52114
Figure6D	TCGA-LUAD	TBK1	RB1-WT	15.7641
Figure6D	TCGA-LUAD	TBK1	RB1-WT	7.13204
Figure6D	TCGA-LUAD	TBK1	RB1-WT	9.86056
Figure6D	TCGA-LUAD	TBK1	RB1-WT	9.17799
Figure6D	TCGA-LUAD	TBK1	RB1-WT	8.75399
Figure6D	TCGA-LUAD	TBK1	RB1-WT	4.38384
Figure6D	TCGA-LUAD	TBK1	RB1-WT	9.6133
Figure6D	TCGA-LUAD	TBK1	RB1-WT	5.03745
Figure6D	TCGA-LUAD	TBK1	RB1-WT	11.6907
Figure6D	TCGA-LUAD	TBK1	RB1-WT	9.40807
Figure6D	TCGA-LUAD	TBK1	RB1-WT	5.15243
Figure6D	TCGA-LUAD	TBK1	RB1-WT	9.00494
Figure6D	TCGA-LUAD	TBK1	RB1-WT	4.54859
Figure6D	TCGA-LUAD	TBK1	RB1-WT	6.95037
Figure6D	TCGA-LUAD	TBK1	RB1-WT	8.48687
Figure6D	TCGA-LUAD	TBK1	RB1-WT	5.39165
Figure6D	TCGA-LUAD	TBK1	RB1-WT	3.85333
Figure6D	TCGA-LUAD	TBK1	RB1-WT	7.99431
Figure6D	TCGA-LUAD	TBK1	RB1-WT	6.12146
Figure6D	TCGA-LUAD	TBK1	RB1-WT	4.95581
Figure6D	TCGA-LUAD	TBK1	RB1-WT	9.01601
Figure6D	TCGA-LUAD	TBK1	RB1-WT	7.04783
Figure6D	TCGA-LUAD	TBK1	RB1-WT	5.41481
Figure6D	TCGA-LUAD	TBK1	RB1-WT	9.10194
Figure6D	TCGA-LUAD	TBK1	RB1-WT	6.99698
Figure6D	TCGA-LUAD	TBK1	RB1-WT	4.62538
Figure6D	TCGA-LUAD	TBK1	RB1-WT	5.68616
Figure6D	TCGA-LUAD	TBK1	RB1-WT	5.2364
Figure6D	TCGA-LUAD	TBK1	RB1-WT	4.99257
Figure6D	TCGA-LUAD	TBK1	RB1-WT	5.87551
Figure6D	TCGA-LUAD	TBK1	RB1-WT	6.08568
Figure6D	TCGA-LUAD	TBK1	RB1-WT	6.4021
Figure6D	TCGA-LUAD	TBK1	RB1-WT	4.58896
Figure6D	TCGA-LUAD	TBK1	RB1-WT	5.21029
Figure6D	TCGA-LUAD	TBK1	RB1-WT	7.01192
Figure6D	TCGA-LUAD	TBK1	RB1-WT	12.8967
Figure6D	TCGA-LUAD	TBK1	RB1-WT	5.60826
Figure6D	TCGA-LUAD	TBK1	RB1-WT	12.5596
Figure6D	TCGA-LUAD	TBK1	RB1-WT	9.75244
Figure6D	TCGA-LUAD	TBK1	RB1-WT	4.86804
Figure6D	TCGA-LUAD	TBK1	RB1-WT	5.99225
Figure6D	TCGA-LUAD	TBK1	RB1-WT	7.73025
Figure6D	TCGA-LUAD	TBK1	RB1-WT	7.88239
Figure6D	TCGA-LUAD	TBK1	RB1-WT	5.21635
Figure6D	TCGA-LUAD	TBK1	RB1-WT	7.60783
Figure6D	TCGA-LUAD	TBK1	RB1-WT	9.57563
Figure6D	TCGA-LUAD	TBK1	RB1-WT	10.109
Figure6D	TCGA-LUAD	TBK1	RB1-WT	7.00886
Figure6D	TCGA-LUAD	TBK1	RB1-WT	6.13527
Figure6D	TCGA-LUAD	TBK1	RB1-WT	7.68019
Figure6D	TCGA-LUAD	TBK1	RB1-WT	5.95968
Figure6D	TCGA-LUAD	TBK1	RB1-WT	6.33004
Figure6D	TCGA-LUAD	TBK1	RB1-WT	9.73382
Figure6D	TCGA-LUAD	TBK1	RB1-WT	8.68517
Figure6D	TCGA-LUAD	TBK1	RB1-WT	7.59566
Figure6D	TCGA-LUAD	TBK1	RB1-WT	4.60587
Figure6D	TCGA-LUAD	TBK1	RB1-WT	4.54108
Figure6D	TCGA-LUAD	TBK1	RB1-WT	7.43925
Figure6D	TCGA-LUAD	TBK1	RB1-WT	5.36786
Figure6D	TCGA-LUAD	TBK1	RB1-WT	6.29304
Figure6D	TCGA-LUAD	TBK1	RB1-WT	8.06918
Figure6D	TCGA-LUAD	TBK1	RB1-WT	6.63049
Figure6D	TCGA-LUAD	TBK1	RB1-WT	7.40332
Figure6D	TCGA-LUAD	TBK1	RB1-WT	6.77494
Figure6D	TCGA-LUAD	TBK1	RB1-WT	6.1056
Figure6D	TCGA-LUAD	TBK1	RB1-WT	5.04412
Figure6D	TCGA-LUAD	TBK1	RB1-WT	7.98241
Figure6D	TCGA-LUAD	TBK1	RB1-WT	10.0815
Figure6D	TCGA-LUAD	TBK1	RB1-WT	7.03081
Figure6D	TCGA-LUAD	TBK1	RB1-WT	7.79663
Figure6D	TCGA-LUAD	TBK1	RB1-WT	5.80196
Figure6D	TCGA-LUAD	TBK1	RB1-WT	7.18228
Figure6D	TCGA-LUAD	TBK1	RB1-WT	9.05174
Figure6D	TCGA-LUAD	TBK1	RB1-WT	5.34327
Figure6D	TCGA-LUAD	TBK1	RB1-WT	7.40254
Figure6D	TCGA-LUAD	TBK1	RB1-WT	8.9002
Figure6D	TCGA-LUAD	TBK1	RB1-WT	3.51478
Figure6D	TCGA-LUAD	TBK1	RB1-WT	8.91991
Figure6D	TCGA-LUAD	TBK1	RB1-WT	4.72206
Figure6D	TCGA-LUAD	TBK1	RB1-WT	6.79217
Figure6D	TCGA-LUAD	TBK1	RB1-WT	5.6679
Figure6D	TCGA-LUAD	TBK1	RB1-WT	7.25713
Figure6D	TCGA-LUAD	TBK1	RB1-WT	5.27656
Figure6D	TCGA-LUAD	TBK1	RB1-WT	6.20568
Figure6D	TCGA-LUAD	TBK1	RB1-WT	15.0615
Figure6D	TCGA-LUAD	TBK1	RB1-WT	5.51449
Figure6D	TCGA-LUAD	TBK1	RB1-WT	10.8682
Figure6D	TCGA-LUAD	TBK1	RB1-WT	6.19859
Figure6D	TCGA-LUAD	TBK1	RB1-WT	4.611
Figure6D	TCGA-LUAD	TBK1	RB1-WT	8.06065
Figure6D	TCGA-LUAD	TBK1	RB1-WT	6.51568
Figure6D	TCGA-LUAD	TBK1	RB1-WT	5.83702
Figure6D	TCGA-LUAD	TBK1	RB1-WT	5.92357
Figure6D	TCGA-LUAD	TBK1	RB1-WT	9.60176
Figure6D	TCGA-LUAD	TBK1	RB1-WT	5.62179
Figure6D	TCGA-LUAD	TBK1	RB1-WT	28.4028
Figure6D	TCGA-LUAD	TBK1	RB1-WT	8.2064
Figure6D	TCGA-LUAD	TBK1	RB1-WT	4.90972
Figure6D	TCGA-LUAD	TBK1	RB1-WT	5.70741
Figure6D	TCGA-LUAD	TBK1	RB1-WT	7.16893
Figure6D	TCGA-LUAD	TBK1	RB1-WT	5.75674
Figure6D	TCGA-LUAD	TBK1	RB1-WT	8.06057
Figure6D	TCGA-LUAD	TBK1	RB1-WT	7.87999
Figure6D	TCGA-LUAD	TBK1	RB1-WT	4.67053
Figure6D	TCGA-LUAD	TBK1	RB1-WT	9.33631
Figure6D	TCGA-LUAD	TBK1	RB1-WT	6.58442
Figure6D	TCGA-LUAD	TBK1	RB1-WT	5.38836
Figure6D	TCGA-LUAD	TBK1	RB1-WT	6.56284
Figure6D	TCGA-LUAD	TBK1	RB1-WT	17.0147
Figure6D	TCGA-LUAD	TBK1	RB1-WT	8.50138
Figure6D	TCGA-LUAD	TBK1	RB1-WT	13.5835
Figure6D	TCGA-LUAD	TBK1	RB1-WT	6.9097
Figure6D	TCGA-LUAD	TBK1	RB1-WT	9.80091
Figure6D	TCGA-LUAD	TBK1	RB1-WT	5.35538
Figure6D	TCGA-LUAD	TBK1	RB1-WT	4.5745
Figure6D	TCGA-LUAD	TBK1	RB1-WT	5.60635
Figure6D	TCGA-LUAD	TBK1	RB1-WT	4.79797
Figure6D	TCGA-LUAD	TBK1	RB1-WT	8.11949
Figure6D	TCGA-LUAD	TBK1	RB1-WT	8.45809
Figure6D	TCGA-LUAD	TBK1	RB1-WT	4.40554
Figure6D	TCGA-LUAD	TBK1	RB1-WT	8.37433
Figure6D	TCGA-LUAD	TBK1	RB1-WT	5.14252
Figure6D	TCGA-LUAD	TBK1	RB1-WT	6.82523
Figure6D	TCGA-LUAD	TBK1	RB1-WT	3.54044
Figure6D	TCGA-LUAD	TBK1	RB1-WT	4.72233
Figure6D	TCGA-LUAD	TBK1	RB1-WT	11.1519
Figure6D	TCGA-LUAD	TBK1	RB1-WT	9.11741
Figure6D	TCGA-LUAD	TBK1	RB1-WT	11.423
Figure6D	TCGA-LUAD	TBK1	RB1-WT	3.90634
Figure6D	TCGA-LUAD	TBK1	RB1-WT	4.34795
Figure6D	TCGA-LUAD	TBK1	RB1-WT	7.23904
Figure6D	TCGA-LUAD	TBK1	RB1-WT	6.89696
Figure6D	TCGA-LUAD	TBK1	RB1-WT	6.96828
Figure6D	TCGA-LUAD	TBK1	RB1-WT	7.35973
Figure6D	TCGA-LUAD	TBK1	RB1-WT	7.36086
Figure6D	TCGA-LUAD	TBK1	RB1-WT	5.33656
Figure6D	TCGA-LUAD	TBK1	RB1-WT	6.90789
Figure6D	TCGA-LUAD	TBK1	RB1-WT	5.43838
Figure6D	TCGA-LUAD	TBK1	RB1-WT	4.0759
Figure6D	TCGA-LUAD	TBK1	RB1-WT	9.55566
Figure6D	TCGA-LUAD	TBK1	RB1-WT	11.2976
Figure6D	TCGA-LUAD	TBK1	RB1-WT	7.4825
Figure6D	TCGA-LUAD	TBK1	RB1-WT	5.86437
Figure6D	TCGA-LUAD	TBK1	RB1-WT	5.74746
Figure6D	TCGA-LUAD	TBK1	RB1-WT	5.92901
Figure6D	TCGA-LUAD	TBK1	RB1-WT	6.44057
Figure6D	TCGA-LUAD	TBK1	RB1-WT	6.122
Figure6D	TCGA-LUAD	TBK1	RB1-WT	4.72399
Figure6D	TCGA-LUAD	TBK1	RB1-WT	6.06794
Figure6D	TCGA-LUAD	TBK1	RB1-WT	6.08262
Figure6D	TCGA-LUAD	TBK1	RB1-WT	6.61323
Figure6D	TCGA-LUAD	TBK1	RB1-WT	10.9373
Figure6D	TCGA-LUAD	TBK1	RB1-WT	3.46317
Figure6D	TCGA-LUAD	TBK1	RB1-WT	6.7778
Figure6D	TCGA-LUAD	TBK1	RB1-WT	3.76713
Figure6D	TCGA-LUAD	TBK1	RB1-WT	11.2961
Figure6D	TCGA-LUAD	TBK1	RB1-WT	7.05452
Figure6D	TCGA-LUAD	TBK1	RB1-WT	9.76698
Figure6D	TCGA-LUAD	TBK1	RB1-WT	4.40393
Figure6D	TCGA-LUAD	TBK1	RB1-WT	17.9841
Figure6D	TCGA-LUAD	TBK1	RB1-WT	9.2389
Figure6D	TCGA-LUAD	TBK1	RB1-WT	5.81186
Figure6D	TCGA-LUAD	TBK1	RB1-WT	6.02753
Figure6D	TCGA-LUAD	TBK1	RB1-WT	5.58736
Figure6D	TCGA-LUAD	TBK1	RB1-WT	6.28961
Figure6D	TCGA-LUAD	TBK1	RB1-WT	5.67434
Figure6D	TCGA-LUAD	TBK1	RB1-WT	9.23291
Figure6D	TCGA-LUAD	TBK1	RB1-WT	6.7333
Figure6D	TCGA-LUAD	TBK1	RB1-WT	15.4948
Figure6D	TCGA-LUAD	TBK1	RB1-WT	4.42183
Figure6D	TCGA-LUAD	TBK1	RB1-WT	5.7112
Figure6D	TCGA-LUAD	TBK1	RB1-WT	5.72222
Figure6D	TCGA-LUAD	TBK1	RB1-WT	6.14314
Figure6D	TCGA-LUAD	TBK1	RB1-WT	6.78457
Figure6D	TCGA-LUAD	TBK1	RB1-WT	8.34866
Figure6D	TCGA-LUAD	TBK1	RB1-WT	10.2151
Figure6D	TCGA-LUAD	TBK1	RB1-WT	8.61631
Figure6D	TCGA-LUAD	TBK1	RB1-WT	6.49061
Figure6D	TCGA-LUAD	TBK1	RB1-WT	10.8811
Figure6D	TCGA-LUAD	TBK1	RB1-WT	5.32921
Figure6D	TCGA-LUAD	TBK1	RB1-WT	5.33381
Figure6D	TCGA-LUAD	TBK1	RB1-WT	8.93289
Figure6D	TCGA-LUAD	TBK1	RB1-WT	5.88292
Figure6D	TCGA-LUAD	TBK1	RB1-WT	6.92711
Figure6D	TCGA-LUAD	TBK1	RB1-WT	7.73572
Figure6D	TCGA-LUAD	TBK1	RB1-WT	5.2118
Figure6D	TCGA-LUAD	TBK1	RB1-WT	10.6825
Figure6D	TCGA-LUAD	TBK1	RB1-WT	10.5752
Figure6D	TCGA-LUAD	TBK1	RB1-WT	6.13097
Figure6D	TCGA-LUAD	TBK1	RB1-WT	7.88347
Figure6D	TCGA-LUAD	TBK1	RB1-WT	4.35141
Figure6D	TCGA-LUAD	TBK1	RB1-WT	7.58484
Figure6D	TCGA-LUAD	TBK1	RB1-WT	10.0622
Figure6D	TCGA-LUAD	TBK1	RB1-WT	7.0503
Figure6D	TCGA-LUAD	TBK1	RB1-WT	6.16557
Figure6D	TCGA-LUAD	TBK1	RB1-WT	5.11084
Figure6D	TCGA-LUAD	TBK1	RB1-WT	5.52831
Figure6D	TCGA-LUAD	TBK1	RB1-WT	6.62598
[truncated: 24,701 more rows]
[truncated: 8 more columns]

## Sheet: Figure7
Figure7B	The tumor growth curve of four treatment groups for 30 days （mm3）
Time（days）		A549-RB1-WT							A549-RB1-KO							A549-RB1-WT+Rucaparib							A549-RB1-KO+Rucaparib
0		0	0	0	0	0	0		0	0	0	0	0	0		0	0	0	0	0	0		0	0	0	0	0	0
5		104	41.6	78	49.92	112.32	104		41.6	18.72	41.6	33.28	18.72	14.04		14.04	49.92	65	49.92	28.08	58.24		18.72	14.04	39	65	41.6	41.6
10		149.76	91	78	78	178.36	149.76		65	18.72	41.6	33.28	33.28	14.04		18.72	81.12	131.04	78	58.24	91		41.6	18.72	71.76	78	49.92	54.08
15		168.48	131.04	112.32	178.36	203.84	178.36		78	33.28	65	41.6	41.6	33.28		41.6	112.32	91	91	78	131.04		65	41.6	78	84.76	63.44	58.24
20		203.84	229.32	203.84	203.84	299.52	266.24		178.36	63.44	112.32	112.32	131.04	140.4		65	131.04	131.04	131.04	91	149.76		78	65	84.76	78	65	62.4
25		266.24	299.52	266.24	266.24	379.08	379.08		234	112.32	178.36	266.24	215.8	282.88		78	140.4	131.04	153.92	110.24	159.12		94.64	71.76	91	84.76	86.32	65
30		468	520	468	379.08	416	468		299.52	263.12	338	319.28	304.72	338		112.32	149.76	140.4	178.36	131.04	168.48		101.4	77.48	92.56	91	91	69.16
Figure7D
Relative protein level of RB1
A549-RB1-WT+DMSO	A549-RB1-KO+DMSO	A549-RB1-WT+Rucaparib	A549-RB1-KO+Rucaparib
1.02364	0.25641	1.32369	0.279304
1.00561	0.700311	1.19075	0.249126
1.07075	0.471579	1.92273	0.831731
Relative protein level of c-GAS
A549-RB1-WT+DMSO	A549-RB1-KO+DMSO	A549-RB1-WT+Rucaparib	A549-RB1-KO+Rucaparib
1.00545	1.73526	1.07523	2.84401
1.01485	1.76449	1.30282	3.27957
1.02941	1.23162	1.17969	3.3455
Relative protein level of STING
A549-RB1-WT+DMSO	A549-RB1-KO+DMSO	A549-RB1-WT+Rucaparib	A549-RB1-KO+Rucaparib
1	2.15986	1.55932	3.43819
1.00784	1.69951	1.22125	2.6968
1.00138	1.44231	1.1078	2.07055
Relative protein level of p-TBK1/TBK1
A549-RB1-WT+DMSO	A549-RB1-KO+DMSO	A549-RB1-WT+Rucaparib	A549-RB1-KO+Rucaparib
1.00964	5.91562	5.81646	7.32057
1.03147	2.74694	6.25749	8.25124
1	5.88415	6.27682	8.125
Relative protein level of p-IRF3/IRF3
A549-RB1-WT+DMSO	A549-RB1-KO+DMSO	A549-RB1-WT+Rucaparib	A549-RB1-KO+Rucaparib
1.00411	2.22504	2.00138	3.43525
1.00028	1.49638	3.15089	4.2328
1.01153	1.91361	2.09847	4.86089
Figure7E	Relative mRNA level of CCL5
A549-RB1-WT+DMSO	A549-RB1-KO+DMSO	A549-RB1-WT+Rucaparib	A549-RB1-KO+Rucaparib
1.10864	0.795221	0.649723	1.91759
1.07842	0.680704	0.900143	1.33175
0.765675	0.312686	1.01689	2.37424
1.15956	0.282453	0.575201	1.48998
0.942061	1.3562	0.920594	1.69637
Figure7F	Relative mRNA level of CXCL10
A549-RB1-WT+DMSO	A549-RB1-KO+DMSO	A549-RB1-WT+Rucaparib	A549-RB1-KO+Rucaparib
1.07197	0.37152	0.39015	2.05805
1.02462	0.541124	0.263396	2.5662
1.04906	1.36567	1.20499	1.4917
0.749535	0.210064	1.3776	2.76712
1.18254	1.28943	1.29005	1.64032

## Sheet: Figure8
Figure8A-D
Figures	Dataset	Measures	Group	Value
Figure8A	TCGA-LUAD	Macrophages M1	RB1-MUT	0.0754515
Figure8A	TCGA-LUAD	Macrophages M1	RB1-MUT	0.0182012
Figure8A	TCGA-LUAD	Macrophages M1	RB1-MUT	0.0672402
Figure8A	TCGA-LUAD	Macrophages M1	RB1-MUT	0.0498447
Figure8A	TCGA-LUAD	Macrophages M1	RB1-MUT	0.113422
Figure8A	TCGA-LUAD	Macrophages M1	RB1-MUT	0.0190561
Figure8A	TCGA-LUAD	Macrophages M1	RB1-MUT	0.124315
Figure8A	TCGA-LUAD	Macrophages M1	RB1-MUT	0.000392926
Figure8A	TCGA-LUAD	Macrophages M1	RB1-MUT	0.0541774
Figure8A	TCGA-LUAD	Macrophages M1	RB1-MUT	0.0881781
Figure8A	TCGA-LUAD	Macrophages M1	RB1-MUT	0.0954322
Figure8A	TCGA-LUAD	Macrophages M1	RB1-MUT	0.00177819
Figure8A	TCGA-LUAD	Macrophages M1	RB1-MUT	0.0326358
Figure8A	TCGA-LUAD	Macrophages M1	RB1-MUT	0.00871471
Figure8A	TCGA-LUAD	Macrophages M1	RB1-MUT	0.0142203
Figure8A	TCGA-LUAD	Macrophages M1	RB1-MUT	0.102974
Figure8A	TCGA-LUAD	Macrophages M1	RB1-MUT	0.148316
Figure8A	TCGA-LUAD	Macrophages M1	RB1-MUT	0.0956403
Figure8A	TCGA-LUAD	Macrophages M1	RB1-MUT	0.0610827
Figure8A	TCGA-LUAD	Macrophages M1	RB1-MUT	0.0431456
Figure8A	TCGA-LUAD	Macrophages M1	RB1-MUT	0.170604
Figure8A	TCGA-LUAD	Macrophages M1	RB1-MUT	0.0425436
Figure8A	TCGA-LUAD	Macrophages M1	RB1-MUT	0.0418625
Figure8A	TCGA-LUAD	Macrophages M1	RB1-MUT	0.0157643
Figure8A	TCGA-LUAD	Macrophages M1	RB1-MUT	0.0326575
Figure8A	TCGA-LUAD	Macrophages M1	RB1-MUT	0.0309273
Figure8A	TCGA-LUAD	Macrophages M1	RB1-WT	0.0322883
Figure8A	TCGA-LUAD	Macrophages M1	RB1-WT	0.107283
Figure8A	TCGA-LUAD	Macrophages M1	RB1-WT	0.0221085
Figure8A	TCGA-LUAD	Macrophages M1	RB1-WT	0.0579903
Figure8A	TCGA-LUAD	Macrophages M1	RB1-WT	0.0365547
Figure8A	TCGA-LUAD	Macrophages M1	RB1-WT	0.0630319
Figure8A	TCGA-LUAD	Macrophages M1	RB1-WT	0.00752403
Figure8A	TCGA-LUAD	Macrophages M1	RB1-WT	0.0329538
Figure8A	TCGA-LUAD	Macrophages M1	RB1-WT	0.010557
Figure8A	TCGA-LUAD	Macrophages M1	RB1-WT	0.0403122
Figure8A	TCGA-LUAD	Macrophages M1	RB1-WT	0.0052007
Figure8A	TCGA-LUAD	Macrophages M1	RB1-WT	0.0918256
Figure8A	TCGA-LUAD	Macrophages M1	RB1-WT	0.103487
Figure8A	TCGA-LUAD	Macrophages M1	RB1-WT	0.00532087
Figure8A	TCGA-LUAD	Macrophages M1	RB1-WT	0.0116847
Figure8A	TCGA-LUAD	Macrophages M1	RB1-WT	0.0120958
Figure8A	TCGA-LUAD	Macrophages M1	RB1-WT	0.141799
Figure8A	TCGA-LUAD	Macrophages M1	RB1-WT	0.0448097
Figure8A	TCGA-LUAD	Macrophages M1	RB1-WT	0.0426916
Figure8A	TCGA-LUAD	Macrophages M1	RB1-WT	0.0116864
Figure8A	TCGA-LUAD	Macrophages M1	RB1-WT	0.00393408
Figure8A	TCGA-LUAD	Macrophages M1	RB1-WT	0.0342552
Figure8A	TCGA-LUAD	Macrophages M1	RB1-WT	0.0113885
Figure8A	TCGA-LUAD	Macrophages M1	RB1-WT	0.0375747
Figure8A	TCGA-LUAD	Macrophages M1	RB1-WT	0.147414
Figure8A	TCGA-LUAD	Macrophages M1	RB1-WT	0.144974
Figure8A	TCGA-LUAD	Macrophages M1	RB1-WT	0.00319789
Figure8A	TCGA-LUAD	Macrophages M1	RB1-WT	0.0465945
Figure8A	TCGA-LUAD	Macrophages M1	RB1-WT	0.00164372
Figure8A	TCGA-LUAD	Macrophages M1	RB1-WT	0.0280477
Figure8A	TCGA-LUAD	Macrophages M1	RB1-WT	0.0796374
Figure8A	TCGA-LUAD	Macrophages M1	RB1-WT	0.0536689
Figure8A	TCGA-LUAD	Macrophages M1	RB1-WT	0.0529492
Figure8A	TCGA-LUAD	Macrophages M1	RB1-WT	0.0650014
Figure8A	TCGA-LUAD	Macrophages M1	RB1-WT	0.0906253
Figure8A	TCGA-LUAD	Macrophages M1	RB1-WT	0.0374653
Figure8A	TCGA-LUAD	Macrophages M1	RB1-WT	0.0276598
Figure8A	TCGA-LUAD	Macrophages M1	RB1-WT	0.0559879
Figure8A	TCGA-LUAD	Macrophages M1	RB1-WT	0.0839064
Figure8A	TCGA-LUAD	Macrophages M1	RB1-WT	0.0665873
Figure8A	TCGA-LUAD	Macrophages M1	RB1-WT	0.114542
Figure8A	TCGA-LUAD	Macrophages M1	RB1-WT	0.0178207
Figure8A	TCGA-LUAD	Macrophages M1	RB1-WT	0.0878824
Figure8A	TCGA-LUAD	Macrophages M1	RB1-WT	0.0495571
Figure8A	TCGA-LUAD	Macrophages M1	RB1-WT	0.0369591
Figure8A	TCGA-LUAD	Macrophages M1	RB1-WT	0.0965088
Figure8A	TCGA-LUAD	Macrophages M1	RB1-WT	0.0596694
Figure8A	TCGA-LUAD	Macrophages M1	RB1-WT	0.0153387
Figure8A	TCGA-LUAD	Macrophages M1	RB1-WT	0.0325102
Figure8A	TCGA-LUAD	Macrophages M1	RB1-WT	0.085931
Figure8A	TCGA-LUAD	Macrophages M1	RB1-WT	0.041354
Figure8A	TCGA-LUAD	Macrophages M1	RB1-WT	0
Figure8A	TCGA-LUAD	Macrophages M1	RB1-WT	0.0817161
Figure8A	TCGA-LUAD	Macrophages M1	RB1-WT	0.17644
Figure8A	TCGA-LUAD	Macrophages M1	RB1-WT	0.0189766
Figure8A	TCGA-LUAD	Macrophages M1	RB1-WT	0.070324
Figure8A	TCGA-LUAD	Macrophages M1	RB1-WT	0.0922823
Figure8A	TCGA-LUAD	Macrophages M1	RB1-WT	0.0394065
Figure8A	TCGA-LUAD	Macrophages M1	RB1-WT	0
Figure8A	TCGA-LUAD	Macrophages M1	RB1-WT	0
Figure8A	TCGA-LUAD	Macrophages M1	RB1-WT	0
Figure8A	TCGA-LUAD	Macrophages M1	RB1-WT	0.0290334
Figure8A	TCGA-LUAD	Macrophages M1	RB1-WT	0.074037
Figure8A	TCGA-LUAD	Macrophages M1	RB1-WT	0.0989189
Figure8A	TCGA-LUAD	Macrophages M1	RB1-WT	0.013368
Figure8A	TCGA-LUAD	Macrophages M1	RB1-WT	0.016636
Figure8A	TCGA-LUAD	Macrophages M1	RB1-WT	0.0146763
Figure8A	TCGA-LUAD	Macrophages M1	RB1-WT	0.0614588
Figure8A	TCGA-LUAD	Macrophages M1	RB1-WT	0.0370353
Figure8A	TCGA-LUAD	Macrophages M1	RB1-WT	0.0409247
Figure8A	TCGA-LUAD	Macrophages M1	RB1-WT	0
Figure8A	TCGA-LUAD	Macrophages M1	RB1-WT	0.0541599
Figure8A	TCGA-LUAD	Macrophages M1	RB1-WT	0.129312
Figure8A	TCGA-LUAD	Macrophages M1	RB1-WT	0.103978
Figure8A	TCGA-LUAD	Macrophages M1	RB1-WT	0.0248705
Figure8A	TCGA-LUAD	Macrophages M1	RB1-WT	0.0623801
Figure8A	TCGA-LUAD	Macrophages M1	RB1-WT	0.0111017
Figure8A	TCGA-LUAD	Macrophages M1	RB1-WT	0
Figure8A	TCGA-LUAD	Macrophages M1	RB1-WT	0.0313528
Figure8A	TCGA-LUAD	Macrophages M1	RB1-WT	0.026132
Figure8A	TCGA-LUAD	Macrophages M1	RB1-WT	0.00673759
Figure8A	TCGA-LUAD	Macrophages M1	RB1-WT	0.081553
Figure8A	TCGA-LUAD	Macrophages M1	RB1-WT	0
Figure8A	TCGA-LUAD	Macrophages M1	RB1-WT	0.0230203
Figure8A	TCGA-LUAD	Macrophages M1	RB1-WT	0.0668445
Figure8A	TCGA-LUAD	Macrophages M1	RB1-WT	0.00794278
Figure8A	TCGA-LUAD	Macrophages M1	RB1-WT	0.00594155
Figure8A	TCGA-LUAD	Macrophages M1	RB1-WT	0.0464626
Figure8A	TCGA-LUAD	Macrophages M1	RB1-WT	0.0730034
Figure8A	TCGA-LUAD	Macrophages M1	RB1-WT	0.116637
Figure8A	TCGA-LUAD	Macrophages M1	RB1-WT	0.0253445
Figure8A	TCGA-LUAD	Macrophages M1	RB1-WT	0.0743776
Figure8A	TCGA-LUAD	Macrophages M1	RB1-WT	0.0482813
Figure8A	TCGA-LUAD	Macrophages M1	RB1-WT	0.019907
Figure8A	TCGA-LUAD	Macrophages M1	RB1-WT	0
Figure8A	TCGA-LUAD	Macrophages M1	RB1-WT	0.047392
Figure8A	TCGA-LUAD	Macrophages M1	RB1-WT	0
Figure8A	TCGA-LUAD	Macrophages M1	RB1-WT	0.0479874
Figure8A	TCGA-LUAD	Macrophages M1	RB1-WT	0.112936
Figure8A	TCGA-LUAD	Macrophages M1	RB1-WT	0.0361333
Figure8A	TCGA-LUAD	Macrophages M1	RB1-WT	0.0584927
Figure8A	TCGA-LUAD	Macrophages M1	RB1-WT	0.110949
Figure8A	TCGA-LUAD	Macrophages M1	RB1-WT	0.0841017
Figure8A	TCGA-LUAD	Macrophages M1	RB1-WT	0.0148033
Figure8A	TCGA-LUAD	Macrophages M1	RB1-WT	0.0148393
Figure8A	TCGA-LUAD	Macrophages M1	RB1-WT	0
Figure8A	TCGA-LUAD	Macrophages M1	RB1-WT	0.12474
Figure8A	TCGA-LUAD	Macrophages M1	RB1-WT	0.0592433
Figure8A	TCGA-LUAD	Macrophages M1	RB1-WT	0.0447286
Figure8A	TCGA-LUAD	Macrophages M1	RB1-WT	0
Figure8A	TCGA-LUAD	Macrophages M1	RB1-WT	0
Figure8A	TCGA-LUAD	Macrophages M1	RB1-WT	0.0279456
Figure8A	TCGA-LUAD	Macrophages M1	RB1-WT	0.0437309
Figure8A	TCGA-LUAD	Macrophages M1	RB1-WT	0.0557159
Figure8A	TCGA-LUAD	Macrophages M1	RB1-WT	0.00883664
Figure8A	TCGA-LUAD	Macrophages M1	RB1-WT	0.0360471
Figure8A	TCGA-LUAD	Macrophages M1	RB1-WT	0
Figure8A	TCGA-LUAD	Macrophages M1	RB1-WT	0.103268
Figure8A	TCGA-LUAD	Macrophages M1	RB1-WT	0
Figure8A	TCGA-LUAD	Macrophages M1	RB1-WT	0.0687887
Figure8A	TCGA-LUAD	Macrophages M1	RB1-WT	0.00419283
Figure8A	TCGA-LUAD	Macrophages M1	RB1-WT	0.0188834
Figure8A	TCGA-LUAD	Macrophages M1	RB1-WT	0
Figure8A	TCGA-LUAD	Macrophages M1	RB1-WT	0.0345264
Figure8A	TCGA-LUAD	Macrophages M1	RB1-WT	0.0623185
Figure8A	TCGA-LUAD	Macrophages M1	RB1-WT	0.0832292
Figure8A	TCGA-LUAD	Macrophages M1	RB1-WT	0.275876
Figure8A	TCGA-LUAD	Macrophages M1	RB1-WT	0.0518585
Figure8A	TCGA-LUAD	Macrophages M1	RB1-WT	0.0174374
Figure8A	TCGA-LUAD	Macrophages M1	RB1-WT	0.0279465
Figure8A	TCGA-LUAD	Macrophages M1	RB1-WT	0.051345
Figure8A	TCGA-LUAD	Macrophages M1	RB1-WT	0.105513
Figure8A	TCGA-LUAD	Macrophages M1	RB1-WT	0.0215714
Figure8A	TCGA-LUAD	Macrophages M1	RB1-WT	0.0100751
Figure8A	TCGA-LUAD	Macrophages M1	RB1-WT	0.0453403
Figure8A	TCGA-LUAD	Macrophages M1	RB1-WT	0.0384331
Figure8A	TCGA-LUAD	Macrophages M1	RB1-WT	0.0313378
Figure8A	TCGA-LUAD	Macrophages M1	RB1-WT	0.0941556
Figure8A	TCGA-LUAD	Macrophages M1	RB1-WT	0.0220669
Figure8A	TCGA-LUAD	Macrophages M1	RB1-WT	0.0606184
Figure8A	TCGA-LUAD	Macrophages M1	RB1-WT	0.0723714
Figure8A	TCGA-LUAD	Macrophages M1	RB1-WT	0.0414765
Figure8A	TCGA-LUAD	Macrophages M1	RB1-WT	0.0304073
Figure8A	TCGA-LUAD	Macrophages M1	RB1-WT	0.145657
Figure8A	TCGA-LUAD	Macrophages M1	RB1-WT	0.0303362
Figure8A	TCGA-LUAD	Macrophages M1	RB1-WT	0.0853408
Figure8A	TCGA-LUAD	Macrophages M1	RB1-WT	0.0576475
Figure8A	TCGA-LUAD	Macrophages M1	RB1-WT	0.0171593
Figure8A	TCGA-LUAD	Macrophages M1	RB1-WT	0.131312
Figure8A	TCGA-LUAD	Macrophages M1	RB1-WT	0.0840064
Figure8A	TCGA-LUAD	Macrophages M1	RB1-WT	0.0420819
Figure8A	TCGA-LUAD	Macrophages M1	RB1-WT	0
Figure8A	TCGA-LUAD	Macrophages M1	RB1-WT	0.0441186
Figure8A	TCGA-LUAD	Macrophages M1	RB1-WT	0.0202948
Figure8A	TCGA-LUAD	Macrophages M1	RB1-WT	0.00466946
Figure8A	TCGA-LUAD	Macrophages M1	RB1-WT	0.0465641
Figure8A	TCGA-LUAD	Macrophages M1	RB1-WT	0.0729192
Figure8A	TCGA-LUAD	Macrophages M1	RB1-WT	0.0074147
Figure8A	TCGA-LUAD	Macrophages M1	RB1-WT	0.0109077
Figure8A	TCGA-LUAD	Macrophages M1	RB1-WT	0.0825949
Figure8A	TCGA-LUAD	Macrophages M1	RB1-WT	0.0629468
Figure8A	TCGA-LUAD	Macrophages M1	RB1-WT	0.00466689
Figure8A	TCGA-LUAD	Macrophages M1	RB1-WT	0.0389583
Figure8A	TCGA-LUAD	Macrophages M1	RB1-WT	0.0294553
Figure8A	TCGA-LUAD	Macrophages M1	RB1-WT	0.0130481
Figure8A	TCGA-LUAD	Macrophages M1	RB1-WT	0
Figure8A	TCGA-LUAD	Macrophages M1	RB1-WT	0.0411314
Figure8A	TCGA-LUAD	Macrophages M1	RB1-WT	0.00704344
Figure8A	TCGA-LUAD	Macrophages M1	RB1-WT	0.0655816
Figure8A	TCGA-LUAD	Macrophages M1	RB1-WT	0.0378285
Figure8A	TCGA-LUAD	Macrophages M1	RB1-WT	0.0146541
Figure8A	TCGA-LUAD	Macrophages M1	RB1-WT	0
Figure8A	TCGA-LUAD	Macrophages M1	RB1-WT	0.0337241
Figure8A	TCGA-LUAD	Macrophages M1	RB1-WT	0.0908864
Figure8A	TCGA-LUAD	Macrophages M1	RB1-WT	0.0147209
Figure8A	TCGA-LUAD	Macrophages M1	RB1-WT	0.010344
Figure8A	TCGA-LUAD	Macrophages M1	RB1-WT	0.0228617
Figure8A	TCGA-LUAD	Macrophages M1	RB1-WT	0.00912317
Figure8A	TCGA-LUAD	Macrophages M1	RB1-WT	0.00835044
Figure8A	TCGA-LUAD	Macrophages M1	RB1-WT	0.0129061
Figure8A	TCGA-LUAD	Macrophages M1	RB1-WT	0.0777064
Figure8A	TCGA-LUAD	Macrophages M1	RB1-WT	0.0268343
Figure8A	TCGA-LUAD	Macrophages M1	RB1-WT	0
Figure8A	TCGA-LUAD	Macrophages M1	RB1-WT	0.0185974
Figure8A	TCGA-LUAD	Macrophages M1	RB1-WT	0.0688065
Figure8A	TCGA-LUAD	Macrophages M1	RB1-WT	0.0850332
Figure8A	TCGA-LUAD	Macrophages M1	RB1-WT	0.000573635
Figure8A	TCGA-LUAD	Macrophages M1	RB1-WT	0.0571636
Figure8A	TCGA-LUAD	Macrophages M1	RB1-WT	0
Figure8A	TCGA-LUAD	Macrophages M1	RB1-WT	0
Figure8A	TCGA-LUAD	Macrophages M1	RB1-WT	0.0313468
Figure8A	TCGA-LUAD	Macrophages M1	RB1-WT	0.0844029
Figure8A	TCGA-LUAD	Macrophages M1	RB1-WT	0.0477314
Figure8A	TCGA-LUAD	Macrophages M1	RB1-WT	0.0450829
Figure8A	TCGA-LUAD	Macrophages M1	RB1-WT	0.0484615
Figure8A	TCGA-LUAD	Macrophages M1	RB1-WT	0.0643782
Figure8A	TCGA-LUAD	Macrophages M1	RB1-WT	0.0425991
Figure8A	TCGA-LUAD	Macrophages M1	RB1-WT	0
Figure8A	TCGA-LUAD	Macrophages M1	RB1-WT	0.0948876
Figure8A	TCGA-LUAD	Macrophages M1	RB1-WT	0.0334959
Figure8A	TCGA-LUAD	Macrophages M1	RB1-WT	0.0978345
Figure8A	TCGA-LUAD	Macrophages M1	RB1-WT	0.0378281
Figure8A	TCGA-LUAD	Macrophages M1	RB1-WT	0.0756477
Figure8A	TCGA-LUAD	Macrophages M1	RB1-WT	0.0482623
Figure8A	TCGA-LUAD	Macrophages M1	RB1-WT	0.0259065
Figure8A	TCGA-LUAD	Macrophages M1	RB1-WT	0.0472355
Figure8A	TCGA-LUAD	Macrophages M1	RB1-WT	0.0580796
Figure8A	TCGA-LUAD	Macrophages M1	RB1-WT	0.0204764
Figure8A	TCGA-LUAD	Macrophages M1	RB1-WT	0.107097
Figure8A	TCGA-LUAD	Macrophages M1	RB1-WT	0.00165636
Figure8A	TCGA-LUAD	Macrophages M1	RB1-WT	0.0742028
Figure8A	TCGA-LUAD	Macrophages M1	RB1-WT	0.139005
Figure8A	TCGA-LUAD	Macrophages M1	RB1-WT	0.0103587
Figure8A	TCGA-LUAD	Macrophages M1	RB1-WT	0.104573
Figure8A	TCGA-LUAD	Macrophages M1	RB1-WT	0
Figure8A	TCGA-LUAD	Macrophages M1	RB1-WT	0
Figure8A	TCGA-LUAD	Macrophages M1	RB1-WT	0.0121609
Figure8A	TCGA-LUAD	Macrophages M1	RB1-WT	0.0893202
Figure8A	TCGA-LUAD	Macrophages M1	RB1-WT	0.0183935
Figure8A	TCGA-LUAD	Macrophages M1	RB1-WT	0.0324076
Figure8A	TCGA-LUAD	Macrophages M1	RB1-WT	0.0185179
Figure8A	TCGA-LUAD	Macrophages M1	RB1-WT	0.0400125
Figure8A	TCGA-LUAD	Macrophages M1	RB1-WT	0.0451487
Figure8A	TCGA-LUAD	Macrophages M1	RB1-WT	0.120784
Figure8A	TCGA-LUAD	Macrophages M1	RB1-WT	0.0423027
Figure8A	TCGA-LUAD	Macrophages M1	RB1-WT	0.018511
Figure8A	TCGA-LUAD	Macrophages M1	RB1-WT	0.0291851
Figure8A	TCGA-LUAD	Macrophages M1	RB1-WT	0.145818
Figure8A	TCGA-LUAD	Macrophages M1	RB1-WT	0.0388278
Figure8A	TCGA-LUAD	Macrophages M1	RB1-WT	0.0252906
Figure8A	TCGA-LUAD	Macrophages M1	RB1-WT	0
Figure8A	TCGA-LUAD	Macrophages M1	RB1-WT	0.0667305
Figure8A	TCGA-LUAD	Macrophages M1	RB1-WT	0.00407336
Figure8A	TCGA-LUAD	Macrophages M1	RB1-WT	0.103393
Figure8A	TCGA-LUAD	Macrophages M1	RB1-WT	0.0579676
Figure8A	TCGA-LUAD	Macrophages M1	RB1-WT	0.0126056
Figure8A	TCGA-LUAD	Macrophages M1	RB1-WT	0.0615011
Figure8A	TCGA-LUAD	Macrophages M1	RB1-WT	0
Figure8A	TCGA-LUAD	Macrophages M1	RB1-WT	0.0421956
Figure8A	TCGA-LUAD	Macrophages M1	RB1-WT	0.0109475
Figure8A	TCGA-LUAD	Macrophages M1	RB1-WT	0.0121631
Figure8A	TCGA-LUAD	Macrophages M1	RB1-WT	0.0523602
Figure8A	TCGA-LUAD	Macrophages M1	RB1-WT	0.0625537
Figure8A	TCGA-LUAD	Macrophages M1	RB1-WT	0.0724275
Figure8A	TCGA-LUAD	Macrophages M1	RB1-WT	0.0185367
Figure8A	TCGA-LUAD	Macrophages M1	RB1-WT	0.0244352
Figure8A	TCGA-LUAD	Macrophages M1	RB1-WT	0.0165644
Figure8A	TCGA-LUAD	Macrophages M1	RB1-WT	0.0912267
Figure8A	TCGA-LUAD	Macrophages M1	RB1-WT	0.0417253
Figure8A	TCGA-LUAD	Macrophages M1	RB1-WT	0.00978349
Figure8A	TCGA-LUAD	Macrophages M1	RB1-WT	0.013257
Figure8A	TCGA-LUAD	Macrophages M1	RB1-WT	0.0288141
Figure8A	TCGA-LUAD	Macrophages M1	RB1-WT	0.0611537
Figure8A	TCGA-LUAD	Macrophages M1	RB1-WT	0.0552222
Figure8A	TCGA-LUAD	Macrophages M1	RB1-WT	0
Figure8A	TCGA-LUAD	Macrophages M1	RB1-WT	0.0449462
Figure8A	TCGA-LUAD	Macrophages M1	RB1-WT	0.0682295
Figure8A	TCGA-LUAD	Macrophages M1	RB1-WT	0.104841
Figure8A	TCGA-LUAD	Macrophages M1	RB1-WT	0.0709404
Figure8A	TCGA-LUAD	Macrophages M1	RB1-WT	0.120875
Figure8A	TCGA-LUAD	Macrophages M1	RB1-WT	0.074931
Figure8A	TCGA-LUAD	Macrophages M1	RB1-WT	0.0926727
Figure8A	TCGA-LUAD	Macrophages M1	RB1-WT	0.0066175
Figure8A	TCGA-LUAD	Macrophages M1	RB1-WT	0.0237064
Figure8A	TCGA-LUAD	Macrophages M1	RB1-WT	0.0840838
Figure8A	TCGA-LUAD	Macrophages M1	RB1-WT	0.015302
Figure8A	TCGA-LUAD	Macrophages M1	RB1-WT	0.0824153
Figure8A	TCGA-LUAD	Macrophages M1	RB1-WT	0.0546318
Figure8A	TCGA-LUAD	Macrophages M1	RB1-WT	0.0262652
Figure8A	TCGA-LUAD	Macrophages M1	RB1-WT	0.0396038
Figure8A	TCGA-LUAD	Macrophages M1	RB1-WT	0.025481
Figure8A	TCGA-LUAD	Macrophages M1	RB1-WT	0.0501914
Figure8A	TCGA-LUAD	Macrophages M1	RB1-WT	0.157445
Figure8A	TCGA-LUAD	Macrophages M1	RB1-WT	0.0758494
Figure8A	TCGA-LUAD	Macrophages M1	RB1-WT	0.104027
Figure8A	TCGA-LUAD	Macrophages M1	RB1-WT	0.107754
Figure8A	TCGA-LUAD	Macrophages M1	RB1-WT	0.0918805
Figure8A	TCGA-LUAD	Macrophages M1	RB1-WT	0.0473459
Figure8A	TCGA-LUAD	Macrophages M1	RB1-WT	0.0280854
Figure8A	TCGA-LUAD	Macrophages M1	RB1-WT	0.0211863
Figure8A	TCGA-LUAD	Macrophages M1	RB1-WT	0.0665355
Figure8A	TCGA-LUAD	Macrophages M1	RB1-WT	0.0551897
Figure8A	TCGA-LUAD	Macrophages M1	RB1-WT	0.0218212
Figure8A	TCGA-LUAD	Macrophages M1	RB1-WT	0.0252521
Figure8A	TCGA-LUAD	Macrophages M1	RB1-WT	0.0453574
Figure8A	TCGA-LUAD	Macrophages M1	RB1-WT	0.0462083
Figure8A	TCGA-LUAD	Macrophages M1	RB1-WT	0.00504875
Figure8A	TCGA-LUAD	Macrophages M1	RB1-WT	0.117018
Figure8A	TCGA-LUAD	Macrophages M1	RB1-WT	0.0229764
Figure8A	TCGA-LUAD	Macrophages M1	RB1-WT	0.0450873
Figure8A	TCGA-LUAD	Macrophages M1	RB1-WT	0
Figure8A	TCGA-LUAD	Macrophages M1	RB1-WT	0.0674493
Figure8A	TCGA-LUAD	Macrophages M1	RB1-WT	0.0132873
Figure8A	TCGA-LUAD	Macrophages M1	RB1-WT	0.0169263
Figure8A	TCGA-LUAD	Macrophages M1	RB1-WT	0.0277093
Figure8A	TCGA-LUAD	Macrophages M1	RB1-WT	0.00669265
Figure8A	TCGA-LUAD	Macrophages M1	RB1-WT	0.00830429
Figure8A	TCGA-LUAD	Macrophages M1	RB1-WT	0.0585235
Figure8A	TCGA-LUAD	Macrophages M1	RB1-WT	0.00269824
Figure8A	TCGA-LUAD	Macrophages M1	RB1-WT	0.0306643
Figure8A	TCGA-LUAD	Macrophages M1	RB1-WT	0.0345609
Figure8A	TCGA-LUAD	Macrophages M1	RB1-WT	0.017117
Figure8A	TCGA-LUAD	Macrophages M1	RB1-WT	0.0639408
Figure8A	TCGA-LUAD	Macrophages M1	RB1-WT	0.0517712
Figure8A	TCGA-LUAD	Macrophages M1	RB1-WT	0.0801283
Figure8A	TCGA-LUAD	Macrophages M1	RB1-WT	0.0782502
Figure8A	TCGA-LUAD	Macrophages M1	RB1-WT	0.0835317
Figure8A	TCGA-LUAD	Macrophages M1	RB1-WT	0
Figure8A	TCGA-LUAD	Macrophages M1	RB1-WT	0
Figure8A	TCGA-LUAD	Macrophages M1	RB1-WT	0.118026
Figure8A	TCGA-LUAD	Macrophages M1	RB1-WT	0.0231975
Figure8A	TCGA-LUAD	Macrophages M1	RB1-WT	0
Figure8A	TCGA-LUAD	Macrophages M1	RB1-WT	0.0941519
Figure8A	TCGA-LUAD	Macrophages M1	RB1-WT	0
Figure8A	TCGA-LUAD	Macrophages M1	RB1-WT	0.0223965
Figure8A	TCGA-LUAD	Macrophages M1	RB1-WT	0.0931781
Figure8A	TCGA-LUAD	Macrophages M1	RB1-WT	0.0265922
Figure8A	TCGA-LUAD	Macrophages M1	RB1-WT	0
Figure8A	TCGA-LUAD	Macrophages M1	RB1-WT	0.00162684
Figure8A	TCGA-LUAD	Macrophages M1	RB1-WT	0.10258
Figure8A	TCGA-LUAD	Macrophages M1	RB1-WT	0.023693
Figure8A	TCGA-LUAD	Macrophages M1	RB1-WT	0.0343942
Figure8A	TCGA-LUAD	Macrophages M1	RB1-WT	0.0300866
Figure8A	TCGA-LUAD	Macrophages M1	RB1-WT	0.000684654
Figure8A	TCGA-LUAD	Macrophages M1	RB1-WT	0.0497425
Figure8A	TCGA-LUAD	Macrophages M1	RB1-WT	0.0132586
Figure8A	TCGA-LUAD	Macrophages M1	RB1-WT	0.0942163
Figure8A	TCGA-LUAD	Macrophages M1	RB1-WT	0.0615396
Figure8A	TCGA-LUAD	Macrophages M1	RB1-WT	0.00532057
Figure8A	TCGA-LUAD	Macrophages M1	RB1-WT	0.0609606
Figure8A	TCGA-LUAD	Macrophages M1	RB1-WT	0.0442033
Figure8A	TCGA-LUAD	Macrophages M1	RB1-WT	0.0655341
Figure8A	TCGA-LUAD	Macrophages M1	RB1-WT	0.00459183
Figure8A	TCGA-LUAD	Macrophages M1	RB1-WT	0.0533352
Figure8A	TCGA-LUAD	Macrophages M1	RB1-WT	0.0476795
Figure8A	TCGA-LUAD	Macrophages M1	RB1-WT	0.0182035
Figure8A	TCGA-LUAD	Macrophages M1	RB1-WT	0.0258821
Figure8A	TCGA-LUAD	Macrophages M1	RB1-WT	0.011313
Figure8A	TCGA-LUAD	Macrophages M1	RB1-WT	0
Figure8A	TCGA-LUAD	Macrophages M1	RB1-WT	0.0929478
Figure8A	TCGA-LUAD	Macrophages M1	RB1-WT	0.100865
Figure8A	TCGA-LUAD	Macrophages M1	RB1-WT	0.0179499
Figure8A	TCGA-LUAD	Macrophages M1	RB1-WT	0.101227
Figure8A	TCGA-LUAD	Macrophages M1	RB1-WT	0.0942204
Figure8A	TCGA-LUAD	Macrophages M1	RB1-WT	0.038338
Figure8A	TCGA-LUAD	Macrophages M1	RB1-WT	0.0766107
Figure8A	TCGA-LUAD	Macrophages M1	RB1-WT	0.0281144
Figure8A	TCGA-LUAD	Macrophages M1	RB1-WT	0.0354474
Figure8A	TCGA-LUAD	Macrophages M1	RB1-WT	0.0778431
Figure8A	TCGA-LUAD	Macrophages M1	RB1-WT	0.0536763
Figure8A	TCGA-LUAD	Macrophages M1	RB1-WT	0.0310302
Figure8A	TCGA-LUAD	Macrophages M1	RB1-WT	0.0372933
Figure8A	TCGA-LUAD	Macrophages M1	RB1-WT	0.108372
Figure8A	TCGA-LUAD	Macrophages M1	RB1-WT	0.0576428
Figure8A	TCGA-LUAD	Macrophages M1	RB1-WT	0.0163722
Figure8A	TCGA-LUAD	Macrophages M1	RB1-WT	0
Figure8A	TCGA-LUAD	Macrophages M1	RB1-WT	0.0653603
Figure8A	TCGA-LUAD	Macrophages M1	RB1-WT	0.0756413
Figure8A	TCGA-LUAD	Macrophages M1	RB1-WT	0.109429
Figure8A	TCGA-LUAD	Macrophages M1	RB1-WT	0.0164308
Figure8A	TCGA-LUAD	Macrophages M1	RB1-WT	0.0299899
Figure8A	TCGA-LUAD	Macrophages M1	RB1-WT	0.0147176
Figure8A	TCGA-LUAD	Macrophages M1	RB1-WT	0.0605609
Figure8A	TCGA-LUAD	Macrophages M1	RB1-WT	0
Figure8A	TCGA-LUAD	Macrophages M1	RB1-WT	0.112045
Figure8A	TCGA-LUAD	Macrophages M1	RB1-WT	0
Figure8A	TCGA-LUAD	Macrophages M1	RB1-WT	0.0166507
Figure8A	TCGA-LUAD	Macrophages M1	RB1-WT	0.0129321
Figure8A	TCGA-LUAD	Macrophages M1	RB1-WT	0.000289902
Figure8A	TCGA-LUAD	Macrophages M1	RB1-WT	0
Figure8A	TCGA-LUAD	Macrophages M1	RB1-WT	0.034993
Figure8A	TCGA-LUAD	Macrophages M1	RB1-WT	0.0695701
Figure8A	TCGA-LUAD	Macrophages M1	RB1-WT	0.00983839
Figure8A	TCGA-LUAD	Macrophages M1	RB1-WT	0.0900069
Figure8A	TCGA-LUAD	Macrophages M1	RB1-WT	0.0980172
Figure8A	TCGA-LUAD	Macrophages M1	RB1-WT	0.0440454
Figure8A	TCGA-LUAD	Macrophages M1	RB1-WT	0.0934062
Figure8A	TCGA-LUAD	Macrophages M1	RB1-WT	0.0516463
Figure8A	TCGA-LUAD	Macrophages M1	RB1-WT	0.0252015
Figure8A	TCGA-LUAD	Macrophages M1	RB1-WT	0.0152566
Figure8A	TCGA-LUAD	Macrophages M1	RB1-WT	0
Figure8A	TCGA-LUAD	Macrophages M1	RB1-WT	0
Figure8A	TCGA-LUAD	Macrophages M1	RB1-WT	0.0333523
Figure8A	TCGA-LUAD	Macrophages M1	RB1-WT	0
Figure8A	TCGA-LUAD	Macrophages M1	RB1-WT	0.0989509
Figure8A	TCGA-LUAD	Macrophages M1	RB1-WT	0.0538246
Figure8A	TCGA-LUAD	Macrophages M1	RB1-WT	0.00793317
Figure8A	TCGA-LUAD	Macrophages M1	RB1-WT	0.0292711
Figure8A	TCGA-LUAD	Macrophages M1	RB1-WT	0.0792681
Figure8A	TCGA-LUAD	Macrophages M1	RB1-WT	0.0234218
Figure8A	TCGA-LUAD	Macrophages M1	RB1-WT	0
Figure8A	TCGA-LUAD	Macrophages M1	RB1-WT	0.0141418
Figure8A	TCGA-LUAD	Macrophages M1	RB1-WT	0
Figure8A	TCGA-LUAD	Macrophages M1	RB1-WT	0.00440939
Figure8A	TCGA-LUAD	Macrophages M1	RB1-WT	0.0435059
Figure8A	TCGA-LUAD	Macrophages M1	RB1-WT	0.111652
Figure8A	TCGA-LUAD	Macrophages M1	RB1-WT	0.00352959
Figure8A	TCGA-LUAD	Macrophages M1	RB1-WT	0.0183627
Figure8A	TCGA-LUAD	Macrophages M1	RB1-WT	0.016455
Figure8A	TCGA-LUAD	Macrophages M1	RB1-WT	0.00172132
Figure8A	TCGA-LUAD	Macrophages M1	RB1-WT	0.0556492
Figure8A	TCGA-LUAD	Macrophages M1	RB1-WT	0.0278809
Figure8A	TCGA-LUAD	Macrophages M1	RB1-WT	0.0132885
Figure8A	TCGA-LUAD	Macrophages M1	RB1-WT	0.0717746
Figure8A	TCGA-LUAD	Macrophages M1	RB1-WT	0.0184948
Figure8A	TCGA-LUAD	Macrophages M1	RB1-WT	0.0160258
Figure8A	TCGA-LUAD	Macrophages M1	RB1-WT	0.0152329
Figure8A	TCGA-LUAD	Macrophages M1	RB1-WT	0.00905376
Figure8A	TCGA-LUAD	Macrophages M1	RB1-WT	0.0210331
Figure8A	TCGA-LUAD	Macrophages M1	RB1-WT	0.0879262
Figure8A	TCGA-LUAD	Macrophages M1	RB1-WT	0.0635084
Figure8A	TCGA-LUAD	Macrophages M1	RB1-WT	0.0497113
Figure8A	TCGA-LUAD	Macrophages M1	RB1-WT	0.0409298
Figure8A	TCGA-LUAD	Macrophages M1	RB1-WT	0.00503967
Figure8A	TCGA-LUAD	Macrophages M1	RB1-WT	0.058611
Figure8A	TCGA-LUAD	Macrophages M1	RB1-WT	0.0518267
Figure8A	TCGA-LUAD	Macrophages M1	RB1-WT	0.0183428
Figure8A	TCGA-LUAD	Macrophages M1	RB1-WT	0.0183234
Figure8A	TCGA-LUAD	Macrophages M1	RB1-WT	0.0188794
Figure8A	TCGA-LUAD	Macrophages M1	RB1-WT	0.0524794
Figure8A	TCGA-LUAD	Macrophages M1	RB1-WT	0.028016
Figure8A	TCGA-LUAD	Macrophages M1	RB1-WT	0.0632381
Figure8A	TCGA-LUAD	Macrophages M1	RB1-WT	0.0507577
Figure8A	TCGA-LUAD	Macrophages M1	RB1-WT	0
Figure8A	TCGA-LUAD	Macrophages M1	RB1-WT	0.0186002
Figure8A	TCGA-LUAD	Macrophages M1	RB1-WT	0.0920591
Figure8A	TCGA-LUAD	Macrophages M1	RB1-WT	0.00298308
Figure8B	TCGA-LUAD	Macrophages M0	RB1-MUT	0.0077632
Figure8B	TCGA-LUAD	Macrophages M0	RB1-MUT	0
Figure8B	TCGA-LUAD	Macrophages M0	RB1-MUT	0.116714
Figure8B	TCGA-LUAD	Macrophages M0	RB1-MUT	0.16001
Figure8B	TCGA-LUAD	Macrophages M0	RB1-MUT	0.0288347
Figure8B	TCGA-LUAD	Macrophages M0	RB1-MUT	0
Figure8B	TCGA-LUAD	Macrophages M0	RB1-MUT	0.317948
Figure8B	TCGA-LUAD	Macrophages M0	RB1-MUT	0.0725556
Figure8B	TCGA-LUAD	Macrophages M0	RB1-MUT	0.0662958
Figure8B	TCGA-LUAD	Macrophages M0	RB1-MUT	0.094936
Figure8B	TCGA-LUAD	Macrophages M0	RB1-MUT	0.0262474
Figure8B	TCGA-LUAD	Macrophages M0	RB1-MUT	0.154547
Figure8B	TCGA-LUAD	Macrophages M0	RB1-MUT	0.084858
Figure8B	TCGA-LUAD	Macrophages M0	RB1-MUT	0
Figure8B	TCGA-LUAD	Macrophages M0	RB1-MUT	0.123213
Figure8B	TCGA-LUAD	Macrophages M0	RB1-MUT	0.145871
Figure8B	TCGA-LUAD	Macrophages M0	RB1-MUT	0.0351015
Figure8B	TCGA-LUAD	Macrophages M0	RB1-MUT	0.040858
Figure8B	TCGA-LUAD	Macrophages M0	RB1-MUT	0.0737524
Figure8B	TCGA-LUAD	Macrophages M0	RB1-MUT	0.0130184
Figure8B	TCGA-LUAD	Macrophages M0	RB1-MUT	0.0709569
Figure8B	TCGA-LUAD	Macrophages M0	RB1-MUT	0
Figure8B	TCGA-LUAD	Macrophages M0	RB1-MUT	0.0642632
Figure8B	TCGA-LUAD	Macrophages M0	RB1-MUT	0.00255908
Figure8B	TCGA-LUAD	Macrophages M0	RB1-MUT	0.0584411
Figure8B	TCGA-LUAD	Macrophages M0	RB1-MUT	0.0565666
Figure8B	TCGA-LUAD	Macrophages M0	RB1-WT	0.0350444
Figure8B	TCGA-LUAD	Macrophages M0	RB1-WT	0.0570038
Figure8B	TCGA-LUAD	Macrophages M0	RB1-WT	0
Figure8B	TCGA-LUAD	Macrophages M0	RB1-WT	0.208475
Figure8B	TCGA-LUAD	Macrophages M0	RB1-WT	0.0350677
Figure8B	TCGA-LUAD	Macrophages M0	RB1-WT	0.155432
Figure8B	TCGA-LUAD	Macrophages M0	RB1-WT	0
Figure8B	TCGA-LUAD	Macrophages M0	RB1-WT	0.0201494
Figure8B	TCGA-LUAD	Macrophages M0	RB1-WT	0.0105895
Figure8B	TCGA-LUAD	Macrophages M0	RB1-WT	0.000773888
Figure8B	TCGA-LUAD	Macrophages M0	RB1-WT	0.347294
Figure8B	TCGA-LUAD	Macrophages M0	RB1-WT	0.0751992
Figure8B	TCGA-LUAD	Macrophages M0	RB1-WT	0
Figure8B	TCGA-LUAD	Macrophages M0	RB1-WT	0.000269197
Figure8B	TCGA-LUAD	Macrophages M0	RB1-WT	0.227314
Figure8B	TCGA-LUAD	Macrophages M0	RB1-WT	0.116789
Figure8B	TCGA-LUAD	Macrophages M0	RB1-WT	0.0628018
Figure8B	TCGA-LUAD	Macrophages M0	RB1-WT	0.182566
Figure8B	TCGA-LUAD	Macrophages M0	RB1-WT	0.0030851
Figure8B	TCGA-LUAD	Macrophages M0	RB1-WT	0.168327
Figure8B	TCGA-LUAD	Macrophages M0	RB1-WT	0.088079
Figure8B	TCGA-LUAD	Macrophages M0	RB1-WT	0.0298641
Figure8B	TCGA-LUAD	Macrophages M0	RB1-WT	0.0511228
Figure8B	TCGA-LUAD	Macrophages M0	RB1-WT	0.15144
Figure8B	TCGA-LUAD	Macrophages M0	RB1-WT	0.032504
Figure8B	TCGA-LUAD	Macrophages M0	RB1-WT	0.0405304
Figure8B	TCGA-LUAD	Macrophages M0	RB1-WT	0
Figure8B	TCGA-LUAD	Macrophages M0	RB1-WT	0.0708386
Figure8B	TCGA-LUAD	Macrophages M0	RB1-WT	0
Figure8B	TCGA-LUAD	Macrophages M0	RB1-WT	0.37433
Figure8B	TCGA-LUAD	Macrophages M0	RB1-WT	0.0840656
Figure8B	TCGA-LUAD	Macrophages M0	RB1-WT	0.0545715
Figure8B	TCGA-LUAD	Macrophages M0	RB1-WT	0
Figure8B	TCGA-LUAD	Macrophages M0	RB1-WT	0.0382665
Figure8B	TCGA-LUAD	Macrophages M0	RB1-WT	0.0174669
Figure8B	TCGA-LUAD	Macrophages M0	RB1-WT	0.0866654
Figure8B	TCGA-LUAD	Macrophages M0	RB1-WT	0.108353
Figure8B	TCGA-LUAD	Macrophages M0	RB1-WT	0.0299248
Figure8B	TCGA-LUAD	Macrophages M0	RB1-WT	0
Figure8B	TCGA-LUAD	Macrophages M0	RB1-WT	0
Figure8B	TCGA-LUAD	Macrophages M0	RB1-WT	0.0038405
Figure8B	TCGA-LUAD	Macrophages M0	RB1-WT	0
Figure8B	TCGA-LUAD	Macrophages M0	RB1-WT	0.00442403
Figure8B	TCGA-LUAD	Macrophages M0	RB1-WT	0.120539
Figure8B	TCGA-LUAD	Macrophages M0	RB1-WT	0.0282884
Figure8B	TCGA-LUAD	Macrophages M0	RB1-WT	0.06711
Figure8B	TCGA-LUAD	Macrophages M0	RB1-WT	0.0273428
Figure8B	TCGA-LUAD	Macrophages M0	RB1-WT	0
Figure8B	TCGA-LUAD	Macrophages M0	RB1-WT	0.136393
Figure8B	TCGA-LUAD	Macrophages M0	RB1-WT	0
Figure8B	TCGA-LUAD	Macrophages M0	RB1-WT	0.237853
Figure8B	TCGA-LUAD	Macrophages M0	RB1-WT	0.0228828
Figure8B	TCGA-LUAD	Macrophages M0	RB1-WT	0
Figure8B	TCGA-LUAD	Macrophages M0	RB1-WT	0.132028
Figure8B	TCGA-LUAD	Macrophages M0	RB1-WT	0
Figure8B	TCGA-LUAD	Macrophages M0	RB1-WT	0.0557473
Figure8B	TCGA-LUAD	Macrophages M0	RB1-WT	0.0188454
Figure8B	TCGA-LUAD	Macrophages M0	RB1-WT	0.0561513
Figure8B	TCGA-LUAD	Macrophages M0	RB1-WT	0
Figure8B	TCGA-LUAD	Macrophages M0	RB1-WT	0.00275688
Figure8B	TCGA-LUAD	Macrophages M0	RB1-WT	0.111387
Figure8B	TCGA-LUAD	Macrophages M0	RB1-WT	0.0159606
Figure8B	TCGA-LUAD	Macrophages M0	RB1-WT	0.071833
Figure8B	TCGA-LUAD	Macrophages M0	RB1-WT	0.0771858
Figure8B	TCGA-LUAD	Macrophages M0	RB1-WT	0.0386136
Figure8B	TCGA-LUAD	Macrophages M0	RB1-WT	0.0423901
Figure8B	TCGA-LUAD	Macrophages M0	RB1-WT	0
Figure8B	TCGA-LUAD	Macrophages M0	RB1-WT	0.0471125
Figure8B	TCGA-LUAD	Macrophages M0	RB1-WT	0
Figure8B	TCGA-LUAD	Macrophages M0	RB1-WT	0.0675266
Figure8B	TCGA-LUAD	Macrophages M0	RB1-WT	0.229119
Figure8B	TCGA-LUAD	Macrophages M0	RB1-WT	0.0484471
Figure8B	TCGA-LUAD	Macrophages M0	RB1-WT	0.0546225
Figure8B	TCGA-LUAD	Macrophages M0	RB1-WT	0.00872772
Figure8B	TCGA-LUAD	Macrophages M0	RB1-WT	0.0184612
Figure8B	TCGA-LUAD	Macrophages M0	RB1-WT	0.00289877
Figure8B	TCGA-LUAD	Macrophages M0	RB1-WT	0.0362055
Figure8B	TCGA-LUAD	Macrophages M0	RB1-WT	0.318922
Figure8B	TCGA-LUAD	Macrophages M0	RB1-WT	0.141827
Figure8B	TCGA-LUAD	Macrophages M0	RB1-WT	0
Figure8B	TCGA-LUAD	Macrophages M0	RB1-WT	0
Figure8B	TCGA-LUAD	Macrophages M0	RB1-WT	0
Figure8B	TCGA-LUAD	Macrophages M0	RB1-WT	0.019171
Figure8B	TCGA-LUAD	Macrophages M0	RB1-WT	0.0460717
Figure8B	TCGA-LUAD	Macrophages M0	RB1-WT	0.102673
Figure8B	TCGA-LUAD	Macrophages M0	RB1-WT	0
Figure8B	TCGA-LUAD	Macrophages M0	RB1-WT	0
Figure8B	TCGA-LUAD	Macrophages M0	RB1-WT	0.135275
Figure8B	TCGA-LUAD	Macrophages M0	RB1-WT	0.0161213
Figure8B	TCGA-LUAD	Macrophages M0	RB1-WT	0
Figure8B	TCGA-LUAD	Macrophages M0	RB1-WT	0.174144
Figure8B	TCGA-LUAD	Macrophages M0	RB1-WT	0.00244784
Figure8B	TCGA-LUAD	Macrophages M0	RB1-WT	0
Figure8B	TCGA-LUAD	Macrophages M0	RB1-WT	0.109778
Figure8B	TCGA-LUAD	Macrophages M0	RB1-WT	0.0113487
Figure8B	TCGA-LUAD	Macrophages M0	RB1-WT	0
Figure8B	TCGA-LUAD	Macrophages M0	RB1-WT	0.00505731
Figure8B	TCGA-LUAD	Macrophages M0	RB1-WT	0.0386807
Figure8B	TCGA-LUAD	Macrophages M0	RB1-WT	0.0192677
Figure8B	TCGA-LUAD	Macrophages M0	RB1-WT	0
Figure8B	TCGA-LUAD	Macrophages M0	RB1-WT	0.137132
Figure8B	TCGA-LUAD	Macrophages M0	RB1-WT	0.0354251
Figure8B	TCGA-LUAD	Macrophages M0	RB1-WT	0.0101406
Figure8B	TCGA-LUAD	Macrophages M0	RB1-WT	0
Figure8B	TCGA-LUAD	Macrophages M0	RB1-WT	0.0736306
Figure8B	TCGA-LUAD	Macrophages M0	RB1-WT	0.0806632
Figure8B	TCGA-LUAD	Macrophages M0	RB1-WT	0
Figure8B	TCGA-LUAD	Macrophages M0	RB1-WT	0.153073
Figure8B	TCGA-LUAD	Macrophages M0	RB1-WT	0
Figure8B	TCGA-LUAD	Macrophages M0	RB1-WT	0
Figure8B	TCGA-LUAD	Macrophages M0	RB1-WT	0
Figure8B	TCGA-LUAD	Macrophages M0	RB1-WT	0.249993
Figure8B	TCGA-LUAD	Macrophages M0	RB1-WT	0
Figure8B	TCGA-LUAD	Macrophages M0	RB1-WT	0.0250156
Figure8B	TCGA-LUAD	Macrophages M0	RB1-WT	0
Figure8B	TCGA-LUAD	Macrophages M0	RB1-WT	0.0498807
Figure8B	TCGA-LUAD	Macrophages M0	RB1-WT	0.0301697
Figure8B	TCGA-LUAD	Macrophages M0	RB1-WT	0.0938595
Figure8B	TCGA-LUAD	Macrophages M0	RB1-WT	0
Figure8B	TCGA-LUAD	Macrophages M0	RB1-WT	0.0851689
Figure8B	TCGA-LUAD	Macrophages M0	RB1-WT	0.1719
Figure8B	TCGA-LUAD	Macrophages M0	RB1-WT	0.0312172
Figure8B	TCGA-LUAD	Macrophages M0	RB1-WT	0.13459
Figure8B	TCGA-LUAD	Macrophages M0	RB1-WT	0.11634
Figure8B	TCGA-LUAD	Macrophages M0	RB1-WT	0
Figure8B	TCGA-LUAD	Macrophages M0	RB1-WT	0.0824567
Figure8B	TCGA-LUAD	Macrophages M0	RB1-WT	0.140111
Figure8B	TCGA-LUAD	Macrophages M0	RB1-WT	0.0540381
Figure8B	TCGA-LUAD	Macrophages M0	RB1-WT	0.0797532
Figure8B	TCGA-LUAD	Macrophages M0	RB1-WT	0
Figure8B	TCGA-LUAD	Macrophages M0	RB1-WT	0.0796637
Figure8B	TCGA-LUAD	Macrophages M0	RB1-WT	0
Figure8B	TCGA-LUAD	Macrophages M0	RB1-WT	0.388677
Figure8B	TCGA-LUAD	Macrophages M0	RB1-WT	0.0540313
Figure8B	TCGA-LUAD	Macrophages M0	RB1-WT	0.270694
Figure8B	TCGA-LUAD	Macrophages M0	RB1-WT	0.0258381
Figure8B	TCGA-LUAD	Macrophages M0	RB1-WT	0.288735
Figure8B	TCGA-LUAD	Macrophages M0	RB1-WT	0.0188054
Figure8B	TCGA-LUAD	Macrophages M0	RB1-WT	0.152544
Figure8B	TCGA-LUAD	Macrophages M0	RB1-WT	0.0256867
Figure8B	TCGA-LUAD	Macrophages M0	RB1-WT	0.0260025
Figure8B	TCGA-LUAD	Macrophages M0	RB1-WT	0.124979
Figure8B	TCGA-LUAD	Macrophages M0	RB1-WT	0.00342411
Figure8B	TCGA-LUAD	Macrophages M0	RB1-WT	0.0968457
Figure8B	TCGA-LUAD	Macrophages M0	RB1-WT	0
Figure8B	TCGA-LUAD	Macrophages M0	RB1-WT	0
Figure8B	TCGA-LUAD	Macrophages M0	RB1-WT	0.0039415
Figure8B	TCGA-LUAD	Macrophages M0	RB1-WT	0
Figure8B	TCGA-LUAD	Macrophages M0	RB1-WT	0.0311294
Figure8B	TCGA-LUAD	Macrophages M0	RB1-WT	0
Figure8B	TCGA-LUAD	Macrophages M0	RB1-WT	0
Figure8B	TCGA-LUAD	Macrophages M0	RB1-WT	0.0959394
Figure8B	TCGA-LUAD	Macrophages M0	RB1-WT	0
Figure8B	TCGA-LUAD	Macrophages M0	RB1-WT	0.248658
Figure8B	TCGA-LUAD	Macrophages M0	RB1-WT	0.060681
Figure8B	TCGA-LUAD	Macrophages M0	RB1-WT	0.0180088
Figure8B	TCGA-LUAD	Macrophages M0	RB1-WT	0.0620033
Figure8B	TCGA-LUAD	Macrophages M0	RB1-WT	0
Figure8B	TCGA-LUAD	Macrophages M0	RB1-WT	0
Figure8B	TCGA-LUAD	Macrophages M0	RB1-WT	0
Figure8B	TCGA-LUAD	Macrophages M0	RB1-WT	0.0445976
Figure8B	TCGA-LUAD	Macrophages M0	RB1-WT	0
Figure8B	TCGA-LUAD	Macrophages M0	RB1-WT	0.0664021
Figure8B	TCGA-LUAD	Macrophages M0	RB1-WT	0.0323736
Figure8B	TCGA-LUAD	Macrophages M0	RB1-WT	0.016577
Figure8B	TCGA-LUAD	Macrophages M0	RB1-WT	0
Figure8B	TCGA-LUAD	Macrophages M0	RB1-WT	0
Figure8B	TCGA-LUAD	Macrophages M0	RB1-WT	0.213702
Figure8B	TCGA-LUAD	Macrophages M0	RB1-WT	0.0285868
Figure8B	TCGA-LUAD	Macrophages M0	RB1-WT	0
Figure8B	TCGA-LUAD	Macrophages M0	RB1-WT	0.164312
Figure8B	TCGA-LUAD	Macrophages M0	RB1-WT	0.0185179
Figure8B	TCGA-LUAD	Macrophages M0	RB1-WT	0.0570555
Figure8B	TCGA-LUAD	Macrophages M0	RB1-WT	0.0137852
Figure8B	TCGA-LUAD	Macrophages M0	RB1-WT	0.035576
Figure8B	TCGA-LUAD	Macrophages M0	RB1-WT	0
Figure8B	TCGA-LUAD	Macrophages M0	RB1-WT	0.0799127
Figure8B	TCGA-LUAD	Macrophages M0	RB1-WT	0.0371326
Figure8B	TCGA-LUAD	Macrophages M0	RB1-WT	0.0825975
Figure8B	TCGA-LUAD	Macrophages M0	RB1-WT	0.162952
Figure8B	TCGA-LUAD	Macrophages M0	RB1-WT	0.0110712
Figure8B	TCGA-LUAD	Macrophages M0	RB1-WT	0.348757
Figure8B	TCGA-LUAD	Macrophages M0	RB1-WT	0.0335548
Figure8B	TCGA-LUAD	Macrophages M0	RB1-WT	0.0160912
Figure8B	TCGA-LUAD	Macrophages M0	RB1-WT	0.0465473
Figure8B	TCGA-LUAD	Macrophages M0	RB1-WT	0.0046233
Figure8B	TCGA-LUAD	Macrophages M0	RB1-WT	0.186808
Figure8B	TCGA-LUAD	Macrophages M0	RB1-WT	0.0977926
Figure8B	TCGA-LUAD	Macrophages M0	RB1-WT	0
Figure8B	TCGA-LUAD	Macrophages M0	RB1-WT	0
Figure8B	TCGA-LUAD	Macrophages M0	RB1-WT	0.0610883
Figure8B	TCGA-LUAD	Macrophages M0	RB1-WT	0
Figure8B	TCGA-LUAD	Macrophages M0	RB1-WT	0.148191
Figure8B	TCGA-LUAD	Macrophages M0	RB1-WT	0.0724945
Figure8B	TCGA-LUAD	Macrophages M0	RB1-WT	0.0667439
Figure8B	TCGA-LUAD	Macrophages M0	RB1-WT	0.159512
Figure8B	TCGA-LUAD	Macrophages M0	RB1-WT	0.0366554
Figure8B	TCGA-LUAD	Macrophages M0	RB1-WT	0.231796
Figure8B	TCGA-LUAD	Macrophages M0	RB1-WT	0.0612054
Figure8B	TCGA-LUAD	Macrophages M0	RB1-WT	0
Figure8B	TCGA-LUAD	Macrophages M0	RB1-WT	0.0451462
Figure8B	TCGA-LUAD	Macrophages M0	RB1-WT	0
Figure8B	TCGA-LUAD	Macrophages M0	RB1-WT	0.0276633
Figure8B	TCGA-LUAD	Macrophages M0	RB1-WT	0
Figure8B	TCGA-LUAD	Macrophages M0	RB1-WT	0.000413492
Figure8B	TCGA-LUAD	Macrophages M0	RB1-WT	0.00524113
Figure8B	TCGA-LUAD	Macrophages M0	RB1-WT	0.00256536
Figure8B	TCGA-LUAD	Macrophages M0	RB1-WT	0.0593159
Figure8B	TCGA-LUAD	Macrophages M0	RB1-WT	0.0232957
Figure8B	TCGA-LUAD	Macrophages M0	RB1-WT	0.111652
Figure8B	TCGA-LUAD	Macrophages M0	RB1-WT	0.0656201
Figure8B	TCGA-LUAD	Macrophages M0	RB1-WT	0.0248195
Figure8B	TCGA-LUAD	Macrophages M0	RB1-WT	0
Figure8B	TCGA-LUAD	Macrophages M0	RB1-WT	0.0197221
Figure8B	TCGA-LUAD	Macrophages M0	RB1-WT	0.121078
Figure8B	TCGA-LUAD	Macrophages M0	RB1-WT	0.0106744
Figure8B	TCGA-LUAD	Macrophages M0	RB1-WT	0.0318283
Figure8B	TCGA-LUAD	Macrophages M0	RB1-WT	0
Figure8B	TCGA-LUAD	Macrophages M0	RB1-WT	0.1284
Figure8B	TCGA-LUAD	Macrophages M0	RB1-WT	0.0122534
Figure8B	TCGA-LUAD	Macrophages M0	RB1-WT	0.115609
Figure8B	TCGA-LUAD	Macrophages M0	RB1-WT	0.0405943
Figure8B	TCGA-LUAD	Macrophages M0	RB1-WT	0.161969
Figure8B	TCGA-LUAD	Macrophages M0	RB1-WT	0.0920714
Figure8B	TCGA-LUAD	Macrophages M0	RB1-WT	0.0499846
Figure8B	TCGA-LUAD	Macrophages M0	RB1-WT	0.0130906
Figure8B	TCGA-LUAD	Macrophages M0	RB1-WT	0.0642205
Figure8B	TCGA-LUAD	Macrophages M0	RB1-WT	0.15466
Figure8B	TCGA-LUAD	Macrophages M0	RB1-WT	0.103274
Figure8B	TCGA-LUAD	Macrophages M0	RB1-WT	0
Figure8B	TCGA-LUAD	Macrophages M0	RB1-WT	0.10188
Figure8B	TCGA-LUAD	Macrophages M0	RB1-WT	0.0457797
Figure8B	TCGA-LUAD	Macrophages M0	RB1-WT	0.020769
Figure8B	TCGA-LUAD	Macrophages M0	RB1-WT	0
Figure8B	TCGA-LUAD	Macrophages M0	RB1-WT	0.171588
Figure8B	TCGA-LUAD	Macrophages M0	RB1-WT	0.0541022
Figure8B	TCGA-LUAD	Macrophages M0	RB1-WT	0
Figure8B	TCGA-LUAD	Macrophages M0	RB1-WT	0
Figure8B	TCGA-LUAD	Macrophages M0	RB1-WT	0
Figure8B	TCGA-LUAD	Macrophages M0	RB1-WT	0.156885
Figure8B	TCGA-LUAD	Macrophages M0	RB1-WT	0.0943241
Figure8B	TCGA-LUAD	Macrophages M0	RB1-WT	0
Figure8B	TCGA-LUAD	Macrophages M0	RB1-WT	0.0511655
Figure8B	TCGA-LUAD	Macrophages M0	RB1-WT	0.0763224
Figure8B	TCGA-LUAD	Macrophages M0	RB1-WT	0
Figure8B	TCGA-LUAD	Macrophages M0	RB1-WT	0.0499434
Figure8B	TCGA-LUAD	Macrophages M0	RB1-WT	0
Figure8B	TCGA-LUAD	Macrophages M0	RB1-WT	0
Figure8B	TCGA-LUAD	Macrophages M0	RB1-WT	0.0355051
Figure8B	TCGA-LUAD	Macrophages M0	RB1-WT	0
Figure8B	TCGA-LUAD	Macrophages M0	RB1-WT	0
Figure8B	TCGA-LUAD	Macrophages M0	RB1-WT	0.0245275
Figure8B	TCGA-LUAD	Macrophages M0	RB1-WT	0.0272247
Figure8B	TCGA-LUAD	Macrophages M0	RB1-WT	0
Figure8B	TCGA-LUAD	Macrophages M0	RB1-WT	0.167668
Figure8B	TCGA-LUAD	Macrophages M0	RB1-WT	0.0342241
Figure8B	TCGA-LUAD	Macrophages M0	RB1-WT	0.0135895
Figure8B	TCGA-LUAD	Macrophages M0	RB1-WT	0.067141
Figure8B	TCGA-LUAD	Macrophages M0	RB1-WT	0
Figure8B	TCGA-LUAD	Macrophages M0	RB1-WT	0.0572693
Figure8B	TCGA-LUAD	Macrophages M0	RB1-WT	0.0473955
Figure8B	TCGA-LUAD	Macrophages M0	RB1-WT	0
Figure8B	TCGA-LUAD	Macrophages M0	RB1-WT	0.0410122
Figure8B	TCGA-LUAD	Macrophages M0	RB1-WT	0.0200292
Figure8B	TCGA-LUAD	Macrophages M0	RB1-WT	0
Figure8B	TCGA-LUAD	Macrophages M0	RB1-WT	0.0873196
Figure8B	TCGA-LUAD	Macrophages M0	RB1-WT	0.0488931
Figure8B	TCGA-LUAD	Macrophages M0	RB1-WT	0.137822
Figure8B	TCGA-LUAD	Macrophages M0	RB1-WT	0.0361531
Figure8B	TCGA-LUAD	Macrophages M0	RB1-WT	0
Figure8B	TCGA-LUAD	Macrophages M0	RB1-WT	0
Figure8B	TCGA-LUAD	Macrophages M0	RB1-WT	0.112885
Figure8B	TCGA-LUAD	Macrophages M0	RB1-WT	0.0449842
Figure8B	TCGA-LUAD	Macrophages M0	RB1-WT	0
Figure8B	TCGA-LUAD	Macrophages M0	RB1-WT	0.0252952
Figure8B	TCGA-LUAD	Macrophages M0	RB1-WT	0.0524669
Figure8B	TCGA-LUAD	Macrophages M0	RB1-WT	0.0650814
Figure8B	TCGA-LUAD	Macrophages M0	RB1-WT	0.157189
Figure8B	TCGA-LUAD	Macrophages M0	RB1-WT	0.105278
Figure8B	TCGA-LUAD	Macrophages M0	RB1-WT	0.18669
Figure8B	TCGA-LUAD	Macrophages M0	RB1-WT	0
Figure8B	TCGA-LUAD	Macrophages M0	RB1-WT	0.0918567
Figure8B	TCGA-LUAD	Macrophages M0	RB1-WT	0.0128794
Figure8B	TCGA-LUAD	Macrophages M0	RB1-WT	0
Figure8B	TCGA-LUAD	Macrophages M0	RB1-WT	0.0423373
Figure8B	TCGA-LUAD	Macrophages M0	RB1-WT	0.00849352
Figure8B	TCGA-LUAD	Macrophages M0	RB1-WT	0.356651
Figure8B	TCGA-LUAD	Macrophages M0	RB1-WT	0.0593216
Figure8B	TCGA-LUAD	Macrophages M0	RB1-WT	0
Figure8B	TCGA-LUAD	Macrophages M0	RB1-WT	0
Figure8B	TCGA-LUAD	Macrophages M0	RB1-WT	0.054278
Figure8B	TCGA-LUAD	Macrophages M0	RB1-WT	0.252027
Figure8B	TCGA-LUAD	Macrophages M0	RB1-WT	0.0709
Figure8B	TCGA-LUAD	Macrophages M0	RB1-WT	0
Figure8B	TCGA-LUAD	Macrophages M0	RB1-WT	0.0491096
Figure8B	TCGA-LUAD	Macrophages M0	RB1-WT	0
Figure8B	TCGA-LUAD	Macrophages M0	RB1-WT	0.0640936
Figure8B	TCGA-LUAD	Macrophages M0	RB1-WT	0.0441036
Figure8B	TCGA-LUAD	Macrophages M0	RB1-WT	0
Figure8B	TCGA-LUAD	Macrophages M0	RB1-WT	0
Figure8B	TCGA-LUAD	Macrophages M0	RB1-WT	0.00260592
Figure8B	TCGA-LUAD	Macrophages M0	RB1-WT	0.128757
Figure8B	TCGA-LUAD	Macrophages M0	RB1-WT	0.0369891
Figure8B	TCGA-LUAD	Macrophages M0	RB1-WT	0
Figure8B	TCGA-LUAD	Macrophages M0	RB1-WT	0.125005
Figure8B	TCGA-LUAD	Macrophages M0	RB1-WT	0.0807667
Figure8B	TCGA-LUAD	Macrophages M0	RB1-WT	0
Figure8B	TCGA-LUAD	Macrophages M0	RB1-WT	0.254885
Figure8B	TCGA-LUAD	Macrophages M0	RB1-WT	0
Figure8B	TCGA-LUAD	Macrophages M0	RB1-WT	0.0810001
Figure8B	TCGA-LUAD	Macrophages M0	RB1-WT	0.0443747
Figure8B	TCGA-LUAD	Macrophages M0	RB1-WT	0.0463425
Figure8B	TCGA-LUAD	Macrophages M0	RB1-WT	0.0705195
Figure8B	TCGA-LUAD	Macrophages M0	RB1-WT	0.0615
Figure8B	TCGA-LUAD	Macrophages M0	RB1-WT	0.0512507
Figure8B	TCGA-LUAD	Macrophages M0	RB1-WT	0.0322652
Figure8B	TCGA-LUAD	Macrophages M0	RB1-WT	0
Figure8B	TCGA-LUAD	Macrophages M0	RB1-WT	0
Figure8B	TCGA-LUAD	Macrophages M0	RB1-WT	0
Figure8B	TCGA-LUAD	Macrophages M0	RB1-WT	0.14836
Figure8B	TCGA-LUAD	Macrophages M0	RB1-WT	0
Figure8B	TCGA-LUAD	Macrophages M0	RB1-WT	0
Figure8B	TCGA-LUAD	Macrophages M0	RB1-WT	0
Figure8B	TCGA-LUAD	Macrophages M0	RB1-WT	0.0105184
Figure8B	TCGA-LUAD	Macrophages M0	RB1-WT	0
Figure8B	TCGA-LUAD	Macrophages M0	RB1-WT	0
Figure8B	TCGA-LUAD	Macrophages M0	RB1-WT	0
Figure8B	TCGA-LUAD	Macrophages M0	RB1-WT	0.0119032
Figure8B	TCGA-LUAD	Macrophages M0	RB1-WT	0.00617254
Figure8B	TCGA-LUAD	Macrophages M0	RB1-WT	0.0118936
Figure8B	TCGA-LUAD	Macrophages M0	RB1-WT	0.0536108
Figure8B	TCGA-LUAD	Macrophages M0	RB1-WT	0.141324
Figure8B	TCGA-LUAD	Macrophages M0	RB1-WT	0.0101937
Figure8B	TCGA-LUAD	Macrophages M0	RB1-WT	0.0639139
Figure8B	TCGA-LUAD	Macrophages M0	RB1-WT	0.0560881
Figure8B	TCGA-LUAD	Macrophages M0	RB1-WT	0.0420352
Figure8B	TCGA-LUAD	Macrophages M0	RB1-WT	0.202335
Figure8B	TCGA-LUAD	Macrophages M0	RB1-WT	0
Figure8B	TCGA-LUAD	Macrophages M0	RB1-WT	0.0834637
Figure8B	TCGA-LUAD	Macrophages M0	RB1-WT	0.0439654
Figure8B	TCGA-LUAD	Macrophages M0	RB1-WT	0.0749324
Figure8B	TCGA-LUAD	Macrophages M0	RB1-WT	0
Figure8B	TCGA-LUAD	Macrophages M0	RB1-WT	0.00772485
Figure8B	TCGA-LUAD	Macrophages M0	RB1-WT	0
Figure8B	TCGA-LUAD	Macrophages M0	RB1-WT	0
Figure8B	TCGA-LUAD	Macrophages M0	RB1-WT	0.0273633
Figure8B	TCGA-LUAD	Macrophages M0	RB1-WT	0
Figure8B	TCGA-LUAD	Macrophages M0	RB1-WT	0.158719
Figure8B	TCGA-LUAD	Macrophages M0	RB1-WT	0
Figure8B	TCGA-LUAD	Macrophages M0	RB1-WT	0.127677
Figure8B	TCGA-LUAD	Macrophages M0	RB1-WT	0.00193235
Figure8B	TCGA-LUAD	Macrophages M0	RB1-WT	0.0171311
Figure8B	TCGA-LUAD	Macrophages M0	RB1-WT	0.0837789
Figure8B	TCGA-LUAD	Macrophages M0	RB1-WT	0.072709
Figure8B	TCGA-LUAD	Macrophages M0	RB1-WT	0.0161848
Figure8B	TCGA-LUAD	Macrophages M0	RB1-WT	0.0266168
Figure8B	TCGA-LUAD	Macrophages M0	RB1-WT	0.0204177
Figure8B	TCGA-LUAD	Macrophages M0	RB1-WT	0.0166579
Figure8B	TCGA-LUAD	Macrophages M0	RB1-WT	0.0423634
Figure8B	TCGA-LUAD	Macrophages M0	RB1-WT	0.0151773
Figure8B	TCGA-LUAD	Macrophages M0	RB1-WT	0
Figure8B	TCGA-LUAD	Macrophages M0	RB1-WT	0.0337598
Figure8B	TCGA-LUAD	Macrophages M0	RB1-WT	0.00296802
Figure8B	TCGA-LUAD	Macrophages M0	RB1-WT	0
Figure8B	TCGA-LUAD	Macrophages M0	RB1-WT	0
Figure8B	TCGA-LUAD	Macrophages M0	RB1-WT	0.0179415
[truncated: 3,379 more rows]
[truncated: 1 more columns]

## Sheet: FigureS1
FigureS1
[truncated: 647 more rows]

[truncated: 6 more sheets: FigureS2, FigureS3, FigureS4, FigureS5, FigureS6, FigureS7]
